# Supplementary material for: Estimating summary measures of health: a structured workbook approach
Source: Popul Health Metr. 2005 May 11;3:5. doi: 10.1186/1478-7954-3-5 (PMC1156945; doi:10.1186/1478-7954-3-5)
Supplement: Additional File 1 — PHI Workbook System. This 2.6 Mb zip file for download contains the Excel files that comprise the workbook system. The system estimates summary measures of health and is initialized with cancer data for Canada. When unzipped, the workbook system will occupy approximately 6 Mb of additional disk space and a folder structure will be created under C:\PHI, where you will find the user guide. [file 1478-7954-3-5-S1.zip]

Archive with 61 entries (48 files):
- PHI/Canada/
- PHI/Canada/Cancer/
- PHI/Canada/Cancer/Database/
- PHI/Canada/Cancer/Database/PHI_DiseaseNames_db.xls
- PHI/Canada/Cancer/Database/PHI_HSDistributions_db.xls
- PHI/Canada/Cancer/Database/PHI_HSDurations_db.xls
- PHI/Canada/Cancer/Database/PHI_IncidenceRates_db.xls
- PHI/Canada/Cancer/Database/PHI_InitialPreferenceScores_db.xls
- PHI/Canada/Cancer/Database/PHI_LifetableCanadaCohort_db.xls
- PHI/Canada/Cancer/Database/PHI_LifetableCanadaPeriod_db.xls
- PHI/Canada/Cancer/Database/PHI_LifetableWHO_db.xls
- PHI/Canada/Cancer/Database/PHI_MortalityRates_db.xls
- PHI/Canada/Cancer/Database/PHI_Notes_db.xls
- PHI/Canada/Cancer/Database/PHI_Population_db.xls
- PHI/Canada/Cancer/Database/PHI_PreferenceScores_db.xls
- PHI/Canada/Cancer/Database/PHI_Risk_Factor_Prevalence_db.xls
- PHI/Canada/Cancer/Database/PHI_RR_db.xls
- PHI/Canada/Cancer/Database/PHI_StageDistribution_db.xls
- PHI/Canada/Cancer/Database/PHI_SurvivalCauseSpecific_db.xls
- PHI/Canada/Cancer/Database/PHI_SurvivalObserved_db.xls
- PHI/Canada/Cancer/Extracts/
- PHI/Canada/Cancer/HALY/
- PHI/Canada/Cancer/PAF/
- PHI/Canada/Cancer/PAF/PHI_PAF Summary.xls
- PHI/Canada/Cancer/PAF/PHI_PAF_Alcohol.xls
- PHI/Canada/Cancer/PAF/PHI_PAF_FruitVeg.xls
- PHI/Canada/Cancer/PAF/PHI_PAF_Obesity.xls
- PHI/Canada/Cancer/PAF/PHI_PAF_PhysicalInactivity.xls
- PHI/Canada/Cancer/PAF/PHI_PAF_TobaccoDirect1991.xls
- PHI/Canada/Cancer/PAF/PHI_PAF_TobaccoDirect2001.xls
- PHI/Canada/Cancer/PAF/PHI_PAF_TobaccoIndirect.xls
- PHI/Canada/Cancer/PHI_Builder_Macro.xls
- PHI/Canada/Cancer/PHI_Cancer_Template.xls
- PHI/Canada/Cancer/PHI_Extract_Macro.xls
- PHI/Canada/Cancer/PHI_Extract_Template.xls
- PHI/Canada/Cancer/PHI_Summary_Macro.xls
- PHI/Canada/Cancer/PHI_Summary_Template.xls
- PHI/Canada/Cancer/PHI_UpdatePAF_Macro.xls
- PHI/Canada/Cancer/PHI__Master_Macro.xls
- PHI/Canada/Cancer/Summary/
- PHI/Canada/Cancer/Tables/
- PHI/Canada/Cancer/Tables/A. Summary Measures/
- PHI/Canada/Cancer/Tables/A. Summary Measures/PHI_Figure2_Pivot.xls
- PHI/Canada/Cancer/Tables/A. Summary Measures/PHI_Figure3_Pivot.xls
- PHI/Canada/Cancer/Tables/A. Summary Measures/PHI_TableA_Data_Template.xls
- PHI/Canada/Cancer/Tables/A. Summary Measures/PHI_TableA_Macro.xls
- PHI/Canada/Cancer/Tables/A. Summary Measures/PHI_TableA_Pivot.xls
- PHI/Canada/Cancer/Tables/B. YERF by Health State/
- PHI/Canada/Cancer/Tables/B. YERF by Health State/PHI_TableB_Data_Template.xls
- PHI/Canada/Cancer/Tables/B. YERF by Health State/PHI_TableB_Macro.xls
- PHI/Canada/Cancer/Tables/B. YERF by Health State/PHI_TableB_Pivot.xls
- PHI/Canada/Cancer/Tables/C. YERF by Stage/
- PHI/Canada/Cancer/Tables/C. YERF by Stage/PHI_Figure4_Pivot.xls
- PHI/Canada/Cancer/Tables/C. YERF by Stage/PHI_TableC_Data_Template.xls
- PHI/Canada/Cancer/Tables/C. YERF by Stage/PHI_TableC_Macro.xls
- PHI/Canada/Cancer/Tables/C. YERF by Stage/PHI_TableC_Pivot.xls
- PHI/Canada/Cancer/Tables/D. Tables and Figures/
- PHI/Canada/Cancer/Tables/D. Tables and Figures/PHI_Tables_and_Figures.xls
- PHI/Canada/Cancer/Tables/readme.txt
- PHI/userguide.doc
- PHI/
