# Supplementary material for: Estimating summary measures of health: a structured workbook approach
Source: Popul Health Metr. 2005 May 11;3:5. doi: 10.1186/1478-7954-3-5 (PMC1156945; doi:10.1186/1478-7954-3-5)
Supplement: Additional File 1 — PHI Workbook System. This 2.6 Mb zip file for download contains the Excel files that comprise the workbook system. The system estimates summary measures of health and is initialized with cancer data for Canada. When unzipped, the workbook system will occupy approximately 6 Mb of additional disk space and a folder structure will be created under C:\PHI, where you will find the user guide. [file 1478-7954-3-5-S1.zip › PHI/Canada/Cancer/Database/PHI_DiseaseNames_db.xls]

## Sheet: DiseaseNames
PHI_ID	Disease	ICD-9	Chapter
PHI_001	Oral cancer	140 - 149	Cancer
PHI_002	Esophageal cancer	150	Cancer
PHI_003	Stomach cancer	151	Cancer
PHI_004	Colorectal cancer	153 - 154, 159.0	Cancer
PHI_005	Liver cancer	155	Cancer
PHI_006	Gall bladder cancer	156	Cancer
PHI_007	Pancreatic cancer	157	Cancer
PHI_008	Laryngeal cancer	161	Cancer
PHI_009	Lung cancer	162	Cancer
PHI_010	Bone and connective tissue cancer	170 - 171	Cancer
PHI_011	Melanoma	172	Cancer
PHI_012	Non-melanoma skin cancer	173	Cancer
PHI_013	Breast cancer	174	Cancer
PHI_014	Cervical cancer	180	Cancer
PHI_015	Uterine cancer	182, 179	Cancer
PHI_016	Ovarian cancer	183	Cancer
PHI_017	Prostate cancer	185	Cancer
PHI_018	Bladder cancer	188	Cancer
PHI_019	Kidney cancer	189	Cancer
PHI_020	Brain cancer	191 - 192	Cancer
PHI_021	Thyroid cancer	193	Cancer
PHI_022	Non-Hodgkin's lymphoma	200, 202	Cancer
PHI_023	Hodgkin's disease	201	Cancer
PHI_024	Multiple myeloma	203	Cancer
PHI_025	Leukemia	204 - 208	Cancer
PHI_026	All other cancers	Other (152, 158-160, 163-169, 175-178, 181, 184, 186-187, 190, 194-199, excluding 159.0)	Cancer
PHI_027
PHI_028
PHI_029
PHI_030
PHI_031
PHI_032
PHI_033
PHI_034
PHI_035
PHI_036
PHI_037
PHI_038
PHI_039
PHI_040
PHI_041
PHI_042
PHI_043
PHI_044
PHI_045
PHI_046
PHI_047
PHI_048
PHI_049
PHI_050
PHI_051
PHI_052
PHI_053
PHI_054
PHI_055
PHI_056
PHI_057
PHI_058
PHI_059
PHI_060
PHI_061
PHI_062
PHI_063
PHI_064
PHI_065
PHI_066
PHI_067
PHI_068
PHI_069
PHI_070
PHI_071
PHI_072
PHI_073
PHI_074
PHI_075
PHI_076
PHI_077
PHI_078
PHI_079
PHI_080
PHI_081
PHI_082
PHI_083
PHI_084
PHI_085
PHI_086
PHI_087
PHI_088
PHI_089
PHI_090
PHI_091
PHI_092
PHI_093
PHI_094
PHI_095
PHI_096
PHI_097
PHI_098
PHI_099
PHI_100
PHI_101
PHI_102
PHI_103
PHI_104
PHI_105
PHI_106
PHI_107
PHI_108
PHI_109
PHI_110
PHI_111
PHI_112
PHI_113
PHI_114
PHI_115
PHI_116
PHI_117
PHI_118
PHI_119
PHI_120
PHI_121
PHI_122
PHI_123
PHI_124
PHI_125
PHI_126
PHI_127
PHI_128
PHI_129
PHI_130
PHI_131
PHI_132
PHI_133
PHI_134
PHI_135
PHI_136
PHI_137
PHI_138
PHI_139
PHI_140
PHI_141
PHI_142
PHI_143
PHI_144
PHI_145
PHI_146
PHI_147
PHI_148
PHI_149
PHI_150
PHI_151
PHI_152
PHI_153
PHI_154
PHI_155
PHI_156
PHI_157
PHI_158
PHI_159
PHI_160
PHI_161
PHI_162
PHI_163
PHI_164
PHI_165
PHI_166
PHI_167
PHI_168
PHI_169
PHI_170
PHI_171
PHI_172
PHI_173
PHI_174
PHI_175
PHI_176
PHI_177
PHI_178
PHI_179
PHI_180
PHI_181
PHI_182
PHI_183
PHI_184
PHI_185
PHI_186
PHI_187
PHI_188
PHI_189
PHI_190
PHI_191
PHI_192
PHI_193
PHI_194
PHI_195
PHI_196
PHI_197
PHI_198
PHI_199
PHI_200
