# Supplementary material for: Estimating summary measures of health: a structured workbook approach
Source: Popul Health Metr. 2005 May 11;3:5. doi: 10.1186/1478-7954-3-5 (PMC1156945; doi:10.1186/1478-7954-3-5)
Supplement: Additional File 1 — PHI Workbook System. This 2.6 Mb zip file for download contains the Excel files that comprise the workbook system. The system estimates summary measures of health and is initialized with cancer data for Canada. When unzipped, the workbook system will occupy approximately 6 Mb of additional disk space and a folder structure will be created under C:\PHI, where you will find the user guide. [file 1478-7954-3-5-S1.zip › PHI/Canada/Cancer/Database/PHI_HSDistributions_db.xls]

## Sheet: Data
Health State Distributions by disease.
			HealthState
Row	DiseaseName	DiseaseStage	diagnosis	surgery in-patient	surgery out-patient	chemo mild toxicity	chemo moderate toxicity	chemo severe toxicity	radio curative	radio palliative	remission after surgery alone	remission after chemo alone	remission after radio alone	remission after surgery + chemo	remission after surgery + radio	remission after chemo + radio	remission after surgery + chemo + radio	no treatment	palliative	terminal
0
1	Oral cancer	local	1	0.703333	0	0.03	0.13	0	0.0433333	0	0.64	0.08	0	0.05	0.0133333	0.03	0	0.186667	0.1696	0.1696
2	Esophageal cancer	local	1	0.62	0	0.116667	0.126667	0	0.25	0	0.466667	0.0266667	0.0333333	0.0166667	0.0166667	0.08	0.12	0.24	0.7384	0.7384
3	Stomach cancer	local	1	0.85	0	0	0.3	0	0.25	0	0.6	0	0	0.05	0	0.05	0.2	0.1	0.3678	0.3678
4	Colorectal cancer	local	1	0.94	0	0.09	0	0	0	0	0.85	0	0	0.09	0	0	0	0.06	0.2132	0.2132
5	Liver cancer	local	1	0.62	0	0.116667	0.126667	0	0.25	0	0.466667	0.0266667	0.0333333	0.0166667	0.0166667	0.08	0.12	0.24	0.7857	0.7857
6	Gall bladder cancer	local	1	0.62	0	0.116667	0.126667	0	0.25	0	0.466667	0.0266667	0.0333333	0.0166667	0.0166667	0.08	0.12	0.24	0.3919	0.3919
7	Pancreatic cancer	local	1	0.36	0	0.35	0	0	0.27	0	0.22	0.08	0	0	0	0.13	0.14	0.43	0.8889	0.8889
8	Laryngeal cancer	local	1	0.703333	0	0.03	0.13	0	0.0433333	0	0.64	0.08	0	0.05	0.0133333	0.03	0	0.186667	0.1797	0.1797
9	Lung cancer	local	1	0.65	0	0	0.08	0	0.23	0	0.58	0	0.1	0	0.05	0.06	0.02	0.19	0.6936	0.6936
10	Bone and connective tissue cancer	local	1	0.703333	0	0.03	0.13	0	0.0433333	0	0.64	0.08	0	0.05	0.0133333	0.03	0	0.186667	0.2127	0.2127
11	Melanoma	local	1	0.331	0.422333	0	0.116667	0	0.286667	0	0.52	0	0.07	0.105	0.106667	0	0.0466667	0.151667	0.1227	0.1227
12	Non-melanoma skin cancer	local	1	0.331	0.422333	0	0.116667	0	0.286667	0	0.52	0	0.07	0.105	0.106667	0	0.0466667	0.151667	0.0466	0.0466
13	Breast cancer	local	1	0.258	0.602	0	0.24	0	0.43	0	0.32	0	0	0.11	0.3	0	0.13	0.14	0.1873	0.1873
14	Cervical cancer	local	1	0.331	0.422333	0	0.116667	0	0.286667	0	0.52	0	0.07	0.105	0.106667	0	0.0466667	0.151667	0.0872	0.0872
15	Uterine cancer	local	1	0.331	0.422333	0	0.116667	0	0.286667	0	0.52	0	0.07	0.105	0.106667	0	0.0466667	0.151667	0.0796	0.0796
16	Ovarian cancer	local	1	0.62	0	0.116667	0.126667	0	0.25	0	0.466667	0.0266667	0.0333333	0.0166667	0.0166667	0.08	0.12	0.24	0.1599	0.1599
17	Prostate cancer	local	1	0.45	0	0.27	0	0	0.41	0	0.41	0.05	0.21	0.03	0.01	0.19	0	0.1	0.3572	0.3572
18	Bladder cancer	local	1	0.285	0.665	0	0.11	0	0.02	0	0.83	0	0	0.1	0.01	0	0.01	0.05	0.1598	0.1598
19	Kidney cancer	local	1	0.95	0	0	0	0	0	0	0.95	0	0	0	0	0	0	0.05	0.236	0.236
20	Brain cancer	local	1	0.62	0	0.116667	0.126667	0	0.25	0	0.466667	0	0.0333333	0.0166667	0.0166667	0.08	0.12	0.266667	0.7326	0.7326
21	Thyroid cancer	local	1	0.331	0.422333	0	0.116667	0	0.286667	0	0.52	0.0166667	0.07	0.105	0.106667	0	0.0466667	0.135	0.0201	0.0201
22	Non-Hodgkin's lymphoma	local	1	0.22	0	0	0.39	0	0.13	0	0.12	0.24	0	0.06	0.04	0.09	0	0.45	0.392	0.392
23	Hodgkin's disease	local	1	0.331	0.422333	0	0.116667	0	0.286667	0	0.52	0	0.07	0.105	0.106667	0	0.0466667	0.151667	0.0898	0.0898
24	Multiple myeloma	local	1	0.62	0	0.116667	0.126667	0	0.25	0	0.466667	0.0266667	0.0333333	0.0166667	0.0166667	0.08	0.12	0.24	0.3225	0.3225
25	Leukemia	local	1	0.1	0	0	0	1	0	0	0	0.9	0	0.1	0	0	0	0	0.7137	0.7137
26	All other cancers	local	1	0.62	0	0.116667	0.126667	0	0.25	0	0.466667	0.0266667	0.0333333	0.0166667	0.0166667	0.08	0.12	0.24	0.4887	0.4887
27	Oral cancer	regional	1	0.696667	0	0.176667	0.216667	0	0.02	0	0.473333	0.16	0	0.213333	0	0.01	0.01	0.133333	0.4219	0.4219
28	Esophageal cancer	regional	1	0.4	0	0.17	0.356667	0	0.463333	0	0.246667	0.08	0.0466667	0.05	0.02	0.18	0.216667	0.16	0.9032	0.9032
29	Stomach cancer	regional	1	0.4	0	0	0.51	0	0.37	0	0.4	0.04	0	0.1	0	0.07	0.3	0.09	0.7445	0.7445
30	Colorectal cancer	regional	1	0.98	0	0.53	0	0	0.03	0	0.45	0	0	0.5	0	0	0.03	0.02	0.4668	0.4668
31	Liver cancer	regional	1	0.4	0	0.17	0.356667	0	0.463333	0	0.246667	0.08	0.0466667	0.05	0.02	0.18	0.216667	0.16	0.908	0.908
32	Gall bladder cancer	regional	1	0.4	0	0.17	0.356667	0	0.463333	0	0.246667	0.08	0.0466667	0.05	0.02	0.18	0.216667	0.16	0.5817	0.5817
33	Pancreatic cancer	regional	1	0.64	0	0.51	0	0	0.43	0	0.27	0.06	0	0.05	0.03	0.11	0.29	0.19	0.947	0.947
34	Laryngeal cancer	regional	1	0.696667	0	0.176667	0.216667	0	0.02	0	0.473333	0.16	0	0.213333	0	0.01	0.01	0.133333	0.464	0.464
35	Lung cancer	regional	1	0.16	0	0	0.56	0	0.59	0	0.07	0.14	0.14	0	0.03	0.36	0.06	0.2	0.9137	0.9137
36	Bone and connective tissue cancer	regional	1	0.696667	0	0.176667	0.216667	0	0.02	0	0.473333	0.16	0	0.213333	0	0.01	0.01	0.133333	0.3919	0.3919
37	Melanoma	regional	1	0.536333	0.217	0	0.276667	0	0.33	0	0.426667	0	0.07	0.18	0.04	0	0.156667	0.126667	0.5169	0.5169
38	Non-melanoma skin cancer	regional	1	0.536333	0.217	0	0.276667	0	0.33	0	0.426667	0	0.07	0.18	0.04	0	0.156667	0.126667	0	0
39	Breast cancer	regional	1	0.88	0	0	0.64	0	0.44	0	0.2	0	0	0.24	0.04	0	0.4	0.12	0.4686	0.4686
40	Cervical cancer	regional	1	0.536333	0.217	0	0.276667	0	0.33	0	0.426667	0	0.07	0.18	0.04	0	0.156667	0.126667	0.4638	0.4638
41	Uterine cancer	regional	1	0.536333	0.217	0	0.276667	0	0.33	0	0.426667	0	0.07	0.18	0.04	0	0.156667	0.126667	0.318	0.318
42	Ovarian cancer	regional	1	0.4	0	0.17	0.356667	0	0.463333	0	0.246667	0.08	0.0466667	0.05	0.02	0.18	0.216667	0.16	0.454	0.454
43	Prostate cancer	regional	1	0.45	0	0.27	0	0	0.41	0	0.41	0.05	0.21	0.03	0.01	0.19	0	0.1	0.3572	0.3572
44	Bladder cancer	regional	1	0.279	0.651	0	0.19	0	0.14	0	0.67	0	0	0.12	0.07	0	0.07	0.07	0.5946	0.5946
45	Kidney cancer	regional	1	0.9	0	0	0	0	0	0	0.9	0	0	0	0	0	0	0.1	0.5658	0.5658
46	Brain cancer	regional	1	0.4	0	0.17	0.356667	0	0.463333	0	0.246667	0.08	0.0466667	0.05	0.02	0.18	0.216667	0.16	0	0
47	Thyroid cancer	regional	1	0.536333	0.217	0	0.276667	0	0.33	0	0.426667	0	0.07	0.18	0.04	0	0.156667	0.126667	0.0957	0.0957
48	Non-Hodgkin's lymphoma	regional	1	0.21	0	0	0.65	0	0.03	0	0.07	0.48	0	0.14	0	0.03	0	0.28	0.5102	0.5102
49	Hodgkin's disease	regional	1	0.536333	0.217	0	0.276667	0	0.33	0	0.426667	0	0.07	0.18	0.04	0	0.156667	0.126667	0.1074	0.1074
50	Multiple myeloma	regional	1	0.4	0	0.17	0.356667	0	0.463333	0	0.246667	0.08	0.0466667	0.05	0.02	0.18	0.216667	0.16	0	0
51	Leukemia	regional	1	0.1	0	1	0	0	0	0	0	0.9	0	0.1	0	0	0	0	0.7137	0.7137
52	All other cancers	regional	1	0.4	0	0.17	0.356667	0	0.463333	0	0.246667	0.08	0.0466667	0.05	0.02	0.18	0.216667	0.16	0	0
53	Oral cancer	distant	1	0.41	0	0	0.146667	0.276667	0	0.0866667	0.21	0.213333	0.0433333	0.183333	0.0166667	0.0266667	0	0.306667	0.6276	0.6276
54	Esophageal cancer	distant	1	0.103333	0	0.14	0.306667	0	0	0.25	0.06	0.256667	0.0833333	0.0233333	0	0.146667	0.02	0.41	0.9626	0.9626
55	Stomach cancer	distant	1	0.31	0	0	0.43	0	0	0.17	0.18	0.23	0.04	0.07		0.07	0.06	0.35	0.9298	0.9298
56	Colorectal cancer	distant	1	0.71	0	0	0.44	0	0	0	0.35	0.08	0	0.36	0	0	0	0.21	0.9247	0.9247
57	Liver cancer	distant	1	0.103333	0	0.14	0.306667	0	0	0.25	0.06	0.256667	0.0833333	0.0233333	0	0.146667	0.02	0.41	0.9424	0.9424
58	Gall bladder cancer	distant	1	0.103333	0	0.14	0.306667	0	0	0.25	0.06	0.256667	0.0833333	0.0233333	0	0.146667	0.02	0.41	0.8886	0.8886
59	Pancreatic cancer	distant	1	0	0	0.42	0	0	0	0.11	0	0.31	0	0	0	0.11	0	0.58	0.9856	0.9856
60	Laryngeal cancer	distant	1	0.41	0	0	0.146667	0.276667	0	0.0866667	0.21	0.213333	0.0433333	0.183333	0.0166667	0.0266667	0	0.306667	0.7209	0.7209
61	Lung cancer	distant	1	0	0	0	0.49	0	0	0.47	0	0.23	0.21	0	0	0.26	0	0.3	0.9874	0.9874
62	Bone and connective tissue cancer	distant	1	0.41	0	0	0.146667	0.276667	0	0.0866667	0.21	0.213333	0.0433333	0.183333	0.0166667	0.0266667	0	0.306667	0.7028	0.7028
63	Melanoma	distant	1	0.197667	0.189	0	0.28	0	0.156667	0.15	0.17	0.105	0.11	0.19	0.0266667	0.03	0.0633333	0.305	0.8604	0.8604
64	Non-melanoma skin cancer	distant	1	0.197667	0.189	0	0.28	0	0.156667	0.15	0.17	0.105	0.11	0.19	0.0266667	0.03	0.0633333	0.305	0	0
65	Breast cancer	distant	1	0.35	0	0	0.46	0	0	0.26	0.11	0.16	0.1	0.14	0	0.06	0.1	0.33	0.9017	0.9017
66	Cervical cancer	distant	1	0.197667	0.189	0	0.28	0	0.156667	0.15	0.17	0.105	0.11	0.19	0.0266667	0.03	0.0633333	0.305	0.7828	0.7828
67	Uterine cancer	distant	1	0.197667	0.189	0	0.28	0	0.156667	0.15	0.17	0.105	0.11	0.19	0.0266667	0.03	0.0633333	0.305	0.7144	0.7144
68	Ovarian cancer	distant	1	0.103333	0	0.14	0.306667	0	0	0.25	0.06	0.256667	0.0833333	0.0233333	0	0.146667	0.02	0.41	0.8062	0.8062
69	Prostate cancer	distant	1	0	0	0.49	0	0	0.47	0	0	0.23	0.21	0	0	0.26	0	0.3	0.3572	0.3572
70	Bladder cancer	distant	1	0.243	0.567	0	0.38	0	0	0.19	0.4	0.05	0.02	0.24	0.08	0	0.09	0.12	0.9159	0.9159
71	Kidney cancer	distant	1	0.37	0	0	0	0.22	0	0.22	0.23	0.09	0.13	0.09	0.05	0.04	0	0.37	0.9231	0.9231
72	Brain cancer	distant	1	0.103333	0	0.14	0.306667	0	0	0.25	0.06	0.256667	0.0833333	0.0233333	0	0.146667	0.02	0.41	0	0
73	Thyroid cancer	distant	1	0.197667	0.189	0	0.28	0	0.156667	0.15	0.17	0.105	0.11	0.19	0.0266667	0.03	0.0633333	0.305	0.5508	0.5508
74	Non-Hodgkin's lymphoma	distant	1	0.15	0	0	0	0.61	0	0.04	0.05	0.47	0	0.1	0	0.04	0	0.34	0.6329	0.6329
75	Hodgkin's disease	distant	1	0.197667	0.189	0	0.28	0	0.156667	0.15	0.17	0.105	0.11	0.19	0.0266667	0.03	0.0633333	0.305	0.2333	0.2333
76	Multiple myeloma	distant	1	0.103333	0	0.14	0.306667	0	0	0.25	0.06	0.256667	0.0833333	0.0233333	0	0.146667	0.02	0.41	0.9417	0.9417
77	Leukemia	distant	1															1	0	0
78	All other cancers	distant	1	0.103333	0	0.14	0.306667	0	0	0.25	0.06	0.256667	0.0833333	0.0233333	0	0.146667	0.02	0.41	0	0
Note:
	x			x

## Sheet: Source
Data sources:
			HealthState
Row	DiseaseName		diagnosis	surgery in-patient	surgery out-patient	chemo mild toxicity	chemo moderate toxicity	chemo severe toxicity	radio curative	radio palliative	remission after surgery alone	remission after chemo alone	remission after radio alone	remission after surgery + chemo	remission after surgery + radio	remission after chemo + radio	remission after surgery + chemo + radio	no treatment	palliative	terminal
	ColumnOffset=		3	4	5	6	7	8	9	10	11	12	13	14	15	16	17	18	19	20
1	Oral cancer		n.a.	Dr. Bill Evans	Dr. Bill Evans	Dr. Bill Evans	Dr. Bill Evans	Dr. Bill Evans	Dr. Bill Evans	Dr. Bill Evans	Dr. Bill Evans	Dr. Bill Evans	Dr. Bill Evans	Dr. Bill Evans	Dr. Bill Evans	Dr. Bill Evans	Dr. Bill Evans	Dr. Bill Evans	SEER*Stat5 (for full reference see stage distribution database file: PHI_StageDistribution_db.xls)	SEER*Stat5 (for full reference see stage distribution database file: PHI_StageDistribution_db.xls)
2	Esophageal cancer		n.a.	Dr. Bill Evans	Dr. Bill Evans	Dr. Bill Evans	Dr. Bill Evans	Dr. Bill Evans	Dr. Bill Evans	Dr. Bill Evans	Dr. Bill Evans	Dr. Bill Evans	Dr. Bill Evans	Dr. Bill Evans	Dr. Bill Evans	Dr. Bill Evans	Dr. Bill Evans	Dr. Bill Evans	SEER*Stat5 (for full reference see stage distribution database file: PHI_StageDistribution_db.xls)	SEER*Stat5 (for full reference see stage distribution database file: PHI_StageDistribution_db.xls)
3	Stomach cancer		n.a.	Dr. Bill Evans	Dr. Bill Evans	Dr. Bill Evans	Dr. Bill Evans	Dr. Bill Evans	Dr. Bill Evans	Dr. Bill Evans	Dr. Bill Evans	Dr. Bill Evans	Dr. Bill Evans	Dr. Bill Evans	Dr. Bill Evans	Dr. Bill Evans	Dr. Bill Evans	Dr. Bill Evans	SEER*Stat5 (for full reference see stage distribution database file: PHI_StageDistribution_db.xls)	SEER*Stat5 (for full reference see stage distribution database file: PHI_StageDistribution_db.xls)
4	Colorectal cancer		n.a.	Dr. Bill Evans	Dr. Bill Evans	Dr. Bill Evans	Dr. Bill Evans	Dr. Bill Evans	Dr. Bill Evans	Dr. Bill Evans	Dr. Bill Evans	Dr. Bill Evans	Dr. Bill Evans	Dr. Bill Evans	Dr. Bill Evans	Dr. Bill Evans	Dr. Bill Evans	Dr. Bill Evans	SEER*Stat5 (for full reference see stage distribution database file: PHI_StageDistribution_db.xls)	SEER*Stat5 (for full reference see stage distribution database file: PHI_StageDistribution_db.xls)
5	Liver cancer		n.a.	Dr. Bill Evans	Dr. Bill Evans	Dr. Bill Evans	Dr. Bill Evans	Dr. Bill Evans	Dr. Bill Evans	Dr. Bill Evans	Dr. Bill Evans	Dr. Bill Evans	Dr. Bill Evans	Dr. Bill Evans	Dr. Bill Evans	Dr. Bill Evans	Dr. Bill Evans	Dr. Bill Evans	SEER*Stat5 (for full reference see stage distribution database file: PHI_StageDistribution_db.xls)	SEER*Stat5 (for full reference see stage distribution database file: PHI_StageDistribution_db.xls)
6	Gall bladder cancer		n.a.	Dr. Bill Evans	Dr. Bill Evans	Dr. Bill Evans	Dr. Bill Evans	Dr. Bill Evans	Dr. Bill Evans	Dr. Bill Evans	Dr. Bill Evans	Dr. Bill Evans	Dr. Bill Evans	Dr. Bill Evans	Dr. Bill Evans	Dr. Bill Evans	Dr. Bill Evans	Dr. Bill Evans	SEER*Stat5 (for full reference see stage distribution database file: PHI_StageDistribution_db.xls)	SEER*Stat5 (for full reference see stage distribution database file: PHI_StageDistribution_db.xls)
7	Pancreatic cancer		n.a.	Dr. Bill Evans	Dr. Bill Evans	Dr. Bill Evans	Dr. Bill Evans	Dr. Bill Evans	Dr. Bill Evans	Dr. Bill Evans	Dr. Bill Evans	Dr. Bill Evans	Dr. Bill Evans	Dr. Bill Evans	Dr. Bill Evans	Dr. Bill Evans	Dr. Bill Evans	Dr. Bill Evans	SEER*Stat5 (for full reference see stage distribution database file: PHI_StageDistribution_db.xls)	SEER*Stat5 (for full reference see stage distribution database file: PHI_StageDistribution_db.xls)
8	Laryngeal cancer		n.a.	Dr. Bill Evans	Dr. Bill Evans	Dr. Bill Evans	Dr. Bill Evans	Dr. Bill Evans	Dr. Bill Evans	Dr. Bill Evans	Dr. Bill Evans	Dr. Bill Evans	Dr. Bill Evans	Dr. Bill Evans	Dr. Bill Evans	Dr. Bill Evans	Dr. Bill Evans	Dr. Bill Evans	SEER*Stat5 (for full reference see stage distribution database file: PHI_StageDistribution_db.xls)	SEER*Stat5 (for full reference see stage distribution database file: PHI_StageDistribution_db.xls)
9	Lung cancer		n.a.	Dr. Bill Evans	Dr. Bill Evans	Dr. Bill Evans	Dr. Bill Evans	Dr. Bill Evans	Dr. Bill Evans	Dr. Bill Evans	Dr. Bill Evans	Dr. Bill Evans	Dr. Bill Evans	Dr. Bill Evans	Dr. Bill Evans	Dr. Bill Evans	Dr. Bill Evans	Dr. Bill Evans	SEER*Stat5 (for full reference see stage distribution database file: PHI_StageDistribution_db.xls)	SEER*Stat5 (for full reference see stage distribution database file: PHI_StageDistribution_db.xls)
10	Bone and connective tissue cancer		n.a.	Dr. Bill Evans	Dr. Bill Evans	Dr. Bill Evans	Dr. Bill Evans	Dr. Bill Evans	Dr. Bill Evans	Dr. Bill Evans	Dr. Bill Evans	Dr. Bill Evans	Dr. Bill Evans	Dr. Bill Evans	Dr. Bill Evans	Dr. Bill Evans	Dr. Bill Evans	Dr. Bill Evans	SEER*Stat5 (for full reference see stage distribution database file: PHI_StageDistribution_db.xls)	SEER*Stat5 (for full reference see stage distribution database file: PHI_StageDistribution_db.xls)
11	Melanoma		n.a.	Dr. Bill Evans	Dr. Bill Evans	Dr. Bill Evans	Dr. Bill Evans	Dr. Bill Evans	Dr. Bill Evans	Dr. Bill Evans	Dr. Bill Evans	Dr. Bill Evans	Dr. Bill Evans	Dr. Bill Evans	Dr. Bill Evans	Dr. Bill Evans	Dr. Bill Evans	Dr. Bill Evans	SEER*Stat5 (for full reference see stage distribution database file: PHI_StageDistribution_db.xls)	SEER*Stat5 (for full reference see stage distribution database file: PHI_StageDistribution_db.xls)
12	Non-melanoma skin cancer		n.a.	Dr. Bill Evans	Dr. Bill Evans	Dr. Bill Evans	Dr. Bill Evans	Dr. Bill Evans	Dr. Bill Evans	Dr. Bill Evans	Dr. Bill Evans	Dr. Bill Evans	Dr. Bill Evans	Dr. Bill Evans	Dr. Bill Evans	Dr. Bill Evans	Dr. Bill Evans	Dr. Bill Evans	SEER*Stat5 (for full reference see stage distribution database file: PHI_StageDistribution_db.xls)	SEER*Stat5 (for full reference see stage distribution database file: PHI_StageDistribution_db.xls)
13	Breast cancer		n.a.	Dr. Bill Evans	Dr. Bill Evans	Dr. Bill Evans	Dr. Bill Evans	Dr. Bill Evans	Dr. Bill Evans	Dr. Bill Evans	Dr. Bill Evans	Dr. Bill Evans	Dr. Bill Evans	Dr. Bill Evans	Dr. Bill Evans	Dr. Bill Evans	Dr. Bill Evans	Dr. Bill Evans	SEER*Stat5 (for full reference see stage distribution database file: PHI_StageDistribution_db.xls)	SEER*Stat5 (for full reference see stage distribution database file: PHI_StageDistribution_db.xls)
14	Cervical cancer		n.a.	Dr. Bill Evans	Dr. Bill Evans	Dr. Bill Evans	Dr. Bill Evans	Dr. Bill Evans	Dr. Bill Evans	Dr. Bill Evans	Dr. Bill Evans	Dr. Bill Evans	Dr. Bill Evans	Dr. Bill Evans	Dr. Bill Evans	Dr. Bill Evans	Dr. Bill Evans	Dr. Bill Evans	SEER*Stat5 (for full reference see stage distribution database file: PHI_StageDistribution_db.xls)	SEER*Stat5 (for full reference see stage distribution database file: PHI_StageDistribution_db.xls)
15	Uterine cancer		n.a.	Dr. Bill Evans	Dr. Bill Evans	Dr. Bill Evans	Dr. Bill Evans	Dr. Bill Evans	Dr. Bill Evans	Dr. Bill Evans	Dr. Bill Evans	Dr. Bill Evans	Dr. Bill Evans	Dr. Bill Evans	Dr. Bill Evans	Dr. Bill Evans	Dr. Bill Evans	Dr. Bill Evans	SEER*Stat5 (for full reference see stage distribution database file: PHI_StageDistribution_db.xls)	SEER*Stat5 (for full reference see stage distribution database file: PHI_StageDistribution_db.xls)
16	Ovarian cancer		n.a.	Dr. Bill Evans	Dr. Bill Evans	Dr. Bill Evans	Dr. Bill Evans	Dr. Bill Evans	Dr. Bill Evans	Dr. Bill Evans	Dr. Bill Evans	Dr. Bill Evans	Dr. Bill Evans	Dr. Bill Evans	Dr. Bill Evans	Dr. Bill Evans	Dr. Bill Evans	Dr. Bill Evans	SEER*Stat5 (for full reference see stage distribution database file: PHI_StageDistribution_db.xls)	SEER*Stat5 (for full reference see stage distribution database file: PHI_StageDistribution_db.xls)
17	Prostate cancer		n.a.	Dr. Bill Evans	Dr. Bill Evans	Dr. Bill Evans	Dr. Bill Evans	Dr. Bill Evans	Dr. Bill Evans	Dr. Bill Evans	Dr. Bill Evans	Dr. Bill Evans	Dr. Bill Evans	Dr. Bill Evans	Dr. Bill Evans	Dr. Bill Evans	Dr. Bill Evans	Dr. Bill Evans	SEER*Stat5 (for full reference see stage distribution database file: PHI_StageDistribution_db.xls)	SEER*Stat5 (for full reference see stage distribution database file: PHI_StageDistribution_db.xls)
18	Bladder cancer		n.a.	Dr. Bill Evans	Dr. Bill Evans	Dr. Bill Evans	Dr. Bill Evans	Dr. Bill Evans	Dr. Bill Evans	Dr. Bill Evans	Dr. Bill Evans	Dr. Bill Evans	Dr. Bill Evans	Dr. Bill Evans	Dr. Bill Evans	Dr. Bill Evans	Dr. Bill Evans	Dr. Bill Evans	SEER*Stat5 (for full reference see stage distribution database file: PHI_StageDistribution_db.xls)	SEER*Stat5 (for full reference see stage distribution database file: PHI_StageDistribution_db.xls)
19	Kidney cancer		n.a.	Dr. Bill Evans	Dr. Bill Evans	Dr. Bill Evans	Dr. Bill Evans	Dr. Bill Evans	Dr. Bill Evans	Dr. Bill Evans	Dr. Bill Evans	Dr. Bill Evans	Dr. Bill Evans	Dr. Bill Evans	Dr. Bill Evans	Dr. Bill Evans	Dr. Bill Evans	Dr. Bill Evans	SEER*Stat5 (for full reference see stage distribution database file: PHI_StageDistribution_db.xls)	SEER*Stat5 (for full reference see stage distribution database file: PHI_StageDistribution_db.xls)
20	Brain cancer		n.a.	Dr. Bill Evans	Dr. Bill Evans	Dr. Bill Evans	Dr. Bill Evans	Dr. Bill Evans	Dr. Bill Evans	Dr. Bill Evans	Dr. Bill Evans	Dr. Bill Evans	Dr. Bill Evans	Dr. Bill Evans	Dr. Bill Evans	Dr. Bill Evans	Dr. Bill Evans	Dr. Bill Evans	SEER*Stat5 (for full reference see stage distribution database file: PHI_StageDistribution_db.xls)	SEER*Stat5 (for full reference see stage distribution database file: PHI_StageDistribution_db.xls)
21	Thyroid cancer		n.a.	Dr. Bill Evans	Dr. Bill Evans	Dr. Bill Evans	Dr. Bill Evans	Dr. Bill Evans	Dr. Bill Evans	Dr. Bill Evans	Dr. Bill Evans	Dr. Bill Evans	Dr. Bill Evans	Dr. Bill Evans	Dr. Bill Evans	Dr. Bill Evans	Dr. Bill Evans	Dr. Bill Evans	SEER*Stat5 (for full reference see stage distribution database file: PHI_StageDistribution_db.xls)	SEER*Stat5 (for full reference see stage distribution database file: PHI_StageDistribution_db.xls)
22	Non-Hodgkin's lymphoma		n.a.	Dr. Bill Evans	Dr. Bill Evans	Dr. Bill Evans	Dr. Bill Evans	Dr. Bill Evans	Dr. Bill Evans	Dr. Bill Evans	Dr. Bill Evans	Dr. Bill Evans	Dr. Bill Evans	Dr. Bill Evans	Dr. Bill Evans	Dr. Bill Evans	Dr. Bill Evans	Dr. Bill Evans	SEER*Stat5 (for full reference see stage distribution database file: PHI_StageDistribution_db.xls)	SEER*Stat5 (for full reference see stage distribution database file: PHI_StageDistribution_db.xls)
23	Hodgkin's disease		n.a.	Dr. Bill Evans	Dr. Bill Evans	Dr. Bill Evans	Dr. Bill Evans	Dr. Bill Evans	Dr. Bill Evans	Dr. Bill Evans	Dr. Bill Evans	Dr. Bill Evans	Dr. Bill Evans	Dr. Bill Evans	Dr. Bill Evans	Dr. Bill Evans	Dr. Bill Evans	Dr. Bill Evans	SEER*Stat5 (for full reference see stage distribution database file: PHI_StageDistribution_db.xls)	SEER*Stat5 (for full reference see stage distribution database file: PHI_StageDistribution_db.xls)
24	Multiple myeloma		n.a.	Dr. Bill Evans	Dr. Bill Evans	Dr. Bill Evans	Dr. Bill Evans	Dr. Bill Evans	Dr. Bill Evans	Dr. Bill Evans	Dr. Bill Evans	Dr. Bill Evans	Dr. Bill Evans	Dr. Bill Evans	Dr. Bill Evans	Dr. Bill Evans	Dr. Bill Evans	Dr. Bill Evans	SEER*Stat5 (for full reference see stage distribution database file: PHI_StageDistribution_db.xls)	SEER*Stat5 (for full reference see stage distribution database file: PHI_StageDistribution_db.xls)
25	Leukemia		n.a.	Dr. Bill Evans	Dr. Bill Evans	Dr. Bill Evans	Dr. Bill Evans	Dr. Bill Evans	Dr. Bill Evans	Dr. Bill Evans	Dr. Bill Evans	Dr. Bill Evans	Dr. Bill Evans	Dr. Bill Evans	Dr. Bill Evans	Dr. Bill Evans	Dr. Bill Evans	Dr. Bill Evans	SEER*Stat5 (for full reference see stage distribution database file: PHI_StageDistribution_db.xls)	SEER*Stat5 (for full reference see stage distribution database file: PHI_StageDistribution_db.xls)
26	All other cancers		n.a.	Dr. Bill Evans	Dr. Bill Evans	Dr. Bill Evans	Dr. Bill Evans	Dr. Bill Evans	Dr. Bill Evans	Dr. Bill Evans	Dr. Bill Evans	Dr. Bill Evans	Dr. Bill Evans	Dr. Bill Evans	Dr. Bill Evans	Dr. Bill Evans	Dr. Bill Evans	Dr. Bill Evans	SEER*Stat5 (for full reference see stage distribution database file: PHI_StageDistribution_db.xls)	SEER*Stat5 (for full reference see stage distribution database file: PHI_StageDistribution_db.xls)
27
28
29
30
31
32
33
34
35
36
37
38
39
40
41
42
43
44
45
46
47
48
49
50
51
52
53
54
55
56
57
58
59
60
61
62
63
64
65
66
67
68
69
70
71
72
73
74
75
76
77
78
	x			x

## Sheet: Notes
Legend for colour coding of cancers in Data worksheet:
Leukemia is in its own category - Acute is placed in local stage and Chronic in regional stage; Distant stage is not used
Good Prognosis
Fairly Good Prognosis
Poor Prognosis
Bold indicates one of top 3 in prognostic category.
Italics indicate an average of the top 3 in prognostic category, except for good prognosis where prostate is excluded from the average of chemo, because it is hormonal therapy
Notes:
The distributions for the top 3 cancer sites in a prognostic category are averaged to represent the distribution for the other cancers in the same category. The exception to this is prostate cancer: wherever hormonal therapy % appear, they are not included in the average. eg, the chemo mild toxicity % is an average of breast and bladder omitting prostate; this also applies to the remission states…
Diagnosis is a place holder and is set to 100%
Colorectal cancer - Bill Evans gave us data on colon cancer; I'm extending it to represent crc
Brain and Muliple Myeloma: all stages/unstaged combined and reported in local stage
Kidney cancer distant - data from Bill Evans indicated another type of treatment called Biological Response Modifier (BRM). I treated it as a chemo with high toxicity.
Hormonal therapy for prostate cancer is placed in the "chemo-mild toxicity" column
Prostate cancer is staged as local/regional combined from SEER, however, Bill Evans provided treatments by local and regional separate according to the table below; I have created a weighted average to arrive at a local/regional trtment algorithm
	local	regional	local/regional wted averge
Distribution by stage	0.85	0.09	0.94
surg alone	0.385	0.6	0.405585
hormones alone	0.05	0.04	0.0490426
radio alone	0.23	0.03	0.210851
surg and radio	0	0.07	0.00670213
surg and hormones	0.03	0.06	0.0328723
radio and hormones	0.2	0.13	0.193298
surg, radio and hormones	0	0.03	0.00287234
other	0.025	0	0.0226064
no trt	0.09	0.03	0.0842553
sum	1.01	0.99	1.00809
