# Supplementary material for: Estimating summary measures of health: a structured workbook approach
Source: Popul Health Metr. 2005 May 11;3:5. doi: 10.1186/1478-7954-3-5 (PMC1156945; doi:10.1186/1478-7954-3-5)
Supplement: Additional File 1 — PHI Workbook System. This 2.6 Mb zip file for download contains the Excel files that comprise the workbook system. The system estimates summary measures of health and is initialized with cancer data for Canada. When unzipped, the workbook system will occupy approximately 6 Mb of additional disk space and a folder structure will be created under C:\PHI, where you will find the user guide. [file 1478-7954-3-5-S1.zip › PHI/Canada/Cancer/Database/PHI_HSDurations_db.xls]

## Sheet: Data
Health State Durations (years)						1					Note: Remission durations are calculated by the macro so no entry required here.
			HealthState
Row	DiseaseName	DiseaseStage	diagnosis	surgery in-patient	surgery out-patient	chemo mild toxicity	chemo moderate toxicity	chemo severe toxicity	radio curative	radio palliative	remission after surgery alone	remission after chemo alone	remission after radio alone	remission after surgery + chemo	remission after surgery + radio	remission after chemo + radio	remission after surgery + chemo + radio	no treatment	palliative	terminal
0
1	Oral cancer	local	0.1	0.0769231		0.5	0.346154		0.0958904										0.416667	0.0833333
2	Esophageal cancer	local	0.1	0.0769231		0.5	0.375		0.0768001										0.416667	0.0833333
3	Stomach cancer	local	0.1	0.0769231			0.5		0.0575342										0.416667	0.0833333
4	Colorectal cancer	local	0.1	0.0769231		0.5													0.416667	0.0833333
5	Liver cancer	local	0.1	0.0769231		0.5	0.375		0.0768001										0.416667	0.0833333
6	Gall bladder cancer	local	0.1	0.0769231		0.5	0.375		0.0768001										0.416667	0.0833333
7	Pancreatic cancer	local	0.1	0.0769231		0.5			0.0767123										0.416667	0.0833333
8	Laryngeal cancer	local	0.1	0.0769231		0.5	0.346154		0.0958904										0.416667	0.0833333
9	Lung cancer	local	0.1	0.0769231			0.25		0.0961538										0.416667	0.0833333
10	Bone and connective tissue cancer	local	0.1	0.0769231		0.5	0.346154		0.0958904										0.416667	0.0833333
11	Melanoma	local	0.1	0.0769231	0.0769231		0.416667		0.0894977										0.416667	0.0833333
12	Non-melanoma skin cancer	local	0.1	0.0769231	0.0769231		0.416667		0.0894977										0.416667	0.0833333
13	Breast cancer	local	0.1	0.0769231	0.0769231		0.5		0.0575342										0.416667	0.0833333
14	Cervical cancer	local	0.1	0.0769231	0.0769231		0.416667		0.0894977										0.416667	0.0833333
15	Uterine cancer	local	0.1	0.0769231	0.0769231		0.416667		0.0894977										0.416667	0.0833333
16	Ovarian cancer	local	0.1	0.0769231		0.5	0.375		0.0768001										0.416667	0.0833333
17	Prostate cancer	local	0.1	0.0769231		0.25			0.115068										0.416667	0.0833333
18	Bladder cancer	local	0.1	0.0769231	0.0769231		0.333333		0.0958904										0.416667	0.0833333
19	Kidney cancer	local	0.1	0.0769231															0.416667	0.0833333
20	Brain cancer	local	0.1	0.0769231		0.5	0.375		0.0768001										0.416667	0.0833333
21	Thyroid cancer	local	0.1	0.0769231	0.0769231		0.416667		0.0894977										0.416667	0.0833333
22	Non-Hodgkin's lymphoma	local	0.1	0.0769231			0.346154		0.0958904										0.416667	0.0833333
23	Hodgkin's disease	local	0.1	0.0769231	0.0769231		0.416667		0.0894977										0.416667	0.0833333
24	Multiple myeloma	local	0.1	0.0769231		0.5	0.375		0.0768001										0.416667	0.0833333
25	Leukemia	local	0.1	0.0769231				0.5											0.416667	0.0833333
26	All other cancers	local	0.1	0.0769231		0.5	0.375		0.0768001										0.416667	0.0833333
27	Oral cancer	regional	0.1	0.0769231		0.5	0.346154		0.0767123										0.416667	0.0833333
28	Esophageal cancer	regional	0.1	0.0769231		0.166667	0.25		0.0768001										0.416667	0.0833333
29	Stomach cancer	regional	0.1	0.0769231			0.5		0.0575342										0.416667	0.0833333
30	Colorectal cancer	regional	0.1	0.0769231		0.5			0.0575342										0.416667	0.0833333
31	Liver cancer	regional	0.1	0.0769231		0.5	0.375		0.0768001										0.416667	0.0833333
32	Gall bladder cancer	regional	0.1	0.0769231		0.5	0.375		0.0768001										0.416667	0.0833333
33	Pancreatic cancer	regional	0.1	0.0769231		0.5			0.0767123										0.416667	0.0833333
34	Laryngeal cancer	regional	0.1	0.0769231		0.5	0.346154		0.0767123										0.416667	0.0833333
35	Lung cancer	regional	0.1	0.0769231			0.25		0.0961538										0.416667	0.0833333
36	Bone and connective tissue cancer	regional	0.1	0.0769231		0.5	0.346154		0.0767123										0.416667	0.0833333
37	Melanoma	regional	0.1	0.0769231	0.0769231		0.416667		0.0894977										0.416667	0.0833333
38	Non-melanoma skin cancer	regional	0.1	0.0769231	0.0769231		0.416667		0.0894977										0.416667	0.0833333
39	Breast cancer	regional	0.1	0.0769231			0.5		0.0575342										0.416667	0.0833333
40	Cervical cancer	regional	0.1	0.0769231	0.0769231		0.416667		0.0894977										0.416667	0.0833333
41	Uterine cancer	regional	0.1	0.0769231	0.0769231		0.416667		0.0894977										0.416667	0.0833333
42	Ovarian cancer	regional	0.1	0.0769231		0.5	0.375		0.0768001										0.416667	0.0833333
43	Prostate cancer	regional	0.1	0.0769231		0.25			0.115068										0.416667	0.0833333
44	Bladder cancer	regional	0.1	0.0769231	0.0769231		0.333333		0.0958904										0.416667	0.0833333
45	Kidney cancer	regional	0.1	0.0769231															0.416667	0.0833333
46	Brain cancer	regional	0.1	0.0769231		0.5	0.375		0.0768001										0.416667	0.0833333
47	Thyroid cancer	regional	0.1	0.0769231	0.0769231		0.416667		0.0894977										0.416667	0.0833333
48	Non-Hodgkin's lymphoma	regional	0.1	0.0769231			0.346154		0.0958904										0.416667	0.0833333
49	Hodgkin's disease	regional	0.1	0.0769231	0.0769231		0.416667		0.0894977										0.416667	0.0833333
50	Multiple myeloma	regional	0.1	0.0769231		0.5	0.375		0.0768001										0.416667	0.0833333
51	Leukemia	regional	0.1	0.0769231		0.5													0.416667	0.0833333
52	All other cancers	regional	0.1	0.0769231		0.5	0.375		0.0768001										0.416667	0.0833333
53	Oral cancer	distant	0.1	0.0769231			0.5	0.192255		0.0671233									0.416667	0.0833333
54	Esophageal cancer	distant	0.1	0.0769231		0.5	0.375			0.0639796									0.416667	0.0833333
55	Stomach cancer	distant	0.1	0.0769231			0.5			0.0575342									0.416667	0.0833333
56	Colorectal cancer	distant	0.1	0.0769231			0.5												0.416667	0.0833333
57	Liver cancer	distant	0.1	0.0769231		0.5	0.375			0.0639796									0.416667	0.0833333
58	Gall bladder cancer	distant	0.1	0.0769231		0.5	0.375			0.0639796									0.416667	0.0833333
59	Pancreatic cancer	distant	0.1			0.5				0.0767123									0.416667	0.0833333
60	Laryngeal cancer	distant	0.1	0.0769231			0.5	0.192255		0.0671233									0.416667	0.0833333
61	Lung cancer	distant	0.1				0.25			0.0576923									0.416667	0.0833333
62	Bone and connective tissue cancer	distant	0.1	0.0769231			0.5	0.192255		0.0671233									0.416667	0.0833333
63	Melanoma	distant	0.1	0.0769231	0.0769231		0.416667		0.115068	0.0767123									0.416667	0.0833333
64	Non-melanoma skin cancer	distant	0.1	0.0769231	0.0769231		0.416667		0.115068	0.0767123									0.416667	0.0833333
65	Breast cancer	distant	0.1	0.0769231			0.5			0.0575342									0.416667	0.0833333
66	Cervical cancer	distant	0.1	0.0769231	0.0769231		0.416667		0.115068	0.0767123									0.416667	0.0833333
67	Uterine cancer	distant	0.1	0.0769231	0.0769231		0.416667		0.115068	0.0767123									0.416667	0.0833333
68	Ovarian cancer	distant	0.1	0.0769231		0.5	0.375			0.0639796									0.416667	0.0833333
69	Prostate cancer	distant	0.1			1.5			0.115068										0.416667	0.0833333
70	Bladder cancer	distant	0.1	0.0769231	0.0769231		0.333333			0.0958904									0.416667	0.0833333
71	Kidney cancer	distant	0.1	0.0769231				0.0383562		0.0383562									0.416667	0.0833333
72	Brain cancer	distant	0.1	0.0769231		0.5	0.375			0.0639796									0.416667	0.0833333
73	Thyroid cancer	distant	0.1	0.0769231	0.0769231		0.416667		0.115068	0.0767123									0.416667	0.0833333
74	Non-Hodgkin's lymphoma	distant	0.1	0.0769231				0.346154		0.0958904									0.416667	0.0833333
75	Hodgkin's disease	distant	0.1	0.0769231	0.0769231		0.416667		0.115068	0.0767123									0.416667	0.0833333
76	Multiple myeloma	distant	0.1	0.0769231		0.5	0.375			0.0639796									0.416667	0.0833333
77	Leukemia	distant	0.1	0.0769231															0.416667	0.0833333
78	All other cancers	distant	0.1	0.0769231		0.5	0.375			0.0639796									0.416667	0.0833333
	x			x

## Sheet: Source
Data Sources:											Note: Remission durations are calculated by the macro so no entry required here.
			HealthState
Row	DiseaseName		diagnosis	surgery in-patient	surgery out-patient	chemo mild toxicity	chemo moderate toxicity	chemo severe toxicity	radio curative	radio palliative	remission after surgery alone	remission after chemo alone	remission after radio alone	remission after surgery + chemo	remission after surgery + radio	remission after chemo + radio	remission after surgery + chemo + radio	no treatment	palliative	terminal
	ColumnOffset=		3	4	5	6	7	8	9	10	11	12	13	14	15	16	17	18	19	20
1	Oral cancer		Simunovic M, Gagliardi A, McCready D, et. al.; A snapshot of waiting times for cancer surgery provided by surgeions affiliated with regional cancer centres in Ontario; CMAJ Aug 21, 2001; 165(4);421-5	Dr. Bill Evans	Dr. Bill Evans	Dr. Bill Evans	Dr. Bill Evans	Dr. Bill Evans	Dr. Bill Evans	Dr. Bill Evans	(calculated: total survival time - diagnosis and treatment duration - palliative and terminal duration)	(calculated: total survival time - diagnosis and treatment duration - palliative and terminal duration)	(calculated: total survival time - diagnosis and treatment duration - palliative and terminal duration)	(calculated: total survival time - diagnosis and treatment duration - palliative and terminal duration)	(calculated: total survival time - diagnosis and treatment duration - palliative and terminal duration)	(calculated: total survival time - diagnosis and treatment duration - palliative and terminal duration)	(calculated: total survival time - diagnosis and treatment duration - palliative and terminal duration)	(calculated: total survival time - diagnosis and treatment duration - palliative and terminal duration)	Dr. Bill Evans	Dr. Bill Evans
2	Esophageal cancer		Simunovic M, Gagliardi A, McCready D, et. al.; A snapshot of waiting times for cancer surgery provided by surgeions affiliated with regional cancer centres in Ontario; CMAJ Aug 21, 2001; 165(4);421-5	Dr. Bill Evans	Dr. Bill Evans	Dr. Bill Evans	Dr. Bill Evans	Dr. Bill Evans	Dr. Bill Evans	Dr. Bill Evans	(calculated: total survival time - diagnosis and treatment duration - palliative and terminal duration)	(calculated: total survival time - diagnosis and treatment duration - palliative and terminal duration)	(calculated: total survival time - diagnosis and treatment duration - palliative and terminal duration)	(calculated: total survival time - diagnosis and treatment duration - palliative and terminal duration)	(calculated: total survival time - diagnosis and treatment duration - palliative and terminal duration)	(calculated: total survival time - diagnosis and treatment duration - palliative and terminal duration)	(calculated: total survival time - diagnosis and treatment duration - palliative and terminal duration)	(calculated: total survival time - diagnosis and treatment duration - palliative and terminal duration)	Dr. Bill Evans	Dr. Bill Evans
3	Stomach cancer		Simunovic M, Gagliardi A, McCready D, et. al.; A snapshot of waiting times for cancer surgery provided by surgeions affiliated with regional cancer centres in Ontario; CMAJ Aug 21, 2001; 165(4);421-5	Dr. Bill Evans	Dr. Bill Evans	Dr. Bill Evans	Dr. Bill Evans	Dr. Bill Evans	Dr. Bill Evans	Dr. Bill Evans	(calculated: total survival time - diagnosis and treatment duration - palliative and terminal duration)	(calculated: total survival time - diagnosis and treatment duration - palliative and terminal duration)	(calculated: total survival time - diagnosis and treatment duration - palliative and terminal duration)	(calculated: total survival time - diagnosis and treatment duration - palliative and terminal duration)	(calculated: total survival time - diagnosis and treatment duration - palliative and terminal duration)	(calculated: total survival time - diagnosis and treatment duration - palliative and terminal duration)	(calculated: total survival time - diagnosis and treatment duration - palliative and terminal duration)	(calculated: total survival time - diagnosis and treatment duration - palliative and terminal duration)	Dr. Bill Evans	Dr. Bill Evans
4	Colorectal cancer		Simunovic M, Gagliardi A, McCready D, et. al.; A snapshot of waiting times for cancer surgery provided by surgeions affiliated with regional cancer centres in Ontario; CMAJ Aug 21, 2001; 165(4);421-5	Dr. Bill Evans	Dr. Bill Evans	Dr. Bill Evans	Dr. Bill Evans	Dr. Bill Evans	Dr. Bill Evans	Dr. Bill Evans	(calculated: total survival time - diagnosis and treatment duration - palliative and terminal duration)	(calculated: total survival time - diagnosis and treatment duration - palliative and terminal duration)	(calculated: total survival time - diagnosis and treatment duration - palliative and terminal duration)	(calculated: total survival time - diagnosis and treatment duration - palliative and terminal duration)	(calculated: total survival time - diagnosis and treatment duration - palliative and terminal duration)	(calculated: total survival time - diagnosis and treatment duration - palliative and terminal duration)	(calculated: total survival time - diagnosis and treatment duration - palliative and terminal duration)	(calculated: total survival time - diagnosis and treatment duration - palliative and terminal duration)	Dr. Bill Evans	Dr. Bill Evans
5	Liver cancer		Simunovic M, Gagliardi A, McCready D, et. al.; A snapshot of waiting times for cancer surgery provided by surgeions affiliated with regional cancer centres in Ontario; CMAJ Aug 21, 2001; 165(4);421-5	Dr. Bill Evans	Dr. Bill Evans	Dr. Bill Evans	Dr. Bill Evans	Dr. Bill Evans	Dr. Bill Evans	Dr. Bill Evans	(calculated: total survival time - diagnosis and treatment duration - palliative and terminal duration)	(calculated: total survival time - diagnosis and treatment duration - palliative and terminal duration)	(calculated: total survival time - diagnosis and treatment duration - palliative and terminal duration)	(calculated: total survival time - diagnosis and treatment duration - palliative and terminal duration)	(calculated: total survival time - diagnosis and treatment duration - palliative and terminal duration)	(calculated: total survival time - diagnosis and treatment duration - palliative and terminal duration)	(calculated: total survival time - diagnosis and treatment duration - palliative and terminal duration)	(calculated: total survival time - diagnosis and treatment duration - palliative and terminal duration)	Dr. Bill Evans	Dr. Bill Evans
6	Gall bladder cancer		Simunovic M, Gagliardi A, McCready D, et. al.; A snapshot of waiting times for cancer surgery provided by surgeions affiliated with regional cancer centres in Ontario; CMAJ Aug 21, 2001; 165(4);421-5	Dr. Bill Evans	Dr. Bill Evans	Dr. Bill Evans	Dr. Bill Evans	Dr. Bill Evans	Dr. Bill Evans	Dr. Bill Evans	(calculated: total survival time - diagnosis and treatment duration - palliative and terminal duration)	(calculated: total survival time - diagnosis and treatment duration - palliative and terminal duration)	(calculated: total survival time - diagnosis and treatment duration - palliative and terminal duration)	(calculated: total survival time - diagnosis and treatment duration - palliative and terminal duration)	(calculated: total survival time - diagnosis and treatment duration - palliative and terminal duration)	(calculated: total survival time - diagnosis and treatment duration - palliative and terminal duration)	(calculated: total survival time - diagnosis and treatment duration - palliative and terminal duration)	(calculated: total survival time - diagnosis and treatment duration - palliative and terminal duration)	Dr. Bill Evans	Dr. Bill Evans
7	Pancreatic cancer		Simunovic M, Gagliardi A, McCready D, et. al.; A snapshot of waiting times for cancer surgery provided by surgeions affiliated with regional cancer centres in Ontario; CMAJ Aug 21, 2001; 165(4);421-5	Dr. Bill Evans	Dr. Bill Evans	Dr. Bill Evans	Dr. Bill Evans	Dr. Bill Evans	Dr. Bill Evans	Dr. Bill Evans	(calculated: total survival time - diagnosis and treatment duration - palliative and terminal duration)	(calculated: total survival time - diagnosis and treatment duration - palliative and terminal duration)	(calculated: total survival time - diagnosis and treatment duration - palliative and terminal duration)	(calculated: total survival time - diagnosis and treatment duration - palliative and terminal duration)	(calculated: total survival time - diagnosis and treatment duration - palliative and terminal duration)	(calculated: total survival time - diagnosis and treatment duration - palliative and terminal duration)	(calculated: total survival time - diagnosis and treatment duration - palliative and terminal duration)	(calculated: total survival time - diagnosis and treatment duration - palliative and terminal duration)	Dr. Bill Evans	Dr. Bill Evans
8	Laryngeal cancer		Simunovic M, Gagliardi A, McCready D, et. al.; A snapshot of waiting times for cancer surgery provided by surgeions affiliated with regional cancer centres in Ontario; CMAJ Aug 21, 2001; 165(4);421-5	Dr. Bill Evans	Dr. Bill Evans	Dr. Bill Evans	Dr. Bill Evans	Dr. Bill Evans	Dr. Bill Evans	Dr. Bill Evans	(calculated: total survival time - diagnosis and treatment duration - palliative and terminal duration)	(calculated: total survival time - diagnosis and treatment duration - palliative and terminal duration)	(calculated: total survival time - diagnosis and treatment duration - palliative and terminal duration)	(calculated: total survival time - diagnosis and treatment duration - palliative and terminal duration)	(calculated: total survival time - diagnosis and treatment duration - palliative and terminal duration)	(calculated: total survival time - diagnosis and treatment duration - palliative and terminal duration)	(calculated: total survival time - diagnosis and treatment duration - palliative and terminal duration)	(calculated: total survival time - diagnosis and treatment duration - palliative and terminal duration)	Dr. Bill Evans	Dr. Bill Evans
9	Lung cancer		Simunovic M, Gagliardi A, McCready D, et. al.; A snapshot of waiting times for cancer surgery provided by surgeions affiliated with regional cancer centres in Ontario; CMAJ Aug 21, 2001; 165(4);421-5	Dr. Bill Evans	Dr. Bill Evans	Dr. Bill Evans	Dr. Bill Evans	Dr. Bill Evans	Dr. Bill Evans	Dr. Bill Evans	(calculated: total survival time - diagnosis and treatment duration - palliative and terminal duration)	(calculated: total survival time - diagnosis and treatment duration - palliative and terminal duration)	(calculated: total survival time - diagnosis and treatment duration - palliative and terminal duration)	(calculated: total survival time - diagnosis and treatment duration - palliative and terminal duration)	(calculated: total survival time - diagnosis and treatment duration - palliative and terminal duration)	(calculated: total survival time - diagnosis and treatment duration - palliative and terminal duration)	(calculated: total survival time - diagnosis and treatment duration - palliative and terminal duration)	(calculated: total survival time - diagnosis and treatment duration - palliative and terminal duration)	Dr. Bill Evans	Dr. Bill Evans
10	Bone and connective tissue cancer		Simunovic M, Gagliardi A, McCready D, et. al.; A snapshot of waiting times for cancer surgery provided by surgeions affiliated with regional cancer centres in Ontario; CMAJ Aug 21, 2001; 165(4);421-5	Dr. Bill Evans	Dr. Bill Evans	Dr. Bill Evans	Dr. Bill Evans	Dr. Bill Evans	Dr. Bill Evans	Dr. Bill Evans	(calculated: total survival time - diagnosis and treatment duration - palliative and terminal duration)	(calculated: total survival time - diagnosis and treatment duration - palliative and terminal duration)	(calculated: total survival time - diagnosis and treatment duration - palliative and terminal duration)	(calculated: total survival time - diagnosis and treatment duration - palliative and terminal duration)	(calculated: total survival time - diagnosis and treatment duration - palliative and terminal duration)	(calculated: total survival time - diagnosis and treatment duration - palliative and terminal duration)	(calculated: total survival time - diagnosis and treatment duration - palliative and terminal duration)	(calculated: total survival time - diagnosis and treatment duration - palliative and terminal duration)	Dr. Bill Evans	Dr. Bill Evans
11	Melanoma		Simunovic M, Gagliardi A, McCready D, et. al.; A snapshot of waiting times for cancer surgery provided by surgeions affiliated with regional cancer centres in Ontario; CMAJ Aug 21, 2001; 165(4);421-5	Dr. Bill Evans	Dr. Bill Evans	Dr. Bill Evans	Dr. Bill Evans	Dr. Bill Evans	Dr. Bill Evans	Dr. Bill Evans	(calculated: total survival time - diagnosis and treatment duration - palliative and terminal duration)	(calculated: total survival time - diagnosis and treatment duration - palliative and terminal duration)	(calculated: total survival time - diagnosis and treatment duration - palliative and terminal duration)	(calculated: total survival time - diagnosis and treatment duration - palliative and terminal duration)	(calculated: total survival time - diagnosis and treatment duration - palliative and terminal duration)	(calculated: total survival time - diagnosis and treatment duration - palliative and terminal duration)	(calculated: total survival time - diagnosis and treatment duration - palliative and terminal duration)	(calculated: total survival time - diagnosis and treatment duration - palliative and terminal duration)	Dr. Bill Evans	Dr. Bill Evans
12	Non-melanoma skin cancer		Simunovic M, Gagliardi A, McCready D, et. al.; A snapshot of waiting times for cancer surgery provided by surgeions affiliated with regional cancer centres in Ontario; CMAJ Aug 21, 2001; 165(4);421-5	Dr. Bill Evans	Dr. Bill Evans	Dr. Bill Evans	Dr. Bill Evans	Dr. Bill Evans	Dr. Bill Evans	Dr. Bill Evans	(calculated: total survival time - diagnosis and treatment duration - palliative and terminal duration)	(calculated: total survival time - diagnosis and treatment duration - palliative and terminal duration)	(calculated: total survival time - diagnosis and treatment duration - palliative and terminal duration)	(calculated: total survival time - diagnosis and treatment duration - palliative and terminal duration)	(calculated: total survival time - diagnosis and treatment duration - palliative and terminal duration)	(calculated: total survival time - diagnosis and treatment duration - palliative and terminal duration)	(calculated: total survival time - diagnosis and treatment duration - palliative and terminal duration)	(calculated: total survival time - diagnosis and treatment duration - palliative and terminal duration)	Dr. Bill Evans	Dr. Bill Evans
13	Breast cancer		Simunovic M, Gagliardi A, McCready D, et. al.; A snapshot of waiting times for cancer surgery provided by surgeions affiliated with regional cancer centres in Ontario; CMAJ Aug 21, 2001; 165(4);421-5	Dr. Bill Evans	Dr. Bill Evans	Dr. Bill Evans	Dr. Bill Evans	Dr. Bill Evans	Dr. Bill Evans	Dr. Bill Evans	(calculated: total survival time - diagnosis and treatment duration - palliative and terminal duration)	(calculated: total survival time - diagnosis and treatment duration - palliative and terminal duration)	(calculated: total survival time - diagnosis and treatment duration - palliative and terminal duration)	(calculated: total survival time - diagnosis and treatment duration - palliative and terminal duration)	(calculated: total survival time - diagnosis and treatment duration - palliative and terminal duration)	(calculated: total survival time - diagnosis and treatment duration - palliative and terminal duration)	(calculated: total survival time - diagnosis and treatment duration - palliative and terminal duration)	(calculated: total survival time - diagnosis and treatment duration - palliative and terminal duration)	Dr. Bill Evans	Dr. Bill Evans
14	Cervical cancer		Simunovic M, Gagliardi A, McCready D, et. al.; A snapshot of waiting times for cancer surgery provided by surgeions affiliated with regional cancer centres in Ontario; CMAJ Aug 21, 2001; 165(4);421-5	Dr. Bill Evans	Dr. Bill Evans	Dr. Bill Evans	Dr. Bill Evans	Dr. Bill Evans	Dr. Bill Evans	Dr. Bill Evans	(calculated: total survival time - diagnosis and treatment duration - palliative and terminal duration)	(calculated: total survival time - diagnosis and treatment duration - palliative and terminal duration)	(calculated: total survival time - diagnosis and treatment duration - palliative and terminal duration)	(calculated: total survival time - diagnosis and treatment duration - palliative and terminal duration)	(calculated: total survival time - diagnosis and treatment duration - palliative and terminal duration)	(calculated: total survival time - diagnosis and treatment duration - palliative and terminal duration)	(calculated: total survival time - diagnosis and treatment duration - palliative and terminal duration)	(calculated: total survival time - diagnosis and treatment duration - palliative and terminal duration)	Dr. Bill Evans	Dr. Bill Evans
15	Uterine cancer		Simunovic M, Gagliardi A, McCready D, et. al.; A snapshot of waiting times for cancer surgery provided by surgeions affiliated with regional cancer centres in Ontario; CMAJ Aug 21, 2001; 165(4);421-5	Dr. Bill Evans	Dr. Bill Evans	Dr. Bill Evans	Dr. Bill Evans	Dr. Bill Evans	Dr. Bill Evans	Dr. Bill Evans	(calculated: total survival time - diagnosis and treatment duration - palliative and terminal duration)	(calculated: total survival time - diagnosis and treatment duration - palliative and terminal duration)	(calculated: total survival time - diagnosis and treatment duration - palliative and terminal duration)	(calculated: total survival time - diagnosis and treatment duration - palliative and terminal duration)	(calculated: total survival time - diagnosis and treatment duration - palliative and terminal duration)	(calculated: total survival time - diagnosis and treatment duration - palliative and terminal duration)	(calculated: total survival time - diagnosis and treatment duration - palliative and terminal duration)	(calculated: total survival time - diagnosis and treatment duration - palliative and terminal duration)	Dr. Bill Evans	Dr. Bill Evans
16	Ovarian cancer		Simunovic M, Gagliardi A, McCready D, et. al.; A snapshot of waiting times for cancer surgery provided by surgeions affiliated with regional cancer centres in Ontario; CMAJ Aug 21, 2001; 165(4);421-5	Dr. Bill Evans	Dr. Bill Evans	Dr. Bill Evans	Dr. Bill Evans	Dr. Bill Evans	Dr. Bill Evans	Dr. Bill Evans	(calculated: total survival time - diagnosis and treatment duration - palliative and terminal duration)	(calculated: total survival time - diagnosis and treatment duration - palliative and terminal duration)	(calculated: total survival time - diagnosis and treatment duration - palliative and terminal duration)	(calculated: total survival time - diagnosis and treatment duration - palliative and terminal duration)	(calculated: total survival time - diagnosis and treatment duration - palliative and terminal duration)	(calculated: total survival time - diagnosis and treatment duration - palliative and terminal duration)	(calculated: total survival time - diagnosis and treatment duration - palliative and terminal duration)	(calculated: total survival time - diagnosis and treatment duration - palliative and terminal duration)	Dr. Bill Evans	Dr. Bill Evans
17	Prostate cancer		Simunovic M, Gagliardi A, McCready D, et. al.; A snapshot of waiting times for cancer surgery provided by surgeions affiliated with regional cancer centres in Ontario; CMAJ Aug 21, 2001; 165(4);421-5	Dr. Bill Evans	Dr. Bill Evans	Dr. Bill Evans	Dr. Bill Evans	Dr. Bill Evans	Dr. Bill Evans	Dr. Bill Evans	(calculated: total survival time - diagnosis and treatment duration - palliative and terminal duration)	(calculated: total survival time - diagnosis and treatment duration - palliative and terminal duration)	(calculated: total survival time - diagnosis and treatment duration - palliative and terminal duration)	(calculated: total survival time - diagnosis and treatment duration - palliative and terminal duration)	(calculated: total survival time - diagnosis and treatment duration - palliative and terminal duration)	(calculated: total survival time - diagnosis and treatment duration - palliative and terminal duration)	(calculated: total survival time - diagnosis and treatment duration - palliative and terminal duration)	(calculated: total survival time - diagnosis and treatment duration - palliative and terminal duration)	Dr. Bill Evans	Dr. Bill Evans
18	Bladder cancer		Simunovic M, Gagliardi A, McCready D, et. al.; A snapshot of waiting times for cancer surgery provided by surgeions affiliated with regional cancer centres in Ontario; CMAJ Aug 21, 2001; 165(4);421-5	Dr. Bill Evans	Dr. Bill Evans	Dr. Bill Evans	Dr. Bill Evans	Dr. Bill Evans	Dr. Bill Evans	Dr. Bill Evans	(calculated: total survival time - diagnosis and treatment duration - palliative and terminal duration)	(calculated: total survival time - diagnosis and treatment duration - palliative and terminal duration)	(calculated: total survival time - diagnosis and treatment duration - palliative and terminal duration)	(calculated: total survival time - diagnosis and treatment duration - palliative and terminal duration)	(calculated: total survival time - diagnosis and treatment duration - palliative and terminal duration)	(calculated: total survival time - diagnosis and treatment duration - palliative and terminal duration)	(calculated: total survival time - diagnosis and treatment duration - palliative and terminal duration)	(calculated: total survival time - diagnosis and treatment duration - palliative and terminal duration)	Dr. Bill Evans	Dr. Bill Evans
19	Kidney cancer		Simunovic M, Gagliardi A, McCready D, et. al.; A snapshot of waiting times for cancer surgery provided by surgeions affiliated with regional cancer centres in Ontario; CMAJ Aug 21, 2001; 165(4);421-5	Dr. Bill Evans	Dr. Bill Evans	Dr. Bill Evans	Dr. Bill Evans	Dr. Bill Evans	Dr. Bill Evans	Dr. Bill Evans	(calculated: total survival time - diagnosis and treatment duration - palliative and terminal duration)	(calculated: total survival time - diagnosis and treatment duration - palliative and terminal duration)	(calculated: total survival time - diagnosis and treatment duration - palliative and terminal duration)	(calculated: total survival time - diagnosis and treatment duration - palliative and terminal duration)	(calculated: total survival time - diagnosis and treatment duration - palliative and terminal duration)	(calculated: total survival time - diagnosis and treatment duration - palliative and terminal duration)	(calculated: total survival time - diagnosis and treatment duration - palliative and terminal duration)	(calculated: total survival time - diagnosis and treatment duration - palliative and terminal duration)	Dr. Bill Evans	Dr. Bill Evans
20	Brain cancer		Simunovic M, Gagliardi A, McCready D, et. al.; A snapshot of waiting times for cancer surgery provided by surgeions affiliated with regional cancer centres in Ontario; CMAJ Aug 21, 2001; 165(4);421-5	Dr. Bill Evans	Dr. Bill Evans	Dr. Bill Evans	Dr. Bill Evans	Dr. Bill Evans	Dr. Bill Evans	Dr. Bill Evans	(calculated: total survival time - diagnosis and treatment duration - palliative and terminal duration)	(calculated: total survival time - diagnosis and treatment duration - palliative and terminal duration)	(calculated: total survival time - diagnosis and treatment duration - palliative and terminal duration)	(calculated: total survival time - diagnosis and treatment duration - palliative and terminal duration)	(calculated: total survival time - diagnosis and treatment duration - palliative and terminal duration)	(calculated: total survival time - diagnosis and treatment duration - palliative and terminal duration)	(calculated: total survival time - diagnosis and treatment duration - palliative and terminal duration)	(calculated: total survival time - diagnosis and treatment duration - palliative and terminal duration)	Dr. Bill Evans	Dr. Bill Evans
21	Thyroid cancer		Simunovic M, Gagliardi A, McCready D, et. al.; A snapshot of waiting times for cancer surgery provided by surgeions affiliated with regional cancer centres in Ontario; CMAJ Aug 21, 2001; 165(4);421-5	Dr. Bill Evans	Dr. Bill Evans	Dr. Bill Evans	Dr. Bill Evans	Dr. Bill Evans	Dr. Bill Evans	Dr. Bill Evans	(calculated: total survival time - diagnosis and treatment duration - palliative and terminal duration)	(calculated: total survival time - diagnosis and treatment duration - palliative and terminal duration)	(calculated: total survival time - diagnosis and treatment duration - palliative and terminal duration)	(calculated: total survival time - diagnosis and treatment duration - palliative and terminal duration)	(calculated: total survival time - diagnosis and treatment duration - palliative and terminal duration)	(calculated: total survival time - diagnosis and treatment duration - palliative and terminal duration)	(calculated: total survival time - diagnosis and treatment duration - palliative and terminal duration)	(calculated: total survival time - diagnosis and treatment duration - palliative and terminal duration)	Dr. Bill Evans	Dr. Bill Evans
22	Non-Hodgkin's lymphoma		Simunovic M, Gagliardi A, McCready D, et. al.; A snapshot of waiting times for cancer surgery provided by surgeions affiliated with regional cancer centres in Ontario; CMAJ Aug 21, 2001; 165(4);421-5	Dr. Bill Evans	Dr. Bill Evans	Dr. Bill Evans	Dr. Bill Evans	Dr. Bill Evans	Dr. Bill Evans	Dr. Bill Evans	(calculated: total survival time - diagnosis and treatment duration - palliative and terminal duration)	(calculated: total survival time - diagnosis and treatment duration - palliative and terminal duration)	(calculated: total survival time - diagnosis and treatment duration - palliative and terminal duration)	(calculated: total survival time - diagnosis and treatment duration - palliative and terminal duration)	(calculated: total survival time - diagnosis and treatment duration - palliative and terminal duration)	(calculated: total survival time - diagnosis and treatment duration - palliative and terminal duration)	(calculated: total survival time - diagnosis and treatment duration - palliative and terminal duration)	(calculated: total survival time - diagnosis and treatment duration - palliative and terminal duration)	Dr. Bill Evans	Dr. Bill Evans
23	Hodgkin's disease		Simunovic M, Gagliardi A, McCready D, et. al.; A snapshot of waiting times for cancer surgery provided by surgeions affiliated with regional cancer centres in Ontario; CMAJ Aug 21, 2001; 165(4);421-5	Dr. Bill Evans	Dr. Bill Evans	Dr. Bill Evans	Dr. Bill Evans	Dr. Bill Evans	Dr. Bill Evans	Dr. Bill Evans	(calculated: total survival time - diagnosis and treatment duration - palliative and terminal duration)	(calculated: total survival time - diagnosis and treatment duration - palliative and terminal duration)	(calculated: total survival time - diagnosis and treatment duration - palliative and terminal duration)	(calculated: total survival time - diagnosis and treatment duration - palliative and terminal duration)	(calculated: total survival time - diagnosis and treatment duration - palliative and terminal duration)	(calculated: total survival time - diagnosis and treatment duration - palliative and terminal duration)	(calculated: total survival time - diagnosis and treatment duration - palliative and terminal duration)	(calculated: total survival time - diagnosis and treatment duration - palliative and terminal duration)	Dr. Bill Evans	Dr. Bill Evans
24	Multiple myeloma		Simunovic M, Gagliardi A, McCready D, et. al.; A snapshot of waiting times for cancer surgery provided by surgeions affiliated with regional cancer centres in Ontario; CMAJ Aug 21, 2001; 165(4);421-5	Dr. Bill Evans	Dr. Bill Evans	Dr. Bill Evans	Dr. Bill Evans	Dr. Bill Evans	Dr. Bill Evans	Dr. Bill Evans	(calculated: total survival time - diagnosis and treatment duration - palliative and terminal duration)	(calculated: total survival time - diagnosis and treatment duration - palliative and terminal duration)	(calculated: total survival time - diagnosis and treatment duration - palliative and terminal duration)	(calculated: total survival time - diagnosis and treatment duration - palliative and terminal duration)	(calculated: total survival time - diagnosis and treatment duration - palliative and terminal duration)	(calculated: total survival time - diagnosis and treatment duration - palliative and terminal duration)	(calculated: total survival time - diagnosis and treatment duration - palliative and terminal duration)	(calculated: total survival time - diagnosis and treatment duration - palliative and terminal duration)	Dr. Bill Evans	Dr. Bill Evans
25	Leukemia		Simunovic M, Gagliardi A, McCready D, et. al.; A snapshot of waiting times for cancer surgery provided by surgeions affiliated with regional cancer centres in Ontario; CMAJ Aug 21, 2001; 165(4);421-5	Dr. Bill Evans	Dr. Bill Evans	Dr. Bill Evans	Dr. Bill Evans	Dr. Bill Evans	Dr. Bill Evans	Dr. Bill Evans	(calculated: total survival time - diagnosis and treatment duration - palliative and terminal duration)	(calculated: total survival time - diagnosis and treatment duration - palliative and terminal duration)	(calculated: total survival time - diagnosis and treatment duration - palliative and terminal duration)	(calculated: total survival time - diagnosis and treatment duration - palliative and terminal duration)	(calculated: total survival time - diagnosis and treatment duration - palliative and terminal duration)	(calculated: total survival time - diagnosis and treatment duration - palliative and terminal duration)	(calculated: total survival time - diagnosis and treatment duration - palliative and terminal duration)	(calculated: total survival time - diagnosis and treatment duration - palliative and terminal duration)	Dr. Bill Evans	Dr. Bill Evans
26	All other cancers		Simunovic M, Gagliardi A, McCready D, et. al.; A snapshot of waiting times for cancer surgery provided by surgeions affiliated with regional cancer centres in Ontario; CMAJ Aug 21, 2001; 165(4);421-5	Dr. Bill Evans	Dr. Bill Evans	Dr. Bill Evans	Dr. Bill Evans	Dr. Bill Evans	Dr. Bill Evans	Dr. Bill Evans	(calculated: total survival time - diagnosis and treatment duration - palliative and terminal duration)	(calculated: total survival time - diagnosis and treatment duration - palliative and terminal duration)	(calculated: total survival time - diagnosis and treatment duration - palliative and terminal duration)	(calculated: total survival time - diagnosis and treatment duration - palliative and terminal duration)	(calculated: total survival time - diagnosis and treatment duration - palliative and terminal duration)	(calculated: total survival time - diagnosis and treatment duration - palliative and terminal duration)	(calculated: total survival time - diagnosis and treatment duration - palliative and terminal duration)	(calculated: total survival time - diagnosis and treatment duration - palliative and terminal duration)	Dr. Bill Evans	Dr. Bill Evans
27
28
29
30
31
32
33
34
35
36
37
38
39
40
41
42
43
44
45
46
47
48
49
50
51
52
53
54
55
56
57
58
59
60
61
62
63
64
65
66
67
68
69
70
71
72
73
74
75
76
77
78
	x			x

## Sheet: Notes
Legend for colour coding of cancers in Data worksheet:
Leukemia is in its own category - Acute is placed in local stage and Chronic in regional stage; Distant stage is not used
Good Prognosis
Fairly Good Prognosis
Poor Prognosis
Bold indicates one of top 3 in prognostic category.
Italics indicate an average of the top 3 in prognostic category, except for good prognosis where prostate is excluded from the average of chemo, because it is hormonal therapy
Notes:
The durations for the top 3 cancer sites in a prognostic category are averaged to represent the distribution for the other cancers in the same category. The exception to this is prostate cancer: wherever hormonal therapy % appear, they are not included in the average. eg, the chemo mild toxicity % is an average of breast and bladder omitting prostate; this also applies to the remission states tha…
Colorectal cancer - Bill Evans gave us data on colon cancer; I'm extending it to represent crc
Brain and Muliple Myeloma: all stages/unstaged combined and reported in local stage
Kidney cancer distant - data from Bill Evans indicated another type of treatment called Biological Response Modifier (BRM). I treated it as a chemo with high toxicity.
Hormonal therapy for prostate cancer is placed in the "chemo-mild toxicity" column
Prostate cancer is staged as local/regional combined from SEER, however, Bill Evans provided treatments by local and regional separate according to the table below; I have created a weighted average to arrive at a local/regional trtment algorithm
	local	regional	local/regional wted averge
Distribution by stage	0.85	0.09	0.94
surg alone	0.385	0.6	0.405585
hormones alone	0.05	0.04	0.0490426
radio alone	0.23	0.03	0.210851
surg and radio	0	0.07	0.00670213
surg and hormones	0.03	0.06	0.0328723
radio and hormones	0.2	0.13	0.193298
surg, radio and hormones	0	0.03	0.00287234
other	0.025	0	0.0226064
no trt	0.09	0.03	0.0842553
sum	1.01	0.99	1.00809
