# Supplementary material for: Estimating summary measures of health: a structured workbook approach
Source: Popul Health Metr. 2005 May 11;3:5. doi: 10.1186/1478-7954-3-5 (PMC1156945; doi:10.1186/1478-7954-3-5)
Supplement: Additional File 1 — PHI Workbook System. This 2.6 Mb zip file for download contains the Excel files that comprise the workbook system. The system estimates summary measures of health and is initialized with cancer data for Canada. When unzipped, the workbook system will occupy approximately 6 Mb of additional disk space and a folder structure will be created under C:\PHI, where you will find the user guide. [file 1478-7954-3-5-S1.zip › PHI/Canada/Cancer/Database/PHI_IncidenceRates_db.xls]

## Sheet: n
	Incidence Rates per 100,000 by sex and age group, by disease (n)					(I = n * population counts)
	Data Source:	Canadian Cancer Registry Database (February, 2003 file), Statistics Canada
LOOKUP Offset		Disease or Injury
1	Males	Oral cancer	Esophageal cancer	Stomach cancer	Colorectal cancer	Liver cancer	Gall bladder cancer	Pancreatic cancer	Laryngeal cancer	Lung cancer	Bone and connective tissue cancer	Melanoma	Non-melanoma skin cancer	Breast cancer	Cervical cancer	Uterine cancer	Ovarian cancer	Prostate cancer	Bladder cancer	Kidney cancer	Brain cancer	Thyroid cancer	Non-Hodgkin's lymphoma	Hodgkin's disease	Multiple myeloma	Leukemia	All other cancers
2	0	0.19	0	0	0	0.94	0	0.19	0	0.19	2.11	0	0	0	0	0	0	0.19	0	2.83	3.74	0	0.56	0	0	3.77	9
3	1-4	0.04	0	0	0	0.63	0	0.09	0.04	0	0.98	0	0	0	0	0	0	0.04	0	1.83	4.29	0	0.9	0.3	0	10.92	3.1
4	5-9	0.06	0	0.03	0.03	0.13	0	0.03	0	0	1.3	0.03	0	0	0	0	0	0	0	0.7	3.38	0.06	1.45	0.54	0	3.76	0.85
5	10-14	0.26	0	0.03	0	0.06	0	0	0	0	1.8	0.16	0.1	0	0	0	0	0	0	0.16	2.96	0.22	1.67	1.45	0	2.83	0.77
6	15-19	0.54	0	0	0.09	0.1	0	0.03	0	0.16	2.44	0.7	0.16	0	0	0	0	0.03	0.13	0.13	1.97	0.7	2.03	3.68	0	2.53	4.37
7	20-24	0.7	0	0.16	0.42	0.06	0	0.03	0	0.26	2.02	1.79	0.26	0	0	0	0	0.1	0.39	0.22	2.24	1.41	2.59	4.9	0.03	1.92	9.37
8	25-29	0.87	0.06	0.31	0.87	0.15	0.06	0.03	0.06	0.71	2.23	3.21	0.74	0	0	0	0	0.06	0.56	0.74	3.12	2.13	4.39	4.98	0.09	2.32	12.06
9	30-34	1.7	0.22	0.8	3.13	0.51	0.16	0.28	0	1.54	2.51	4.96	1.23	0	0	0	0	0.03	0.97	1.31	4.22	2.38	5.88	3.39	0.38	2.8	14.6
10	35-39	3.83	0.37	1.51	6.42	0.84	0.12	0.91	0.52	3.58	2.2	7.21	1.63	0	0	0	0	0.07	2	3.36	5.04	3.21	8.9	3.14	0.69	3.51	13.66
11	40-44	7.95	1.55	3.07	12.3	2.08	0.45	2.31	1.4	11.3	2.31	10.09	1.39	0	0	0	0	1.83	4.81	7.39	6.31	2.88	12.25	2.8	1.48	4.8	13.05
12	45-49	13.81	3.46	6.32	27.54	3.82	1.01	4.61	3.97	27	3.31	13.51	1.77	0	0	0	0	13.97	8.79	12.19	7.98	3.27	19.05	2.94	3.12	7.15	18.29
13	50-54	20.03	6.55	11.03	58.67	6.1	2.17	9.71	8.35	67.37	4.39	19.57	1.64	0	0	0	0	64.21	19.11	20.18	10.84	5.56	25.01	2.73	4.91	11.1	24.92
14	55-59	32.67	11.69	19.36	105.18	8.95	3.09	18.09	14.79	135.8	5.22	23.78	1.79	0	0	0	0	183.41	35.27	29.73	13.8	5.09	34.9	2.56	10.28	18.29	38.29
15	60-64	38.93	16.07	30.42	169.84	14.78	6.3	26.72	25.06	232.59	6.92	29.11	1.84	0	0	0	0	374.52	58.78	43.2	19.93	5.36	45.31	3.29	14.34	25.94	58.6
16	65-69	47.42	26.35	47.38	242.87	23.17	9.15	37.33	29.47	356.05	8.85	34.16	2.75	0	0	0	0	614.21	91.82	55.9	21.84	6.53	58.61	2.69	20.87	40.75	85.71
17	70-74	53.7	28.28	63.73	324.44	26.52	12.51	51.11	34.48	455.56	11.15	36.56	3.93	0	0	0	0	735.27	136.77	62.94	22.45	6.61	75.34	3.18	28.67	53.9	113.38
18	75-79	54.79	33.67	83.38	399.23	29.41	16.41	62.87	32.89	515.56	13.69	42.31	6.72	0	0	0	0	775.4	168.85	75.47	28.43	5.54	86.54	3.1	40.9	69.52	140.98
19	80-84	55.66	34.04	102.25	458.82	26.63	19.21	74.24	29.8	496	11.97	57.69	9.11	0	0	0	0	784.11	203.82	83.94	22.79	4.37	97.63	5.31	44.33	82.48	176.19
20	85-89	70.61	36.35	107.13	458.38	25.11	24.05	83.87	22.55	454.34	23.5	51.29	11.84	0	0	0	0	818.23	236.43	76.79	15.06	4.45	96.63	2.06	51.32	96.25	197.24
21	90+	61.87	26.8	123.17	417.79	13.04	29.99	69.16	15.87	292.2	16.28	60.23	10.73	0	0	0	0	801.93	232.17	62.28	16.02	4.26	90.26	1.13	59.51	106.28	225.86
22
1	Females	Oral cancer	Esophageal cancer	Stomach cancer	Colorectal cancer	Liver cancer	Gall bladder cancer	Pancreatic cancer	Laryngeal cancer	Lung cancer	Bone and connective tissue cancer	Melanoma	Non-melanoma skin cancer	Breast cancer	Cervical cancer	Uterine cancer	Ovarian cancer	Prostate cancer	Bladder cancer	Kidney cancer	Brain cancer	Thyroid cancer	Non-Hodgkin's lymphoma	Hodgkin's disease	Multiple myeloma	Leukemia	All other cancers
2	0	0	0	0.39	0.2	1.38	0	0	0	0.19	2.59	0	0	0	0	0	0.2	0	0.19	2.96	2.97	0	1.2	0	0	4.74	8.13
3	1-4	0	0	0	0	0.27	0	0.05	0	0.09	1.16	0.05	0	0	0	0	0.09	0	0	2.59	3.12	0.13	0.45	0.04	0	8.51	2.85
4	5-9	0.1	0	0	0.03	0.07	0	0.03	0	0	1.1	0.03	0.03	0	0	0.03	0.2	0	0	0.9	2.92	0.13	0.7	0.2	0	3.12	0.6
5	10-14	0.17	0	0	0.07	0.03	0	0.03	0	0.14	1.9	0.24	0	0	0	0	0.85	0	0.03	0.2	2.24	0.54	0.44	1.25	0	2.24	0.37
6	15-19	0.5	0	0.03	0.13	0.17	0	0.07	0	0.1	2.01	1.11	0.17	0.2	0.33	0.07	1.34	0	0.03	0.07	1.67	2.14	1.07	4.12	0	1.78	0.53
7	20-24	0.73	0	0.07	0.2	0.27	0.03	0.17	0	0.37	1.77	3.57	0.37	0.77	1.84	0.27	1.3	0	0.2	0.23	1.77	5.63	2.2	5.11	0.07	1.67	1.07
8	25-29	0.73	0.03	0.32	1.45	0.13	0	0.13	0.09	0.22	1.74	5.76	0.44	6.05	7.72	0.63	2.02	0	0.38	0.51	2.02	9.15	2.88	4.56	0	1.93	2.15
9	30-34	1.62	0.05	0.73	2.85	0.22	0.03	0.3	0.03	1.62	1.39	8.51	0.44	22.06	11.25	2.2	3.15	0	0.42	1.17	3.05	12.4	3.89	2.86	0.28	2.2	2.39
10	35-39	2.45	0.15	1.45	6.37	0.22	0.28	0.65	0.1	5.42	1.85	11.04	0.73	52.05	14.15	3.42	5.4	0	1.12	2.17	3.57	12.29	6.12	2.37	0.42	2.52	4.75
11	40-44	2.96	0.24	2.25	13.28	0.79	0.45	1.88	0.45	15.27	1.83	11.3	0.93	102.23	14.57	7.68	9.27	0	1.82	3.55	4.1	12.11	8.24	1.64	0.67	3.17	7.93
12	45-49	4.84	0.75	3.48	25.55	0.97	1.33	3.57	1.06	29.42	2.36	16.53	0.6	165.53	13.25	16.73	15.37	0	3.48	7.56	5.33	13.46	12.57	1.45	2.03	4.63	12.82
13	50-54	6.88	1.46	4.64	43.68	1.49	2.41	6.49	2.09	55.9	4.11	16.13	0.97	228.84	11.78	36.51	22.49	0	6.95	10.72	6.51	13.01	18.22	1.43	3.81	7.2	18.43
14	55-59	9.23	3.13	7.68	76.04	2.81	3.59	12.24	3.43	95.97	4.12	16.57	1.44	272.33	12.76	58.09	27.34	0	11.34	14.86	10.75	12.2	26.83	1.57	7.36	10.49	26.59
15	60-64	14.89	3.71	11.17	106.71	5.15	6.28	21.16	5.37	142.51	5.53	17.92	1.61	306.14	12.55	75.12	32.39	0	17.61	19.48	12.97	12.44	36.88	1.39	10.21	14.72	39.3
16	65-69	16.84	7.69	17.85	151.39	6.9	8.42	29.36	5.61	189.17	5.61	21.33	1.91	332.15	13.02	71.91	40.08	0	24.76	25.88	17.23	10.84	47.65	2.19	15.32	20.26	58.49
17	70-74	20.69	8.17	26.95	211.09	9.51	13.32	41.87	5.71	223.8	6.38	24	2.46	350.62	12.77	76.55	46.29	0	30.51	34.25	18.85	10.74	53.41	2.33	21.36	32.53	79.99
18	75-79	22.55	12.91	35.71	275.59	12.26	18.57	55.22	4.81	221.49	9.05	25.41	3.45	365.87	14.23	81.24	47.95	0	40.49	37.44	21.87	9.99	68.9	2.77	26.95	41.37	106.65
19	80-84	24.52	16	44.78	336.96	12.37	22.84	68.39	3.49	199.96	8.43	22.39	5.4	356.9	14.53	69.19	47.57	0	45.58	39.93	20.13	9.67	74.02	2.47	34.2	50.73	137.2
20	85-89	24.42	19	54.47	380.6	14.46	28.86	77.46	1.75	152.56	11.37	21.66	7.92	343.2	12.62	57.51	41.1	0	61.56	35.81	16.06	7.03	69.47	1.72	34.98	59.69	158.75
21	90+	28.23	21.2	48.19	308.43	10.29	26.07	72.02	0.77	98.98	10.64	29.79	11.92	272.89	8.4	35.9	34.9	0	64.55	27.45	7.77	4.42	59.64	0.71	23.73	62.08	162.65
22
