# Supplementary material for: Estimating summary measures of health: a structured workbook approach
Source: Popul Health Metr. 2005 May 11;3:5. doi: 10.1186/1478-7954-3-5 (PMC1156945; doi:10.1186/1478-7954-3-5)
Supplement: Additional File 1 — PHI Workbook System. This 2.6 Mb zip file for download contains the Excel files that comprise the workbook system. The system estimates summary measures of health and is initialized with cancer data for Canada. When unzipped, the workbook system will occupy approximately 6 Mb of additional disk space and a folder structure will be created under C:\PHI, where you will find the user guide. [file 1478-7954-3-5-S1.zip › PHI/Canada/Cancer/Database/PHI_InitialPreferenceScores_db.xls]

## Sheet: u1
	Preference Scores of Initial Health State
	Data Source:	Mean HUI values, Canadian Community Health Survey, Statistics Canada
	Initial Health State
	Age	Preference
	Group	Score
	0	1
	1-4	1
	5-9	1
	10-14	0.918285
	15-19	0.910809
	20-24	0.911344
	25-29	0.91527
	30-34	0.911729
	35-39	0.90254
	40-44	0.888555
	45-49	0.876184
	50-54	0.863418
	55-59	0.85748
	60-64	0.844559
	65-69	0.842416
	70-74	0.812903
	75-79	0.769793
	80-84	0.687842
	85-89	0.636992
	90+	0.443948
