# Supplementary material for: Estimating summary measures of health: a structured workbook approach
Source: Popul Health Metr. 2005 May 11;3:5. doi: 10.1186/1478-7954-3-5 (PMC1156945; doi:10.1186/1478-7954-3-5)
Supplement: Additional File 1 — PHI Workbook System. This 2.6 Mb zip file for download contains the Excel files that comprise the workbook system. The system estimates summary measures of health and is initialized with cancer data for Canada. When unzipped, the workbook system will occupy approximately 6 Mb of additional disk space and a folder structure will be created under C:\PHI, where you will find the user guide. [file 1478-7954-3-5-S1.zip › PHI/Canada/Cancer/Database/PHI_LifetableCanadaCohort_db.xls]

## Sheet: L
Life table:	Canada - Cohort
Data Source:	Based on Mortality Hazards, Canada, 2001 Cohort, from LifePaths41, Statistics Canada. http://www.statcan.ca/english/spsd/LifePaths.htm; Except at ages 0 and 1-4: Life Tables Canada, Provinces and Territories 1995-1997, p. 10, Statistics Canada Catalogue no. 84-537.
Males					Females
Start age of age group	Average Age of Death	Life expectancy	Unit YLL		Start age of age group	Average Age of Death	Life expectancy	Unit YLL
0	0.12	84.01	83.9512		0	0.12	85.8	85.7292
1	3	83.52	81.255		1	3	85.21	83.08
5	7.5	78.99	76.13		5	7.5	80.95	78.4
10	12.5	73.27	70.635		10	12.5	75.85	73.28
15	17.5	68	65.235		15	17.5	70.71	68.085
20	22.5	62.47	59.745		20	22.5	65.46	62.81
25	27.5	57.02	54.43		25	27.5	60.16	57.62
30	32.5	51.84	49.1		30	32.5	55.08	52.405
35	37.5	46.36	43.695		35	37.5	49.73	47.215
40	42.5	41.03	38.45		40	42.5	44.7	42.175
45	47.5	35.87	33.365		45	47.5	39.65	37.235
50	52.5	30.86	28.43		50	52.5	34.82	32.39
55	57.5	26	23.725		55	57.5	29.96	27.69
60	62.5	21.45	19.32		60	62.5	25.42	23.335
65	67.5	17.19	15.4		65	67.5	21.25	19.29
70	72.5	13.61	12.065		70	72.5	17.33	15.525
75	77.5	10.52	9.3		75	77.5	13.72	12.12
80	82.5	8.08	7.06		80	82.5	10.52	9.235
85	87.5	6.04	5.12		85	87.5	7.95	6.855
90	94.2	4.2	2.97		90	95.76	5.76	3.65184
