# Supplementary material for: Estimating summary measures of health: a structured workbook approach
Source: Popul Health Metr. 2005 May 11;3:5. doi: 10.1186/1478-7954-3-5 (PMC1156945; doi:10.1186/1478-7954-3-5)
Supplement: Additional File 1 — PHI Workbook System. This 2.6 Mb zip file for download contains the Excel files that comprise the workbook system. The system estimates summary measures of health and is initialized with cancer data for Canada. When unzipped, the workbook system will occupy approximately 6 Mb of additional disk space and a folder structure will be created under C:\PHI, where you will find the user guide. [file 1478-7954-3-5-S1.zip › PHI/Canada/Cancer/Database/PHI_LifetableCanadaPeriod_db.xls]

## Sheet: L
Life table:	Canada - Period
Data Source:	Vital Statistics, Statistics Canada, 1995-1997; Except at ages 0 and 1-4: Life Tables Canada, Provinces and Territories 1995-1997, p. 10, Statistics Canada Catalogue no. 84-537.
Males					Females
Start age of age group	Average Age of Death	Life expectancy	Unit YLL		Start age of age group	Average Age of Death	Life expectancy	Unit YLL
0	0.12	75.42	75.3564		0	0.12	81.15	81.0804
1	3	74.89	72.935		1	3	80.57	78.615
5	7.5	70.98	68.5		5	7.5	76.66	74.18
10	12.5	66.02	63.555		10	12.5	71.7	69.23
15	17.5	61.09	58.7		15	17.5	66.76	64.31
20	22.5	56.31	53.945		20	22.5	61.86	59.41
25	27.5	51.58	49.205		25	27.5	56.96	54.51
30	32.5	46.83	44.47		30	32.5	52.06	49.625
35	37.5	42.11	39.765		35	37.5	47.19	44.775
40	42.5	37.42	35.105		40	42.5	42.36	39.98
45	47.5	32.79	30.525		45	47.5	37.6	35.27
50	52.5	28.26	26.085		50	52.5	32.94	30.67
55	57.5	23.91	21.86		55	57.5	28.4	26.23
60	62.5	19.81	17.925		60	62.5	24.06	21.98
65	67.5	16.04	14.355		65	67.5	19.9	17.96
70	72.5	12.67	11.2		70	72.5	16.02	14.23
75	77.5	9.73	8.485		75	77.5	12.44	10.86
80	82.5	7.24	6.25		80	82.5	9.28	7.975
85	87.5	5.26	4.51		85	87.5	6.67	5.665
90	93.76	3.76	2.90272		90	94.66	4.66	3.33656
