# Supplementary material for: Estimating summary measures of health: a structured workbook approach
Source: Popul Health Metr. 2005 May 11;3:5. doi: 10.1186/1478-7954-3-5 (PMC1156945; doi:10.1186/1478-7954-3-5)
Supplement: Additional File 1 — PHI Workbook System. This 2.6 Mb zip file for download contains the Excel files that comprise the workbook system. The system estimates summary measures of health and is initialized with cancer data for Canada. When unzipped, the workbook system will occupy approximately 6 Mb of additional disk space and a folder structure will be created under C:\PHI, where you will find the user guide. [file 1478-7954-3-5-S1.zip › PHI/Canada/Cancer/Database/PHI_LifetableWHO_db.xls]

## Sheet: L
Life table:	Standard
Data Source:	GBD Study, WHO (The standard expectations are based on a model life table, namely Coale and Demeny West Level 26 (Coale and Guo 1989))
Males					Females
Start age of age group	Average Age of Death	Life expectancy (LE)	Unit YLL		Start age of age group	Average Age of Death	Life expectancy (LE)	Unit YLL
0	0.1	80	79.9358		0	0.1	82.5	82.434
1	2.6	79.358	77.768		1	2.6	81.84	80.284
5	7.5	75.383	72.8915		5	7.5	77.95	75.47
10	12.5	70.4	67.907		10	12.5	72.99	70.505
15	17.5	65.414	62.926		15	17.5	68.02	65.55
20	22.5	60.438	57.9545		20	22.5	63.08	60.625
25	27.5	55.471	52.9915		25	27.5	58.17	55.72
30	32.5	50.512	48.0385		30	32.5	53.27	50.825
35	37.5	45.565	43.103		35	37.5	48.38	45.955
40	42.5	40.641	38.2035		40	42.5	43.53	41.125
45	47.5	35.766	33.378		45	47.5	38.72	36.355
50	52.5	30.99	28.656		50	52.5	33.99	31.68
55	57.5	26.322	24.066		55	57.5	29.37	27.1
60	62.5	21.81	19.6545		60	62.5	24.83	22.635
65	67.5	17.499	15.538		65	67.5	20.44	18.32
70	72.5	13.577	11.8715		70	72.5	16.2	14.24
75	77.5	10.166	8.8065		75	77.5	12.28	10.59
80	82.5	7.447	6.3425		80	82.5	8.9	7.56
85	87.5	5.238	4.391		85	87.5	6.22	5.235
90	93.54	3.544	2.67033		90	94.25	4.25	3.094
