# Supplementary material for: Estimating summary measures of health: a structured workbook approach
Source: Popul Health Metr. 2005 May 11;3:5. doi: 10.1186/1478-7954-3-5 (PMC1156945; doi:10.1186/1478-7954-3-5)
Supplement: Additional File 1 — PHI Workbook System. This 2.6 Mb zip file for download contains the Excel files that comprise the workbook system. The system estimates summary measures of health and is initialized with cancer data for Canada. When unzipped, the workbook system will occupy approximately 6 Mb of additional disk space and a folder structure will be created under C:\PHI, where you will find the user guide. [file 1478-7954-3-5-S1.zip › PHI/Canada/Cancer/Database/PHI_MortalityRates_db.xls]

## Sheet: m
	Mortality Rates per 100,000 by sex and age group, by disease (m)					(M = m * population counts)
	Data Source:	Health Statistics Division, Statistics Canada. Vital statistics: death database. Statistics Canada Catalogue 84F0211X.
LOOKUP Offset		Disease or Injury
1	Males	Oral cancer	Esophageal cancer	Stomach cancer	Colorectal cancer	Liver cancer	Gall bladder cancer	Pancreatic cancer	Laryngeal cancer	Lung cancer	Bone and connective tissue cancer	Melanoma	Non-melanoma skin cancer	Breast cancer	Cervical cancer	Uterine cancer	Ovarian cancer	Prostate cancer	Bladder cancer	Kidney cancer	Brain cancer	Thyroid cancer	Non-Hodgkin's lymphoma	Hodgkin's disease	Multiple myeloma	Leukemia	All other cancers
2	0	0	0	0	0	1.1548	0	0	0	0.5774	0	0	0	0	0	0	0	0	0	0	0.5774	0	0	0	0	1.1548	0
3	1-4	0	0	0	0	0.3932	0	0	0	0	0.2622	0	0	0	0	0	0	0	0	0	1.0486	0	0	0	0	1.0486	0.5243
4	5-9	0	0	0	0	0	0	0	0	0	0.0946	0	0	0	0	0	0	0	0	0	0.8516	0	0.0946	0	0	0.5677	0.6624
5	10-14	0	0	0	0	0.0961	0	0	0	0.0961	0.4806	0	0	0	0	0	0	0.0961	0	0.0961	0.8651	0	0.1922	0	0	1.0573	0.3845
6	15-19	0	0	0	0	0	0	0	0	0.0945	0.6615	0	0	0	0	0	0	0	0	0.0945	0.567	0	0.567	0.189	0	0.567	0.4725
7	20-24	0	0	0.0949	0.1898	0	0	0	0	0.0949	1.139	0.1898	0	0	0	0	0	0	0	0	0.6644	0	0.7594	0.4746	0	0.9492	1.0441
8	25-29	0.0934	0.1867	0.0934	0.2801	0.0934	0	0	0	0.2801	0.9336	0.3735	0	0	0	0	0	0	0.0934	0.0934	1.5872	0	1.027	0.3735	0	0.9336	0.6536
9	30-34	0.3385	0.2539	0.3385	0.7617	0.5924	0	0.5078	0	0.7617	1.2695	0.5924	0	0	0	0	0	0	0.0846	0.0846	1.9465	0	1.0156	0.8463	0.0846	1.2695	1.4387
10	35-39	0.808	0.5142	1.0284	2.1303	0.2938	0.1469	0.5877	0	2.4241	1.1753	1.3223	0.0735	0	0	0	0	0	0.3673	0.2938	3.0118	0	1.9099	0.0735	0.2938	1.9099	2.1303
11	40-44	1.5584	1.4805	1.6363	3.5844	1.4805	0	1.7922	0.3117	8.5713	1.2467	2.1039	0.0779	0	0	0	0	0.0779	0.7792	1.6363	3.8961	0	3.7402	0.5454	0.2338	2.961	3.7402
12	45-49	3.7406	3.8297	3.5625	10.8656	3.0281	0.2672	3.9188	0.7125	22.1766	1.2469	2.9391	0.1781	0	0	0	0	0.8906	1.1578	1.9594	5.6109	0.2672	5.2547	0.4453	1.0688	3.2953	7.3922
13	50-54	4.6113	6.1483	5.8409	17.8302	5.5335	1.0247	7.9929	2.8692	52.3634	1.947	3.5865	0.7173	0	0	0	0	3.1766	2.9717	5.5335	8.3003	0.4099	7.7879	0.8198	2.6643	6.2508	11.8868
14	55-59	10.8206	12.4437	10.5501	38.2779	8.1155	1.3526	18.5303	5.5456	107.665	2.2994	4.8693	0.9468	0	0	0	0	9.3328	4.3282	9.468	10.5501	0.2705	12.9847	0.8115	5.0045	8.5212	23.3996
15	60-64	14.223	18.6883	19.1845	66.3188	15.7114	3.8038	28.9421	7.2769	197.964	2.4808	7.773	2.3154	0	0	0	0	23.3191	13.2307	15.7114	15.8768	1.4885	21.6652	0.3308	8.9307	17.8614	38.369
16	65-69	18.2178	26.7802	30.4237	108.031	23.8653	4.7366	40.0791	12.3881	319.722	4.1901	8.7445	2.7327	0	0	0	0	61.7583	20.5861	18.5821	22.0435	1.8218	32.6098	1.0931	15.6673	25.3227	61.2118
17	70-74	22.3774	38.0415	42.517	162.012	31.9996	8.5034	57.9574	14.7691	455.603	6.2657	14.3215	5.5943	0	0	0	0	132.026	36.2513	29.5381	19.0208	1.3426	48.1113	2.6853	21.9298	37.3702	92.8661
18	75-79	32.0074	48.6266	66.4769	220.666	43.3946	12.6183	76.6331	20.0046	547.511	11.3872	16.0037	4.6164	0	0	0	0	236.054	63.0915	41.2403	27.0832	2.7699	66.1691	1.8466	30.1608	62.1682	128.337
19	80-84	32.6866	44.5213	97.4961	285.162	37.195	9.5805	107.64	16.9068	612.028	8.4534	17.4704	13.5255	0	0	0	0	420.98	103.132	54.6654	32.123	2.2542	80.0257	2.8178	43.9578	80.5893	170.196
20	85-89	38.2347	48.6624	113.546	389.299	39.3933	34.7588	113.546	31.2829	636.087	18.538	25.4898	16.2208	0	0	0	0	700.97	145.987	81.1039	20.8553	2.3173	95.0075	4.6345	46.3451	105.435	190.015
21	90+	43.13	58.5336	98.5829	455.946	33.8879	24.6457	126.309	21.565	480.591	18.4843	30.8071	40.0493	0	0	0	0	924.214	237.215	86.26	9.2421	0	123.229	3.0807	46.2107	154.036	243.376
22
1	Females	Oral cancer	Esophageal cancer	Stomach cancer	Colorectal cancer	Liver cancer	Gall bladder cancer	Pancreatic cancer	Laryngeal cancer	Lung cancer	Bone and connective tissue cancer	Melanoma	Non-melanoma skin cancer	Breast cancer	Cervical cancer	Uterine cancer	Ovarian cancer	Prostate cancer	Bladder cancer	Kidney cancer	Brain cancer	Thyroid cancer	Non-Hodgkin's lymphoma	Hodgkin's disease	Multiple myeloma	Leukemia	All other cancers
2	0	0	0	0	0	0.6047	0	0	0	0	0	0	0	0	0	0	0	0	0	0	0.6047	0	0	0	0	1.2094	0
3	1-4	0	0	0	0	0	0	0	0	0	0.4128	0	0	0	0	0	0	0	0	0	0.4128	0	0	0	0	1.2384	1.1008
4	5-9	0	0	0	0	0.0995	0	0	0	0	0.3979	0	0	0	0	0	0	0	0	0.3979	0.8952	0	0	0	0	0.6963	0.2984
5	10-14	0	0	0	0	0	0	0	0	0	0.3041	0	0	0	0	0	0	0	0	0.1014	0.5068	0	0	0	0	0.5068	0.1014
6	15-19	0	0	0.0996	0	0	0	0.0996	0	0.0996	1.1952	0	0	0	0	0	0	0	0	0.0996	0.498	0	0	0	0	0.3984	0.2988
7	20-24	0.0991	0	0	0	0.1982	0	0	0	0.1982	0.3965	0.1982	0	0.1982	0.2974	0	0.1982	0	0	0	0.6939	0	0.3965	0.3965	0	0.5947	0.5947
8	25-29	0.0956	0	0.2867	0.3823	0.0956	0	0	0	0.0956	0.669	0.1911	0	0.8601	0.669	0	0.4779	0	0	0	0.3823	0.0956	0.5734	0.3823	0	1.0513	0.3823
9	30-34	0.1726	0	0.4314	0.5177	0	0	0.0863	0	0.3451	0.4314	0.7766	0	2.5886	1.0354	0.0863	0.3451	0	0	0.0863	2.0708	0	0.7766	0.3451	0.0863	0.8629	0.9491
10	35-39	0.447	0.0745	0.8939	2.3093	0.447	0.2235	0.447	0	3.4267	0.7449	0.7449	0.0745	9.0883	1.7879	0.447	0.8939	0	0	0.3725	1.3409	0.0745	1.0429	0.447	0.149	0.9684	1.4154
11	40-44	0.4676	0.4676	1.3249	3.1953	0.8573	0	1.4807	0.0779	10.2092	1.0911	1.4807	0.1559	16.9115	3.1173	0.6235	3.2732	0	0.5455	0.7014	3.1953	0	1.5587	0.0779	0.1559	1.8704	2.338
12	45-49	0.9752	0.5319	2.1276	6.6489	1.2411	0.7092	2.2163	0	20.0352	1.3298	1.2411	0	24.9111	3.9007	1.773	6.2056	0	0.7092	1.4184	2.3936	0.266	2.5709	0.1773	0.6206	1.9503	5.2304
13	50-54	1.6287	2.1377	3.2574	16.7961	1.7305	1.5269	6.1077	0.509	36.9514	1.7305	2.1377	0.2036	44.586	3.0538	2.8502	9.7723	0	1.3233	2.7484	5.4969	0.2036	4.0718	0.3054	2.0359	3.8682	10.0776
14	55-59	3.7054	2.3821	5.2934	24.4822	2.1174	2.3821	10.1899	1.0587	72.1232	1.8527	2.7791	0.1323	54.3902	5.1611	4.2348	16.8067	0	1.4557	2.7791	7.8078	0.2647	8.7342	0.2647	4.3671	5.0288	15.6157
15	60-64	4.127	3.9683	10.0001	42.2226	5.7143	2.0635	17.7779	1.5873	116.668	1.9048	3.3334	0.3175	67.9372	6.3493	8.254	21.7462	0	3.0159	6.3493	11.9049	1.2699	11.1112	0.4762	5.7143	9.8414	23.3336
16	65-69	5.2268	8.7676	12.3083	61.5415	10.4536	6.7443	31.0236	3.2035	163.38	4.2152	4.721	1.1802	81.7743	6.4071	11.2967	29.3376	0	6.9129	9.9478	12.3083	1.3489	20.57	0.1686	9.2734	14.3316	42.6575
17	70-74	7.9109	7.175	18.0295	92.5391	14.166	8.6468	42.3141	4.2314	199.06	5.3353	5.7032	1.1038	103.578	7.359	16.0058	36.6109	0	9.1987	13.4301	16.3737	2.9436	28.884	1.1038	17.4776	22.2609	61.9994
18	75-79	11.8854	16.6395	31.3342	125.121	17.0717	8.2117	61.1557	3.0254	239.004	6.699	7.3473	2.8093	133.116	8.4278	25.4996	46.245	0	15.7752	14.4786	20.0971	3.0254	44.084	1.5127	24.4191	30.0376	91.4095
19	80-84	8.9947	13.6586	40.6427	198.549	23.9858	14.3249	80.9522	1.6657	240.192	9.661	11.3267	2.6651	168.234	9.661	35.9788	55.967	0	18.3225	24.6521	17.3231	5.6633	62.6297	2.6651	31.648	41.6421	132.255
20	85-89	16.6458	32.7367	51.047	294.075	29.4075	23.8589	94.326	3.3292	205.853	11.652	12.2069	3.3292	203.633	13.8715	46.0533	56.5956	0	47.163	34.9561	17.2006	4.9937	67.1379	2.7743	33.8464	62.1442	170.342
21	90+	25.5877	25.5877	60.7708	395.543	21.3231	29.8523	119.409	2.1323	142.865	13.86	17.0585	21.3231	307.053	12.7939	53.3077	50.1093	0	75.697	36.2493	12.7939	4.2646	58.6385	2.1323	42.6462	66.1016	239.885
22
