# Supplementary material for: Estimating summary measures of health: a structured workbook approach
Source: Popul Health Metr. 2005 May 11;3:5. doi: 10.1186/1478-7954-3-5 (PMC1156945; doi:10.1186/1478-7954-3-5)
Supplement: Additional File 1 — PHI Workbook System. This 2.6 Mb zip file for download contains the Excel files that comprise the workbook system. The system estimates summary measures of health and is initialized with cancer data for Canada. When unzipped, the workbook system will occupy approximately 6 Mb of additional disk space and a folder structure will be created under C:\PHI, where you will find the user guide. [file 1478-7954-3-5-S1.zip › PHI/Canada/Cancer/Database/PHI_Population_db.xls]

## Sheet: Pop
	Population Counts by sex, age group and year
	Data Source:	Statistics Canada, Population estimates 0-90+ Canada - Provinces 1971-2001 (July 11, 2002).
LOOKUP Offset		Year
1	Males	Canada 2001	NF 2001	PE 2001	NS 2001	NB 2001	QC 2001	ON 2001	MB 2001	SK 2001	AB 2001	BC 2001	YT 2001	NT 2001	NU 2001
2	0	168311	2473	726	4750	3993	36353	66755	7264	6255	18541	20342	180	331	348											End
3	1-4	718487	10545	3080	19944	16663	158779	281895	29704	25726	80294	88502	735	1285	1335											End
4	5-9	1039900	15145	4715	28994	22945	234997	410813	41888	37235	109437	128816	1011	1906	1998											End
5	10-14	1065487	18056	5030	32408	25220	236587	411386	43505	40393	113977	134103	1234	1887	1701											End
6	15-19	1071010	20320	5261	33056	26266	239370	403252	41932	40473	115908	140828	1234	1790	1320											End
7	20-24	1077633	18683	4893	31350	26422	262101	395152	39677	37760	119289	138551	949	1597	1209											End
8	25-29	1072875	18592	4337	30876	26712	248614	411741	40448	32769	119533	135435	929	1698	1191											End
9	30-34	1147864	18912	4523	32454	27124	261077	453373	40093	31637	120945	153527	1184	1788	1227											End
10	35-39	1339855	21434	5492	39116	31648	319107	528761	45384	37657	132002	174752	1404	1980	1118											End
11	40-44	1332702	22566	5436	39583	31889	329550	500662	46067	40000	137188	175578	1527	1878	778											End
12	45-49	1189366	22226	5124	36236	30200	296501	433569	41460	37099	121261	162165	1357	1514	654											End
13	50-54	1052514	20360	4927	34009	27835	262632	388456	36724	30266	97150	146995	1190	1225	745											End
14	55-59	803402	15428	3624	25862	20528	214092	294609	28009	22971	68701	107427	933	860	358											End
15	60-64	631077	11550	2925	20253	15962	160408	238449	22226	19329	53702	84968	579	506	220											End
16	65-69	546895	9366	2541	17335	13146	135736	208907	19542	18170	46577	74760	304	311	200											End
17	70-74	463554	7606	2025	13904	10721	112379	179138	17096	16486	38554	65033	290	241	81											End
18	75-79	340125	5493	1606	10405	8606	78800	131977	13858	13262	26695	49059	163	124	77											End
19	80-84	196102	3454	959	6876	5208	42415	73513	8575	8999	15717	30176	69	101	40											End
20	85-89	94574	1468	459	2953	2660	19345	34682	4624	5237	7654	15416	30	36	10											End
21	90+	36761	516	234	1296	1031	7394	12878	1993	2189	3062	6105	21	20	22											End
22	Total	15388494	264193	67917	461660	374779	3656237	5859968	570069	503913	1546187	2032538	15323	21078	14632	0	0	0	0	0	0	0	0	0	0	End
1	Females	Canada 2001	NF 2001	PE 2001	NS 2001	NB 2001	QC 2001	ON 2001	MB 2001	SK 2001	AB 2001	BC 2001	YT 2001	NT 2001	NU 2001
2	0	160675	2315	756	4507	3692	34835	63674	6852	6211	17602	19425	157	321	328											End
3	1-4	686532	10242	2960	19107	15304	151948	269885	28179	25393	75888	84514	636	1255	1221											End
4	5-9	990613	14220	4369	27781	22387	227002	390168	39913	35651	102580	121693	1023	2041	1785											End
5	10-14	1012390	17285	5026	30594	23877	226265	388949	40988	38764	108388	127608	1115	1897	1634											End
6	15-19	1013994	19427	5171	31171	24962	226920	380621	39950	37814	111196	132933	1146	1381	1302											End
7	20-24	1033611	18604	4752	31207	24778	249431	381002	38287	35250	111617	134943	913	1576	1251											End
8	25-29	1047458	17846	4510	31443	25978	236380	409314	38301	32895	111819	135167	996	1665	1144											End
9	30-34	1126228	19480	4532	33366	26429	248996	452866	38292	31220	114051	152751	1221	1825	1199											End
10	35-39	1315449	22493	5529	39590	31241	305955	522748	43935	37523	128794	173322	1467	1873	979											End
11	40-44	1329446	23015	5614	40325	31544	325901	505135	45214	39067	133696	176073	1462	1724	676											End
12	45-49	1195123	22553	5272	36840	30302	296923	444340	41786	35569	114587	163794	1332	1184	641											End
13	50-54	1060244	20175	5077	34220	27704	266871	397862	37073	29697	92855	146061	1038	1034	577											End
14	55-59	821342	15141	3441	26554	20515	221180	305557	28282	23061	68298	107727	718	598	270											End
15	60-64	660424	11495	3004	21138	16382	170862	251751	23132	20261	53906	87275	498	511	209											End
16	65-69	589461	9749	2725	18394	14533	153325	226396	20854	19336	47554	75814	311	354	116											End
17	70-74	546984	8592	2394	16665	13351	142480	210300	20316	18903	42108	71341	206	212	116											End
18	75-79	476492	7168	2126	14901	12165	118756	185244	19499	16734	35220	64328	158	149	44											End
19	80-84	327641	5322	1703	12046	8982	78919	121077	14421	13979	25016	45979	100	82	15											End
20	85-89	194742	2920	1105	7291	5279	46001	70076	9396	9362	15058	28127	43	70	14											End
21	90+	104544	1526	531	3891	2893	25317	37503	5295	5180	7829	14521	22	30	6											End
22	Total	15693393	269568	70597	481031	382298	3754267	6014468	579965	511870	1518062	2063396	14562	19782	13527		0	0	0	0	0	0	0	0	0	End
