# Supplementary material for: Estimating summary measures of health: a structured workbook approach
Source: Popul Health Metr. 2005 May 11;3:5. doi: 10.1186/1478-7954-3-5 (PMC1156945; doi:10.1186/1478-7954-3-5)
Supplement: Additional File 1 — PHI Workbook System. This 2.6 Mb zip file for download contains the Excel files that comprise the workbook system. The system estimates summary measures of health and is initialized with cancer data for Canada. When unzipped, the workbook system will occupy approximately 6 Mb of additional disk space and a folder structure will be created under C:\PHI, where you will find the user guide. [file 1478-7954-3-5-S1.zip › PHI/Canada/Cancer/Database/PHI_PreferenceScores_db.xls]

## Sheet: u
	Health State Preference Scores (u)
	Data Source:	Population Health Impact in Canada (PHI) program: Statistics Canada, Public Health Agency of Canada
Row	DiseaseName	DiseaseStage	diagnosis	surgery in-patient	surgery out-patient	chemo mild toxicity	chemo moderate toxicity	chemo severe toxicity	radio curative	radio palliative	remission after surgery alone	remission after chemo alone	remission after radio alone	remission after surgery + chemo	remission after surgery + radio	remission after chemo + radio	remission after surgery + chemo + radio	no treatment	palliative	terminal (case-fatality, F)
0	_state_sequence_		0	10	10	11	11	11	12	12	80	80	80	80	80	80	80	80	98	99
1	Oral cancer	local	0.853327	0.69585	0.810773	0.712827	0.705468	0.670998	0.74242		0.89399	0.926058	0.891416	0.871514	0.859286	0.869005	0.839339	0.853327	0.484294	0.179139
2	Esophageal cancer	local	0.808785	0.684759	0.768452	0.701465	0.694223	0.660302	0.730586		0.89399	0.926058	0.891416	0.871514	0.859286	0.869005	0.839339	0.808785	0.484294	0.179139
3	Stomach cancer	local	0.808785	0.684759	0.768452	0.701465	0.694223	0.660302	0.730586		0.89399	0.926058	0.891416	0.871514	0.859286	0.869005	0.839339	0.808785	0.484294	0.179139
4	Colorectal cancer	local	0.853327	0.69585	0.810773	0.712827	0.705468	0.670998	0.74242		0.89399	0.926058	0.891416	0.871514	0.859286	0.869005	0.839339	0.853327	0.484294	0.179139
5	Liver cancer	local	0.808785	0.684759	0.768452	0.701465	0.694223	0.660302	0.730586		0.89399	0.926058	0.891416	0.871514	0.859286	0.869005	0.839339	0.808785	0.484294	0.179139
6	Gall bladder cancer	local	0.808785	0.684759	0.768452	0.701465	0.694223	0.660302	0.730586		0.89399	0.926058	0.891416	0.871514	0.859286	0.869005	0.839339	0.808785	0.484294	0.179139
7	Pancreatic cancer	local	0.808785	0.684759	0.768452	0.701465	0.694223	0.660302	0.730586		0.89399	0.926058	0.891416	0.871514	0.859286	0.869005	0.839339	0.808785	0.484294	0.179139
8	Laryngeal cancer	local	0.853327	0.69585	0.810773	0.712827	0.705468	0.670998	0.74242		0.89399	0.926058	0.891416	0.871514	0.859286	0.869005	0.839339	0.853327	0.484294	0.179139
9	Lung cancer	local	0.808785	0.684759	0.768452	0.701465	0.694223	0.660302	0.730586		0.89399	0.926058	0.891416	0.871514	0.859286	0.869005	0.839339	0.808785	0.484294	0.179139
10	Bone and connective tissue cancer	local	0.853327	0.69585	0.810773	0.712827	0.705468	0.670998	0.74242		0.89399	0.926058	0.891416	0.871514	0.859286	0.869005	0.839339	0.853327	0.484294	0.179139
11	Melanoma	local	0.890539	0.705116	0.821569	0.722319	0.714862	0.679933	0.752306		0.89399	0.926058	0.891416	0.871514	0.859286	0.869005	0.839339	0.890539	0.484294	0.179139
12	Non-melanoma skin cancer	local	0.890539	0.705116	0.821569	0.722319	0.714862	0.679933	0.752306		0.89399	0.926058	0.891416	0.871514	0.859286	0.869005	0.839339	0.890539	0.484294	0.179139
13	Breast cancer	local	0.890539	0.705116	0.821569	0.722319	0.714862	0.679933	0.752306		0.89399	0.926058	0.891416	0.871514	0.859286	0.869005	0.839339	0.890539	0.484294	0.179139
14	Cervical cancer	local	0.890539	0.705116	0.821569	0.722319	0.714862	0.679933	0.752306		0.89399	0.926058	0.891416	0.871514	0.859286	0.869005	0.839339	0.890539	0.484294	0.179139
15	Uterine cancer	local	0.890539	0.705116	0.821569	0.722319	0.714862	0.679933	0.752306		0.89399	0.926058	0.891416	0.871514	0.859286	0.869005	0.839339	0.890539	0.484294	0.179139
16	Ovarian cancer	local	0.808785	0.684759	0.768452	0.701465	0.694223	0.660302	0.730586		0.89399	0.926058	0.891416	0.871514	0.859286	0.869005	0.839339	0.808785	0.484294	0.179139
17	Prostate cancer	local	0.890539	0.705116	0.821569	0.798296			0.752306		0.89399	0.912472	0.891416	0.867385	0.859286	0.864888	0.835362	0.890539	0.484294	0.179139
18	Bladder cancer	local	0.890539	0.705116	0.821569	0.722319	0.714862	0.679933	0.752306		0.89399	0.926058	0.891416	0.871514	0.859286	0.869005	0.839339	0.890539	0.484294	0.179139
19	Kidney cancer	local	0.853327	0.69585	0.810773	0.712827	0.705468	0.670998	0.74242		0.89399	0.926058	0.891416	0.871514	0.859286	0.869005	0.839339	0.853327	0.484294	0.179139
20	Brain cancer	local	0.808785	0.684759	0.768452	0.701465	0.694223	0.660302	0.730586		0.89399	0.926058	0.891416	0.871514	0.859286	0.869005	0.839339	0.808785	0.484294	0.179139
21	Thyroid cancer	local	0.890539	0.705116	0.821569	0.722319	0.714862	0.679933	0.752306		0.89399	0.926058	0.891416	0.871514	0.859286	0.869005	0.839339	0.890539	0.484294	0.179139
22	Non-Hodgkin's lymphoma	local	0.853327	0.69585	0.810773	0.712827	0.705468	0.670998	0.74242		0.89399	0.926058	0.891416	0.871514	0.859286	0.869005	0.839339	0.853327	0.484294	0.179139
23	Hodgkin's disease	local	0.890539	0.705116	0.821569	0.722319	0.714862	0.679933	0.752306		0.89399	0.926058	0.891416	0.871514	0.859286	0.869005	0.839339	0.890539	0.484294	0.179139
24	Multiple myeloma	local	0.808785	0.684759	0.768452	0.701465	0.694223	0.660302	0.730586		0.89399	0.926058	0.891416	0.871514	0.859286	0.869005	0.839339	0.808785	0.484294	0.179139
25	Leukemia	local	0.732373	0.632607	0.69585	0.670181	0.668252	0.641955	0.677937		0.89399	0.926058	0.891416	0.871514	0.859286	0.869005	0.839339	0.732373	0.484294	0.179139
26	All other cancers	local	0.808785	0.684759	0.768452	0.701465	0.694223	0.660302	0.730586		0.89399	0.926058	0.891416	0.871514	0.859286	0.869005	0.839339	0.808785	0.484294	0.179139
27	Oral cancer	regional	0.853327	0.69585	0.810773	0.712827	0.705468	0.670998	0.74242		0.89399	0.926058	0.891416	0.871514	0.859286	0.869005	0.839339	0.853327	0.484294	0.179139
28	Esophageal cancer	regional	0.808785	0.684759	0.768452	0.701465	0.694223	0.660302	0.730586		0.89399	0.926058	0.891416	0.871514	0.859286	0.869005	0.839339	0.808785	0.484294	0.179139
29	Stomach cancer	regional	0.808785	0.684759	0.768452	0.701465	0.694223	0.660302	0.730586		0.89399	0.926058	0.891416	0.871514	0.859286	0.869005	0.839339	0.808785	0.484294	0.179139
30	Colorectal cancer	regional	0.853327	0.69585	0.810773	0.712827	0.705468	0.670998	0.74242		0.89399	0.926058	0.891416	0.871514	0.859286	0.869005	0.839339	0.853327	0.484294	0.179139
31	Liver cancer	regional	0.808785	0.684759	0.768452	0.701465	0.694223	0.660302	0.730586		0.89399	0.926058	0.891416	0.871514	0.859286	0.869005	0.839339	0.808785	0.484294	0.179139
32	Gall bladder cancer	regional	0.808785	0.684759	0.768452	0.701465	0.694223	0.660302	0.730586		0.89399	0.926058	0.891416	0.871514	0.859286	0.869005	0.839339	0.808785	0.484294	0.179139
33	Pancreatic cancer	regional	0.808785	0.684759	0.768452	0.701465	0.694223	0.660302	0.730586		0.89399	0.926058	0.891416	0.871514	0.859286	0.869005	0.839339	0.808785	0.484294	0.179139
34	Laryngeal cancer	regional	0.853327	0.69585	0.810773	0.712827	0.705468	0.670998	0.74242		0.89399	0.926058	0.891416	0.871514	0.859286	0.869005	0.839339	0.853327	0.484294	0.179139
35	Lung cancer	regional	0.808785	0.684759	0.768452	0.701465	0.694223	0.660302	0.730586		0.89399	0.926058	0.891416	0.871514	0.859286	0.869005	0.839339	0.808785	0.484294	0.179139
36	Bone and connective tissue cancer	regional	0.853327	0.69585	0.810773	0.712827	0.705468	0.670998	0.74242		0.89399	0.926058	0.891416	0.871514	0.859286	0.869005	0.839339	0.853327	0.484294	0.179139
37	Melanoma	regional	0.890539	0.705116	0.821569	0.722319	0.714862	0.679933	0.752306		0.89399	0.926058	0.891416	0.871514	0.859286	0.869005	0.839339	0.890539	0.484294	0.179139
38	Non-melanoma skin cancer	regional	0.890539	0.705116	0.821569	0.722319	0.714862	0.679933	0.752306		0.89399	0.926058	0.891416	0.871514	0.859286	0.869005	0.839339	0.890539	0.484294	0.179139
39	Breast cancer	regional	0.890539	0.705116	0.821569	0.722319	0.714862	0.679933	0.752306		0.89399	0.926058	0.891416	0.871514	0.859286	0.869005	0.839339	0.890539	0.484294	0.179139
40	Cervical cancer	regional	0.890539	0.705116	0.821569	0.722319	0.714862	0.679933	0.752306		0.89399	0.926058	0.891416	0.871514	0.859286	0.869005	0.839339	0.890539	0.484294	0.179139
41	Uterine cancer	regional	0.890539	0.705116	0.821569	0.722319	0.714862	0.679933	0.752306		0.89399	0.926058	0.891416	0.871514	0.859286	0.869005	0.839339	0.890539	0.484294	0.179139
42	Ovarian cancer	regional	0.808785	0.684759	0.768452	0.701465	0.694223	0.660302	0.730586		0.89399	0.926058	0.891416	0.871514	0.859286	0.869005	0.839339	0.808785	0.484294	0.179139
43	Prostate cancer	regional	0.890539	0.705116	0.821569	0.798296			0.752306		0.89399	0.912472	0.891416	0.867385	0.859286	0.864888	0.835362	0.890539	0.484294	0.179139
44	Bladder cancer	regional	0.890539	0.705116	0.821569	0.722319	0.714862	0.679933	0.752306		0.89399	0.926058	0.891416	0.871514	0.859286	0.869005	0.839339	0.890539	0.484294	0.179139
45	Kidney cancer	regional	0.853327	0.69585	0.810773	0.712827	0.705468	0.670998	0.74242		0.89399	0.926058	0.891416	0.871514	0.859286	0.869005	0.839339	0.853327	0.484294	0.179139
46	Brain cancer	regional	0.808785	0.684759	0.768452	0.701465	0.694223	0.660302	0.730586		0.89399	0.926058	0.891416	0.871514	0.859286	0.869005	0.839339	0.808785	0.484294	0.179139
47	Thyroid cancer	regional	0.890539	0.705116	0.821569	0.722319	0.714862	0.679933	0.752306		0.89399	0.926058	0.891416	0.871514	0.859286	0.869005	0.839339	0.890539	0.484294	0.179139
48	Non-Hodgkin's lymphoma	regional	0.853327	0.69585	0.810773	0.712827	0.705468	0.670998	0.74242		0.89399	0.926058	0.891416	0.871514	0.859286	0.869005	0.839339	0.853327	0.484294	0.179139
49	Hodgkin's disease	regional	0.890539	0.705116	0.821569	0.722319	0.714862	0.679933	0.752306		0.89399	0.926058	0.891416	0.871514	0.859286	0.869005	0.839339	0.890539	0.484294	0.179139
50	Multiple myeloma	regional	0.808785	0.684759	0.768452	0.701465	0.694223	0.660302	0.730586		0.89399	0.926058	0.891416	0.871514	0.859286	0.869005	0.839339	0.808785	0.484294	0.179139
51	Leukemia	regional	0.939526	0.811541	0.835782	0.734815	0.727229	0.691695	0.76532		0.89399	0.926058	0.891416	0.871514	0.859286	0.869005	0.839339	0.939526	0.484294	0.179139
52	All other cancers	regional	0.808785	0.684759	0.768452	0.701465	0.694223	0.660302	0.730586		0.89399	0.926058	0.891416	0.871514	0.859286	0.869005	0.839339	0.808785	0.484294	0.179139
53	Oral cancer	distant	0.438681	0.398764	0.416804	0.401429	0.400274	0.394863		0.365115	0.89399	0.926058	0.891416	0.871514	0.859286	0.869005	0.839339	0.438681	0.484294	0.179139
54	Esophageal cancer	distant	0.438681	0.398764	0.416804	0.401429	0.400274	0.394863		0.365115	0.89399	0.926058	0.891416	0.871514	0.859286	0.869005	0.839339	0.438681	0.484294	0.179139
55	Stomach cancer	distant	0.438681	0.398764	0.416804	0.401429	0.400274	0.394863		0.365115	0.89399	0.926058	0.891416	0.871514	0.859286	0.869005	0.839339	0.438681	0.484294	0.179139
56	Colorectal cancer	distant	0.438681	0.398764	0.416804	0.401429	0.400274	0.394863		0.365115	0.89399	0.926058	0.891416	0.871514	0.859286	0.869005	0.839339	0.438681	0.484294	0.179139
57	Liver cancer	distant	0.438681	0.398764	0.416804	0.401429	0.400274	0.394863		0.365115	0.89399	0.926058	0.891416	0.871514	0.859286	0.869005	0.839339	0.438681	0.484294	0.179139
58	Gall bladder cancer	distant	0.438681	0.398764	0.416804	0.401429	0.400274	0.394863		0.365115	0.89399	0.926058	0.891416	0.871514	0.859286	0.869005	0.839339	0.438681	0.484294	0.179139
59	Pancreatic cancer	distant	0.438681	0.398764	0.416804	0.401429	0.400274	0.394863		0.365115	0.89399	0.926058	0.891416	0.871514	0.859286	0.869005	0.839339	0.438681	0.484294	0.179139
60	Laryngeal cancer	distant	0.438681	0.398764	0.416804	0.401429	0.400274	0.394863		0.365115	0.89399	0.926058	0.891416	0.871514	0.859286	0.869005	0.839339	0.438681	0.484294	0.179139
61	Lung cancer	distant	0.438681	0.398764	0.416804	0.401429	0.400274	0.394863		0.365115	0.89399	0.926058	0.891416	0.871514	0.859286	0.869005	0.839339	0.438681	0.484294	0.179139
62	Bone and connective tissue cancer	distant	0.438681	0.398764	0.416804	0.401429	0.400274	0.394863		0.365115	0.89399	0.926058	0.891416	0.871514	0.859286	0.869005	0.839339	0.438681	0.484294	0.179139
63	Melanoma	distant	0.438681	0.398764	0.416804	0.401429	0.400274	0.394863		0.365115	0.89399	0.926058	0.891416	0.871514	0.859286	0.869005	0.839339	0.438681	0.484294	0.179139
64	Non-melanoma skin cancer	distant	0.438681	0.398764	0.416804	0.401429	0.400274	0.394863		0.365115	0.89399	0.926058	0.891416	0.871514	0.859286	0.869005	0.839339	0.438681	0.484294	0.179139
65	Breast cancer	distant	0.438681	0.398764	0.416804	0.401429	0.400274	0.394863		0.365115	0.89399	0.926058	0.891416	0.871514	0.859286	0.869005	0.839339	0.438681	0.484294	0.179139
66	Cervical cancer	distant	0.438681	0.398764	0.416804	0.401429	0.400274	0.394863		0.365115	0.89399	0.926058	0.891416	0.871514	0.859286	0.869005	0.839339	0.438681	0.484294	0.179139
67	Uterine cancer	distant	0.438681	0.398764	0.416804	0.401429	0.400274	0.394863		0.365115	0.89399	0.926058	0.891416	0.871514	0.859286	0.869005	0.839339	0.438681	0.484294	0.179139
68	Ovarian cancer	distant	0.438681	0.398764	0.416804	0.401429	0.400274	0.394863		0.365115	0.89399	0.926058	0.891416	0.871514	0.859286	0.869005	0.839339	0.438681	0.484294	0.179139
69	Prostate cancer	distant	0.438681	0.398764	0.416804	0.393242				0.365115	0.89399	0.912472	0.891416	0.867385	0.859286	0.864888	0.835362	0.438681	0.484294	0.179139
70	Bladder cancer	distant	0.438681	0.398764	0.416804	0.401429	0.400274	0.394863		0.365115	0.89399	0.926058	0.891416	0.871514	0.859286	0.869005	0.839339	0.438681	0.484294	0.179139
71	Kidney cancer	distant	0.438681	0.398764	0.416804	0.401429	0.400274	0.394863		0.365115	0.89399	0.926058	0.891416	0.871514	0.859286	0.869005	0.839339	0.438681	0.484294	0.179139
72	Brain cancer	distant	0.438681	0.398764	0.416804	0.401429	0.400274	0.394863		0.365115	0.89399	0.926058	0.891416	0.871514	0.859286	0.869005	0.839339	0.438681	0.484294	0.179139
73	Thyroid cancer	distant	0.438681	0.398764	0.416804	0.401429	0.400274	0.394863		0.365115	0.89399	0.926058	0.891416	0.871514	0.859286	0.869005	0.839339	0.438681	0.484294	0.179139
74	Non-Hodgkin's lymphoma	distant	0.438681	0.398764	0.416804	0.401429	0.400274	0.394863		0.365115	0.89399	0.926058	0.891416	0.871514	0.859286	0.869005	0.839339	0.438681	0.484294	0.179139
75	Hodgkin's disease	distant	0.438681	0.398764	0.416804	0.401429	0.400274	0.394863		0.365115	0.89399	0.926058	0.891416	0.871514	0.859286	0.869005	0.839339	0.438681	0.484294	0.179139
76	Multiple myeloma	distant	0.438681	0.398764	0.416804	0.401429	0.400274	0.394863		0.365115	0.89399	0.926058	0.891416	0.871514	0.859286	0.869005	0.839339	0.438681	0.484294	0.179139
77	Leukemia	distant	0.438681	0.378923	0.416804	0.401429	0.400274	0.394863		0.365115	0.89399	0.926058	0.891416	0.871514	0.859286	0.869005	0.839339	0.438681	0.484294	0.179139
78	All other cancers	distant	0.438681	0.398764	0.416804	0.401429	0.400274	0.394863		0.365115	0.89399	0.926058	0.891416	0.871514	0.859286	0.869005	0.839339	0.438681	0.484294	0.179139

## Sheet: v
"Pure" Health State Preference Scores for cancer treatment and remission health states (v)
Data Source:	Population Health Impact in Canada (PHI) program: Statistics Canada, Public Health Agency of Canada
At diagnosis	Preference Score	Comment		Name on AttributeLevels_scores.xls
Very good prognosis	0.890539			Cancer_Very Good Prognosis_Diagnosis
Fairly good prognosis	0.853327			Cancer_Fair Prognosis_Diagnosis
Poor prognosis	0.808785			Cancer_Poor Prognosis_Diagnosis
Metastastic disease	0.438681			Cancer_Metastatic
Acute lymphoblastic leukemia	0.732373			Leukemia_Acute
Chronic lymphocytic leukemia	0.939526			Leukemia_Chronic
Treatment
Surgery in-patient	0.732373			Cancer_Surgery_In
Surgery out-patient	0.853327			Cancer_Surgery_Out
Radiotherapy curative	0.781386			Cancer_Radiotherapy_Curative
Radiotherapy palliative	0.506774			Cancer_Radiotherapy_Palliative
Chemotherapy mild toxicity	0.750241			Cancer_Chemotherapy_Mild
Chemotherapy moderate toxicity	0.742495			Cancer_Chemotherapy_Moderate
Chemotherapy severe toxicity	0.706216			Cancer_Chemotherapy_Severe
Hormonal therapy	0.896419	prostate only in chemo mild		Hormonal Therapy
Bone marrow transplantation	0.863777	leukemia - surgery in-patient		Bone_Marrow_Transplant
Remission
After surgery	0.89399			Cancer_Remission_Surgery
After radiotherapy	0.891416			Cancer_Remission_Radio
After chemotherapy	0.926058			Cancer_Remission_Chemo
After hormonal therapy	0.912472			Cancer_Remission_Hormonal
Palliative Care	0.484294			Cancer_End Stage
Terminal Care	0.179139			Cancer_End Stage
Leukemia_Remission	0.893447	not used		Leukemia_Remission
See Notes for explanation of how and why some preference scores are calculated from comorbidity
Internal Source Note: All of the scores are linked to the list at the bottom of the sheet, which is copied from:
AttributeLevels_scores.xls

## Sheet: k
Comorbidity rule for combining preference scores u1 and u2 for two health states, with coefficient k:
u12= (1-k)min(u1,u2) + k*(u1*u2)
where k =	0.34
Data Source:	Population Health Impact in Canada (PHI) program: Statistics Canada, Public Health Agency of Canada; k=0.34 was estimated from comorbidity of two conditions reported on CCHS 2000/01

## Sheet: Notes
NOTES
Note that for prostate and leukemia there are exceptions - these are highlighted in worksheet "u".
Hormonal therapy for Prostate cancer is recorded in the chemotherapy mild-toxicity column
"All other cancers" has a poor prognosis (CCS 2002)
Leukemia acute is recorded in local cells, chronic in regional cells.
Radio-curative applies at diagnosis of local and regional disease, not at distant
Radio-palliative only applies at diagnosis of distant cancer and is not combined with the palliative phase of the disease
Remission* is a general term describing the time after treatment and before death; in some cases, this may be more like on-going care.
Remission* after no treatment is assumed to have the preference score of diagnosis.
Brain cancer is not staged explicitly (and in the distribution db we put it 100% local because it has to go somewhere). Given this is a "fair prognosis" cancer, we decided to use the preference score at diagnosis of fair prognosis as opposed to the score at "distant".
Comorbidity (see sheet "k"):
The comorbidity rule is used to combine the preference score at diagnosis with the preference score of treatment. The preference scores of treatment were captured as "pure" states that didn't take into account factors related to diagnosis.
Preference scores for remission after multiple types of treatments is obtained as a comorbidity of the preference scores of remission after individual treatment.
Remission is not comorbid with diagnosis.
