# Supplementary material for: Estimating summary measures of health: a structured workbook approach
Source: Popul Health Metr. 2005 May 11;3:5. doi: 10.1186/1478-7954-3-5 (PMC1156945; doi:10.1186/1478-7954-3-5)
Supplement: Additional File 1 — PHI Workbook System. This 2.6 Mb zip file for download contains the Excel files that comprise the workbook system. The system estimates summary measures of health and is initialized with cancer data for Canada. When unzipped, the workbook system will occupy approximately 6 Mb of additional disk space and a folder structure will be created under C:\PHI, where you will find the user guide. [file 1478-7954-3-5-S1.zip › PHI/Canada/Cancer/Database/PHI_Risk_Factor_Prevalence_db.xls]

## Sheet: Alcohol
Prevalence of Alcohol Consumption in Canada
Source:	Health Statistics Division, Statistics Canada. Canadian Community Health Survey 2000-01. Statistics Canada survey 3226.
Year:	2000-2001
	Alcohol Consumption
	Proportion								Counts
Males	Nil (0 - 0.25 drinks/day)	Low (0.26 – 4.0 drinks/day)	Hazardous (4.01 – 6.00 drinks/day)	Harmful (> 6 drinks/day)	N/A	Total		Males	Nil (0 - 0.25 drinks/day)	Low (0.26 – 4.0 drinks/day)	Hazardous (4.01 – 6.00 drinks/day)	Harmful (> 6 drinks/day)	N/A	Total
0								0
1-4								1-4
5-9								5-9
10-14 *	0.942267	0.0577329	0	0	0	1		10-14 *	131635	8065.3				139700
15-19	0.618653	0.356608	0.0144282	0.0103108	0	1		15-19	453478	261397	10576	7557.9		733009
20-24	0.412762	0.541476	0.0281341	0.0176276	0	1		20-24	383947	503675	26170	16397		930189
25-29	0.398949	0.574104	0.0193109	0.0076356	0	1		25-29	351518	505849	17015	6727.8		881110
30-34	0.425767	0.554013	0.0146419	0.00557772	0	1		30-34	408438	531464	14046	5350.7		959299
35-39	0.419025	0.561851	0.0144655	0.00465791	0	1		35-39	461072	618230	15917	5125.3		1.10034e+06
40-44	0.404907	0.574308	0.0147212	0.00606371	0	1		40-44	469318	665666	17063	7028.3		1.15908e+06
45-49	0.388185	0.590549	0.0161421	0.00512385	0	1		45-49	381522	580413	15865	5035.9		982836
50-54	0.391056	0.591077	0.012479	0.00538842	0	1		50-54	329135	497484	10503	4535.2		841657
55-59	0.386617	0.598842	0.0105037	0.0040372	0	1		55-59	251140	388998	6823	2622.5		649584
60-64	0.424712	0.560526	0.00902628	0.00573512	0	1		60-64	205235	270865	4361.8	2771.4		483233
65-69	0.426199	0.552515	0.0183675	0.00291867	0	1		65-69	180443	233922	7776.4	1235.7		423377
70-74	0.46635	0.515532	0.0158061	0.00231242	0	1		70-74	153801	170021	5212.8	762.63		329797
75-79	0.471642	0.513075	0.00899732	0.00628558	0	1		75-79	102686	111707	1958.9	1368.5		217720
80-84 **	0.580753	0.414902	0.00367678	0.000668117	0	1		80-84 **	103057	73626	652.46	118.56		177454
85-89								85-89
90+								90+
	Proportion								Counts
Females	Nil (0 - 0.25 drinks/day)	Low (0.26 – 2.0 drinks/day)	Hazardous (2.01 – 4.00 drinks/day)	Harmful (> 4 drinks/day)	N/A	Total		Females	Nil (0 - 0.25 drinks/day)	Low (0.26 – 2.0 drinks/day)	Hazardous (2.01 – 4.00 drinks/day)	Harmful (> 4 drinks/day)	N/A	Total
0								0
1-4								1-4
5-9								5-9
10-14 *	0.909795	0.0902052	0	0	0	1		10-14 *	108453	10753	0	0		119206
15-19	0.679853	0.315108	0.00425573	0.000783118	0	1		15-19	478100	221597	2992.8	550.72		703241
20-24	0.573473	0.420084	0.00566121	0.000781255	0	1		20-24	496931	364015	4905.6	676.98		866529
25-29	0.64162	0.355765	0.00243075	0.000184347	0	1		25-29	520475	288593	1971.8	149.54		811189
30-34	0.61026	0.38859	0.000850906	0.000298661	0	1		30-34	517574	329571	721.67	253.3		848120
35-39	0.560851	0.436283	0.00255264	0.000312757	0	1		35-39	590679	459486	2688.4	329.39		1.05318e+06
40-44	0.546199	0.451063	0.00149128	0.00124678	0	1		40-44	594222	490722	1622.4	1356.4		1.08792e+06
45-49	0.580692	0.416124	0.00237522	0.000808465	0	1		45-49	552719	396079	2260.8	769.52		951828
50-54	0.562851	0.43628	0.000828561	3.95494e-05	0	1		50-54	438618	339984	645.68	30.82		779278
55-59	0.575493	0.423179	0.000272758	0.00105548	0	1		55-59	335285	246546	158.91	614.93		582605
60-64	0.587113	0.411775	0.00080699	0.000304954	0	1		60-64	261141	183153	358.94	135.64		444789
65-69	0.639927	0.359681	0.000236765	0.000154788	0	1		65-69	252684	142025	93.49	61.12		394864
70-74	0.659468	0.340532	0	0	0	1		70-74	226466	116941	0	0		343407
75-79	0.679065	0.320525	0.000410548	0	0	1		75-79	166463	78572	100.64	0		245136
80-84 **	0.731974	0.268026	0	0	0	1		80-84 **	153986	56385	0	0		210371
85-89								85-89
90+								90+
* 12 to 14 years
** 80+
Note: Counts for N/A or NOT STATED are excluded because they do not help identify the proportions by risk level.
Note: N/A indicates that there is no risk level defined in this column and should be left blank.

## Sheet: FruitVeg
Prevalence of Fruit and Vegetable Consumption in Canada
Source:	Health Statistics Division, Statistics Canada. Canadian Community Health Survey 2000-01. Statistics Canada survey 3226.
Year:	2000-2001
	Fruit and Vegetable Consumption
	Proportion								Counts
Males	<5 servings/day	>=5 servings/day	N/A	N/A	N/A	Total		Males	<5 servings/day	>=5 servings/day	N/A	N/A	N/A	Total
0								0
1-4								1-4
5-9								5-9
10-14 *	0.595974	0.404026	0	0	0	1		10-14 *	351447	238255				589702
15-19	0.643241	0.356759	0	0	0	1		15-19	673772	373693				1047465
20-24	0.692975	0.307025	0	0	0	1		20-24	738692	327280				1065972
25-29	0.717724	0.282276	0	0	0	1		25-29	722551	284174				1006725
30-34	0.715588	0.284412	0	0	0	1		30-34	775010	308030				1083040
35-39	0.723802	0.276198	0	0	0	1		35-39	919121	350730				1269851
40-44	0.720788	0.279212	0	0	0	1		40-44	975370	377830				1353200
45-49	0.709648	0.290352	0	0	0	1		45-49	821544	336134				1157678
50-54	0.693711	0.306289	0	0	0	1		50-54	701641	309790				1011431
55-59	0.671385	0.328615	0	0	0	1		55-59	532441	260608				793049
60-64	0.659216	0.340784	0	0	0	1		60-64	392470	202889				595359
65-69	0.628663	0.371337	0	0	0	1		65-69	337711	199478				537189
70-74	0.597534	0.402466	0	0	0	1		70-74	267041	179864				446905
75-79	0.574771	0.425229	0	0	0	1		75-79	171491	126873				298364
80-84 **	0.538196	0.461804	0	0	0	1		80-84 **	149681	128435				278116
85-89								85-89
90+								90+
	Proportion								Counts
Females	<5 servings/day	>=5 servings/day	N/A	N/A	N/A	Total		Females	<5 servings/day	>=5 servings/day	N/A	N/A	N/A	Total
0								0
1-4								1-4
5-9								5-9
10-14 *	0.574314	0.425686	0	0	0	1		10-14 *	312515	231639				544154
15-19	0.577614	0.422386	0	0	0	1		15-19	587583	429676				1017259
20-24	0.604465	0.395535	0	0	0	1		20-24	630106	412314				1042420
25-29	0.588965	0.411035	0	0	0	1		25-29	581177	405600				986777
30-34	0.593945	0.406055	0	0	0	1		30-34	629401	430294				1059695
35-39	0.585893	0.414107	0	0	0	1		35-39	767440	542424				1309864
40-44	0.614239	0.385761	0	0	0	1		40-44	823617	517256				1340873
45-49	0.592325	0.407675	0	0	0	1		45-49	713435	491031				1204466
50-54	0.550928	0.449072	0	0	0	1		50-54	566129	461462				1027591
55-59	0.532425	0.467575	0	0	0	1		55-59	414948	364407				779355
60-64	0.521168	0.478832	0	0	0	1		60-64	331247	304339				635586
65-69	0.517807	0.482193	0	0	0	1		65-69	309852	288541				598393
70-74	0.507955	0.492045	0	0	0	1		70-74	275648	267014				542662
75-79	0.505448	0.494552	0	0	0	1		75-79	217454	212766				430220
80-84 **	0.511381	0.488619	0	0	0	1		80-84 **	231989	221663				453652
85-89								85-89
90+								90+
* 12 to 14 years
** 80+
Note: Counts for N/A or NOT STATED are excluded because they do not help identify the proportions by risk level.
Note: N/A indicates that there is no risk level defined in this column and should be left blank.

## Sheet: Obesity
Prevalence of Obesity in Canada
Source:	Health Statistics Division, Statistics Canada. Canadian Community Health Survey 2000-01. Statistics Canada survey 3226.
Year:	2000-2001
	Obesity
	Proportion								Counts
Males	Underweight (BMI <20)	Normal (BMI 20-25)	Overweight (BMI 25-30)	Obese (30+)	N/A	Total		Males	Underweight (BMI <20)	Normal (BMI 20-25)	Overweight (BMI 25-30)	Obese (30+)	N/A	Total
0								0
1-4								1-4
5-9								5-9
10-14 *	0	0.713773	0.186808	0.0994192	0	1		10-14 *	0	429308	112358	59797		601463
15-19	0	0.744024	0.184163	0.0718131	0	1		15-19	0	788511	195174	76107		1059792
20-24	0.0981777	0.558242	0.259084	0.0844964	0	1		20-24	105861	601929	279360	91109		1078259
25-29	0.0528425	0.4522	0.345987	0.14897	0	1		25-29	53482	457673	350174	150773		1012102
30-34	0.0352377	0.409035	0.396699	0.159029	0	1		30-34	38558	447576	434078	174013		1094225
35-39	0.0294496	0.384226	0.419874	0.16645	0	1		35-39	37727	492221	537889	213235		1281072
40-44	0.0249987	0.380355	0.4247	0.169947	0	1		40-44	34110	518982	579490	231887		1364469
45-49	0.022171	0.359914	0.42542	0.192495	0	1		45-49	25958	421391	498086	225375		1170810
50-54	0.0222799	0.321583	0.439902	0.216234	0	1		50-54	22800	329090	450171	221282		1023343
55-59	0.0225895	0.326538	0.45228	0.198592	0	1		55-59	18155	262436	363494	159607		803692
60-64	0.0219121	0.348941	0.447935	0.181211	0	1		60-64	13241	210858	270678	109502		604279
65-69	0.038858	0.352235	0.419988	0.188919	0	1		65-69	21349	193522	230746	103794		549411
70-74	0.0365717	0.381828	0.43408	0.14752	0	1		70-74	16639	173720	197493	67117		454969
75-79	0.0477986	0.430734	0.419955	0.101513	0	1		75-79	14527	130909	127633	30852		303921
80-84 **	0.082873	0.498537	0.329085	0.0895047	0	1		80-84 **	23481	141254	93242	25360		283337
85-89								85-89
90+								90+
	Proportion								Counts
Females	Underweight (BMI <20)	Normal (BMI 20-25)	Overweight (BMI 25-30)	Obese (30+)	N/A	Total		Females	Underweight (BMI <20)	Normal (BMI 20-25)	Overweight (BMI 25-30)	Obese (30+)	N/A	Total
0								0
1-4								1-4
5-9								5-9
10-14 *	0	0.792571	0.123378	0.0840503	0	1		10-14 *	0	438586	68274	46511		553371
15-19	0	0.837332	0.103264	0.0594043	0	1		15-19	0	859119	105951	60950		1026020
20-24	0.253925	0.501308	0.156237	0.0885302	0	1		20-24	266416	525967	163922	92885		1049190
25-29	0.176593	0.488598	0.199521	0.135288	0	1		25-29	175591	485826	198389	134521		994327
30-34	0.155963	0.480317	0.220846	0.142874	0	1		30-34	166392	512435	235614	152428		1066869
35-39	0.144395	0.475652	0.225318	0.154634	0	1		35-39	189766	625107	296115	203222		1314210
40-44	0.117991	0.479101	0.24358	0.159328	0	1		40-44	159374	647137	329012	215210		1350733
45-49	0.0926371	0.447142	0.284447	0.175774	0	1		45-49	112433	542693	345231	213336		1213693
50-54	0.0622584	0.407142	0.328425	0.202174	0	1		50-54	64467	421585	340076	209346		1035474
55-59	0.0487534	0.391118	0.336711	0.223418	0	1		55-59	38269	307008	264301	175372		784950
60-64	0.0617575	0.384787	0.353713	0.199742	0	1		60-64	39506	246147	226269	127774		639696
65-69	0.0693866	0.393982	0.348245	0.188387	0	1		65-69	41682	236673	209198	113168		600721
70-74	0.0795434	0.409256	0.326527	0.184674	0	1		70-74	43596	224304	178962	101216		548078
75-79	0.098879	0.417938	0.325143	0.15804	0	1		75-79	42974	181641	141311	68686		434612
80-84 **	0.147753	0.440986	0.283397	0.127864	0	1		80-84 **	68462	204332	131313	59246		463353
85-89								85-89
90+								90+
* 12 to 14 years
** 80+
Note: Counts for N/A or NOT STATED are excluded because they do not help identify the proportions by risk level.
Note: N/A indicates that there is no risk level defined in this column and should be left blank.

## Sheet: PhysicalActivity
Prevalence of Physical Activity in Canada
Source:	Health Statistics Division, Statistics Canada. Canadian Community Health Survey 2000-01. Statistics Canada survey 3226.
Year:	2000-2001
	Physical Activity
	Proportion								Counts
Males	Inactive	Moderate	Active	N/A	N/A	Total		Males	Inactive	Moderate	Active	N/A	N/A	Total
0								0
1-4								1-4
5-9								5-9
10-14 *	0.201729	0.243618	0.554653	0	0	1		10-14 *	99856	120591	274553			495000
15-19	0.271695	0.225321	0.502984	0	0	1		15-19	249002	206501	460972			916475
20-24	0.409798	0.236204	0.353998	0	0	1		20-24	391083	225417	337832			954332
25-29	0.498969	0.238577	0.262454	0	0	1		25-29	456553	218296	240143			914992
30-34	0.531618	0.234769	0.233613	0	0	1		30-34	520385	229809	228677			978871
35-39	0.553819	0.236605	0.209576	0	0	1		35-39	639440	273185	241977			1154602
40-44	0.555174	0.230158	0.214667	0	0	1		40-44	683439	283333	264263			1231035
45-49	0.574218	0.241545	0.184237	0	0	1		45-49	608523	255976	195244			1059743
50-54	0.573375	0.239669	0.186955	0	0	1		50-54	531284	222075	173231			926590
55-59	0.559204	0.238779	0.202017	0	0	1		55-59	405466	173133	146478			725077
60-64	0.517234	0.237454	0.245313	0	0	1		60-64	284780	130738	135065			550583
65-69	0.479095	0.278741	0.242164	0	0	1		65-69	234158	136235	118358			488751
70-74	0.495154	0.244485	0.26036	0	0	1		70-74	194815	96191	102437			393443
75-79	0.577345	0.217453	0.205202	0	0	1		75-79	154990	58376	55087			268453
80-84 **	0.647332	0.201362	0.151306	0	0	1		80-84 **	150258	46740	35121			232119
85-89								85-89
90+								90+
	Proportion								Counts
Females	Inactive	Moderate	Active	N/A	N/A	Total		Females	Inactive	Moderate	Active	N/A	N/A	Total
0								0
1-4								1-4
5-9								5-9
10-14 *	0.298349	0.269124	0.432527	0	0	1		10-14 *	141797	127907	205568			475272
15-19	0.432408	0.242578	0.325014	0	0	1		15-19	404684	227025	304175			935884
20-24	0.508663	0.245529	0.245808	0	0	1		20-24	491788	237384	237653			966825
25-29	0.553557	0.245423	0.20102	0	0	1		25-29	522063	231460	189583			943106
30-34	0.577205	0.242508	0.180286	0	0	1		30-34	590005	247886	184284			1022175
35-39	0.580264	0.238129	0.181608	0	0	1		35-39	734085	301254	229750			1265089
40-44	0.593466	0.233993	0.172541	0	0	1		40-44	776800	306278	225842			1308920
45-49	0.586628	0.250517	0.162855	0	0	1		45-49	683909	292060	189861			1165830
50-54	0.588968	0.238362	0.17267	0	0	1		50-54	584104	236393	171244			991741
55-59	0.603469	0.233392	0.16314	0	0	1		55-59	455710	176246	123195			755151
60-64	0.574994	0.243967	0.181038	0	0	1		60-64	349469	148278	110031			607778
65-69	0.594369	0.234099	0.171533	0	0	1		65-69	337035	132745	97267			567047
70-74	0.641424	0.21015	0.148426	0	0	1		70-74	335976	110076	77745			523797
75-79	0.727951	0.178191	0.0938577	0	0	1		75-79	299688	73359	38640			411687
80-84 **	0.809036	0.120624	0.0703397	0	0	1		80-84 **	337441	50311	29338			417090
85-89								85-89
90+								90+
* 12 to 14 years
** 80+
Note: Counts for N/A or NOT STATED are excluded because they do not help identify the proportions by risk level.
Note: N/A indicates that there is no risk level defined in this column and should be left blank.

## Sheet: Tobacco GSS91
Prevalence of Tobacco in Canada
Source:	Statistics Canada, Household, Family and Social Statistics Division. General Social Survey-Health Cycle 6, 1991. Statistics Canada Survey 3894
Year:	1991
	Tobacco
	Proportion								Counts
Males	Smoker	Former Smoker	Never Smoker	N/A	N/A	Total		Males	Smoker	Former Smoker	Never Smoker	N/A	N/A	Total
0								0
1-4								1-4
5-9								5-9
10-14	0	0	0	0	0	0		10-14						0
15-19	0.201172	0.0498193	0.749009	0	0	1		15-19	184546	45702	687107			917355
20-24	0.435747	0.0660624	0.49819	0	0	1		20-24	426220	64618	487298			978136
25-29	0.382484	0.141647	0.475869	0	0	1		25-29	435556	161301	541898			1138755
30-34	0.386349	0.189651	0.423999	0	0	1		30-34	451430	221598	495422			1168450
35-39	0.3742	0.290944	0.334856	0	0	1		35-39	399532	310639	357524			1067695
40-44	0.365734	0.293466	0.3408	0	0	1		40-44	351528	282067	327562			961157
45-49	0.275159	0.376255	0.348585	0	0	1		45-49	219731	300462	278366			798559
50-54	0.333005	0.441342	0.225653	0	0	1		50-54	201009	266403	136209			603621
55-59	0.346841	0.348953	0.304206	0	0	1		55-59	189331	190484	166058			545873
60-64	0.232328	0.471934	0.295738	0	0	1		60-64	119365	242470	151944			513779
65-69	0.186681	0.616612	0.196707	0	0	1		65-69	83933	277233	88441			449607
70-74	0.238494	0.545579	0.215927	0	0	1		70-74	60355	138068	54644			253067
75-79 *	0.0989477	0.63382	0.267232	0	0	1		75-79 *	34228	219251	92441			345920
80-84	0	0	0	0	0	0		80-84						0
85-89								85-89
90+								90+
	Proportion								Counts
Females	Smoker	Former Smoker	Never Smoker	N/A	N/A	Total		Females	Smoker	Former Smoker	Never Smoker	N/A	N/A	Total
0								0
1-4								1-4
5-9								5-9
10-14	0	0	0	0	0	0		10-14						0
15-19	0.262388	0.078179	0.659433	0	0	1		15-19	227329	67733	571322			866384
20-24	0.360194	0.16702	0.472786	0	0	1		20-24	342365	158753	449384			950502
25-29	0.341429	0.193734	0.464837	0	0	1		25-29	391770	222299	533374			1147443
30-34	0.363012	0.24348	0.393508	0	0	1		30-34	435396	292030	471974			1199400
35-39	0.360926	0.225945	0.413129	0	0	1		35-39	403443	252561	461795			1117799
40-44	0.314624	0.249694	0.435682	0	0	1		40-44	321769	255365	445577			1022711
45-49	0.331282	0.209883	0.458835	0	0	1		45-49	265316	168090	367470			800876
50-54	0.346794	0.255182	0.398024	0	0	1		50-54	225020	165577	258261			648858
55-59	0.276006	0.215908	0.508086	0	0	1		55-59	164590	128752	302986			596328
60-64	0.283573	0.211528	0.504899	0	0	1		60-64	164609	122788	293085			580482
65-69	0.207699	0.276132	0.516169	0	0	1		65-69	113437	150812	281911			546160
70-74	0.137175	0.297293	0.565533	0	0	1		70-74	61948	134257	255394			451599
75-79 *	0.11451	0.219311	0.666179	0	0	1		75-79 *	69944	133957	406908			610809
80-84	0	0	0	0	0	0		80-84						0
85-89								85-89
90+								90+
* 75+
Note: Counts for N/A or NOT STATED are excluded because they do not help identify the proportions by risk level.
Note: N/A indicates that there is no risk level defined in this column and should be left blank.

## Sheet: Tobacco CCHS01
Prevalence of Tobacco in Canada
Source:	Health Statistics Division, Statistics Canada. Canadian Community Health Survey 2000-01. Statistics Canada survey 3226.
Year:	2000-2001
	Tobacco
	Proportion								Counts
Males	Smoker	Former Smoker	Never Smoker	N/A	N/A	Total		Males	Smoker	Former Smoker	Never Smoker	N/A	N/A	Total
0								0
1-4								1-4
5-9								5-9
10-14 *	0.050763	0.0084243	0.940813	0	0	1		10-14 *	30432	5050.3	564010			599492
15-19	0.248137	0.0458028	0.70606	0	0	1		15-19	262218	48402	746128			1056748
20-24	0.374367	0.10085	0.524784	0	0	1		20-24	402991	108561	564909			1076461
25-29	0.370887	0.141543	0.48757	0	0	1		25-29	375845	143435	494088			1013368
30-34	0.345814	0.161378	0.492808	0	0	1		30-34	378104	176446	538823			1093373
35-39	0.330753	0.214293	0.454953	0	0	1		35-39	423416	274329	582411			1280156
40-44	0.348259	0.26381	0.387932	0	0	1		40-44	474559	359484	528620			1362663
45-49	0.338316	0.312752	0.348931	0	0	1		45-49	395497	365612	407906			1169015
50-54	0.279923	0.397514	0.322562	0	0	1		50-54	286179	406398	329771			1022348
55-59	0.249642	0.472959	0.277398	0	0	1		55-59	200139	379173	222391			801703
60-64	0.200062	0.507729	0.292209	0	0	1		60-64	120904	306838	176592			604334
65-69	0.17413	0.5344	0.291471	0	0	1		65-69	95398	292774	159684			547856
70-74	0.122951	0.619905	0.257144	0	0	1		70-74	55861	281646	116830			454337
75-79	0.124419	0.634745	0.240835	0	0	1		75-79	37683	192246	72942			302871
80-84 **	0.0740787	0.609667	0.316254	0	0	1		80-84 **	20931	172262	89358			282551
85-89								85-89
90+								90+
	Proportion								Counts
Females	Smoker	Former Smoker	Never Smoker	N/A	N/A	Total		Females	Smoker	Former Smoker	Never Smoker	N/A	N/A	Total
0								0
1-4								1-4
5-9								5-9
10-14 *	0.0699247	0.00785619	0.922219	0	0	1		10-14 *	38609	4337.8	509204			552151
15-19	0.267611	0.0452871	0.687101	0	0	1		15-19	274022	46372	703561			1023955
20-24	0.327236	0.10437	0.568394	0	0	1		20-24	343030	109408	595828			1048266
25-29	0.289091	0.153528	0.557381	0	0	1		25-29	287417	152639	554154			994210
30-34	0.272993	0.194088	0.532919	0	0	1		30-34	290750	206713	567583			1065046
35-39	0.298236	0.223422	0.478342	0	0	1		35-39	391769	293492	628360			1313621
40-44	0.288459	0.270157	0.441384	0	0	1		40-44	389175	364482	595493			1349150
45-49	0.269716	0.289599	0.440685	0	0	1		45-49	327408	351543	534946			1213897
50-54	0.240993	0.284073	0.474935	0	0	1		50-54	249830	294490	492351			1036671
55-59	0.218182	0.308759	0.473059	0	0	1		55-59	171064	242081	370899			784044
60-64	0.186811	0.302632	0.510557	0	0	1		60-64	119605	193759	326882			640246
65-69	0.162948	0.300497	0.536555	0	0	1		65-69	98192	181078	323326			602596
70-74	0.117656	0.309584	0.57276	0	0	1		70-74	64514	169753	314060			548327
75-79	0.0965553	0.281901	0.621543	0	0	1		75-79	42045	122754	270651			435450
80-84 **	0.0548005	0.248137	0.697062	0	0	1		80-84 **	25435	115170	323533			464138
85-89								85-89
90+								90+
* 12-14
** 80+
Note: Counts for N/A or NOT STATED are excluded because they do not help identify the proportions by risk level.
Note: N/A indicates that there is no risk level defined in this column and should be left blank.
