# Supplementary material for: Estimating summary measures of health: a structured workbook approach
Source: Popul Health Metr. 2005 May 11;3:5. doi: 10.1186/1478-7954-3-5 (PMC1156945; doi:10.1186/1478-7954-3-5)
Supplement: Additional File 1 — PHI Workbook System. This 2.6 Mb zip file for download contains the Excel files that comprise the workbook system. The system estimates summary measures of health and is initialized with cancer data for Canada. When unzipped, the workbook system will occupy approximately 6 Mb of additional disk space and a folder structure will be created under C:\PHI, where you will find the user guide. [file 1478-7954-3-5-S1.zip › PHI/Canada/Cancer/Database/PHI_RR_db.xls]

## Sheet: Alcohol
	Relative Risks	Source:	at bottom
		State 1	State 2	State 3	State 4	State 5
	MALE
Row	DiseaseName	Nil (0 - 0.25 drinks/day)	Low (0.26 – 4.0 drinks/day)	Hazardous (4.01 – 6.00 drinks/day)	Harmful (> 6 drinks/day)
1	Oral cancer	1	1.45	1.85	5.39
2	Esophageal cancer	1	1.8	2.37	4.26
3	Stomach cancer	1	1	1	1
4	Colorectal cancer	1	1	1	1
5	Liver cancer	1	1.45	3.03	3.6
6	Gall bladder cancer	1	1	1	1
7	Pancreatic cancer	1	1	1	1
8	Laryngeal cancer	1	1.83	3.9	4.93
9	Lung cancer	1	1	1	1
10	Bone and connective tissue cancer	1	1	1	1
11	Melanoma	1	1	1	1
12	Non-melanoma skin cancer	1	1	1	1
13	Breast cancer	1	1	1	1
14	Cervical cancer	1	1	1	1
15	Uterine cancer	1	1	1	1
16	Ovarian cancer	1	1	1	1
17	Prostate cancer	1	1	1	1
18	Bladder cancer	1	1	1	1
19	Kidney cancer	1	1	1	1
20	Brain cancer	1	1	1	1
21	Thyroid cancer	1	1	1	1
22	Non-Hodgkin's lymphoma	1	1	1	1
23	Hodgkin's disease	1	1	1	1
24	Multiple myeloma	1	1	1	1
25	Leukemia	1	1	1	1
26	All other cancers	1	1	1	1
	FEMALE
Row	DiseaseName	Nil (0 - 0.25 drinks/day)	Low (0.26 – 2.0 drinks/day)	Hazardous (2.01 – 4.00 drinks/day)	Harmful (> 4 drinks/day)
1	Oral cancer	1	1.45	1.85	5.39
2	Esophageal cancer	1	1.8	2.37	4.26
3	Stomach cancer	1	1	1	1
4	Colorectal cancer	1	1	1	1
5	Liver cancer	1	1.45	3.03	3.6
6	Gall bladder cancer	1	1	1	1
7	Pancreatic cancer	1	1	1	1
8	Laryngeal cancer	1	1.83	3.9	4.93
9	Lung cancer	1	1	1	1
10	Bone and connective tissue cancer	1	1	1	1
11	Melanoma	1	1	1	1
12	Non-melanoma skin cancer	1	1	1	1
13	Breast cancer	1	1.14	1.41	1.59
14	Cervical cancer	1	1	1	1
15	Uterine cancer	1	1	1	1
16	Ovarian cancer	1	1	1	1
17	Prostate cancer	1	1	1	1
18	Bladder cancer	1	1	1	1
19	Kidney cancer	1	1	1	1
20	Brain cancer	1	1	1	1
21	Thyroid cancer	1	1	1	1
22	Non-Hodgkin's lymphoma	1	1	1	1
23	Hodgkin's disease	1	1	1	1
24	Multiple myeloma	1	1	1	1
25	Leukemia	1	1	1	1
26	All other cancers	1	1	1	1
Source:	English DR, Holman CDJ & Milne E. The quantification of drug caused morbidity and mortality in Australia, 1995 edition. Canberra: Commonwealth Department of Human Services and Health. 1995. --except Breast Cancer: AIHW meta-analysis (1999) (Taken from Australia Victoria study)

## Sheet: FruitVeg
	Relative Risks	Source:	at bottom
		State 1	State 2	State 3	State 4	State 5
	MALE
Row	DiseaseName	<5 servings/day and age < 45	<5 servings/day and age 45 – 64	<5 servings/day and age 65 – 74	<5 servings/day and age 75 +	>=5 servings/day
1	Oral cancer	1.4	1.3	1.2	1.1	1
2	Esophageal cancer	1.4	1.3	1.2	1.1	1
3	Stomach cancer	1.4	1.3	1.2	1.1	1
4	Colorectal cancer	1.4	1.3	1.2	1.1	1
5	Liver cancer	1.4	1.3	1.2	1.1	1
6	Gall bladder cancer	1.4	1.3	1.2	1.1	1
7	Pancreatic cancer	1.4	1.3	1.2	1.1	1
8	Laryngeal cancer	1.4	1.3	1.2	1.1	1
9	Lung cancer	1.4	1.3	1.2	1.1	1
10	Bone and connective tissue cancer	1.4	1.3	1.2	1.1	1
11	Melanoma	1.4	1.3	1.2	1.1	1
12	Non-melanoma skin cancer	1.4	1.3	1.2	1.1	1
13	Breast cancer	1.4	1.3	1.2	1.1	1
14	Cervical cancer	1.4	1.3	1.2	1.1	1
15	Uterine cancer	1.4	1.3	1.2	1.1	1
16	Ovarian cancer	1.4	1.3	1.2	1.1	1
17	Prostate cancer	1.4	1.3	1.2	1.1	1
18	Bladder cancer	1.4	1.3	1.2	1.1	1
19	Kidney cancer	1.4	1.3	1.2	1.1	1
20	Brain cancer	1.4	1.3	1.2	1.1	1
21	Thyroid cancer	1.4	1.3	1.2	1.1	1
22	Non-Hodgkin's lymphoma	1.4	1.3	1.2	1.1	1
23	Hodgkin's disease	1.4	1.3	1.2	1.1	1
24	Multiple myeloma	1.4	1.3	1.2	1.1	1
25	Leukemia	1.4	1.3	1.2	1.1	1
26	All other cancers	1.4	1.3	1.2	1.1	1
	FEMALE
Row	DiseaseName	<5 servings/day and age < 45	<5 servings/day and age 45 – 64	<5 servings/day and age 65 – 74	<5 servings/day and age 75 +	>=5 servings/day
1	Oral cancer	1.4	1.3	1.2	1.1	1
2	Esophageal cancer	1.4	1.3	1.2	1.1	1
3	Stomach cancer	1.4	1.3	1.2	1.1	1
4	Colorectal cancer	1.4	1.3	1.2	1.1	1
5	Liver cancer	1.4	1.3	1.2	1.1	1
6	Gall bladder cancer	1.4	1.3	1.2	1.1	1
7	Pancreatic cancer	1.4	1.3	1.2	1.1	1
8	Laryngeal cancer	1.4	1.3	1.2	1.1	1
9	Lung cancer	1.4	1.3	1.2	1.1	1
10	Bone and connective tissue cancer	1.4	1.3	1.2	1.1	1
11	Melanoma	1.4	1.3	1.2	1.1	1
12	Non-melanoma skin cancer	1.4	1.3	1.2	1.1	1
13	Breast cancer	1.4	1.3	1.2	1.1	1
14	Cervical cancer	1.4	1.3	1.2	1.1	1
15	Uterine cancer	1.4	1.3	1.2	1.1	1
16	Ovarian cancer	1.4	1.3	1.2	1.1	1
17	Prostate cancer	1.4	1.3	1.2	1.1	1
18	Bladder cancer	1.4	1.3	1.2	1.1	1
19	Kidney cancer	1.4	1.3	1.2	1.1	1
20	Brain cancer	1.4	1.3	1.2	1.1	1
21	Thyroid cancer	1.4	1.3	1.2	1.1	1
22	Non-Hodgkin's lymphoma	1.4	1.3	1.2	1.1	1
23	Hodgkin's disease	1.4	1.3	1.2	1.1	1
24	Multiple myeloma	1.4	1.3	1.2	1.1	1
25	Leukemia	1.4	1.3	1.2	1.1	1
26	All other cancers	1.4	1.3	1.2	1.1	1
Source:	New Zealand Ministry of Health (NZMOH). The health of New Zealanders 1996/7. Wellington:NZMOH. 1999.
Note:	The inadequate consumption is less than 5 a day (<5). This is the category used by WHO and Australia. Age groups help determine the risk categories.

## Sheet: Obesity
	Relative Risks	Source:	at bottom
		State 1	State 2	State 3	State 4	State 5
	MALE
Row	DiseaseName	Underweight (BMI <20)	Normal (BMI 20-25)	Overweight (BMI 25-30)	Obese (30+)
1	Oral cancer	1	1	1	1
2	Esophageal cancer	1	1	1	1
3	Stomach cancer	1	1	1	1.36
4	Colorectal cancer	1	1	1	2.03333
5	Liver cancer	1	1	1	1
6	Gall bladder cancer	1	1	1	1
7	Pancreatic cancer	1	1	1	1.43
8	Laryngeal cancer	1	1	1	1
9	Lung cancer	1	1	1	1
10	Bone and connective tissue cancer	1	1	1	1
11	Melanoma	1	1	1	1
12	Non-melanoma skin cancer	1	1	1	1
13	Breast cancer	1	1	1	1
14	Cervical cancer	1	1	1	1
15	Uterine cancer	1	1	1	1
16	Ovarian cancer	1	1	1	1
17	Prostate cancer	1	1	1	1.27
18	Bladder cancer	1	1	1	1.35
19	Kidney cancer	1	1	1	3.15
20	Brain cancer	1	1	1	1
21	Thyroid cancer	1	1	1	1
22	Non-Hodgkin's lymphoma	1	1	1	1.42
23	Hodgkin's disease	1	1	1	1
24	Multiple myeloma	1	1	1	2.16
25	Leukemia	1	1	1	1.41
26	All other cancers	1	1	1	1
	FEMALE
Row	DiseaseName	Underweight (BMI <20)	Normal (BMI 20-25)	Overweight (BMI 25-30)	Obese (30+)
1	Oral cancer	1	1	1	1
2	Esophageal cancer	1	1	1	1
3	Stomach cancer	1	1	1	0.92
4	Colorectal cancer	1	1	1	1.66
5	Liver cancer	1	1	1	1
6	Gall bladder cancer	1	1	1	1
7	Pancreatic cancer	1	1	1	1.63
8	Laryngeal cancer	1	1	1	1
9	Lung cancer	1	1	1	1
10	Bone and connective tissue cancer	1	1	1	1
11	Melanoma	1	1	1	1
12	Non-melanoma skin cancer	1	1	1	1
13	Breast cancer	1	1	1	1.66
14	Cervical cancer	1	1	1	1
15	Uterine cancer	1	1	1	1
16	Ovarian cancer	1	1	1	1.95
17	Prostate cancer	1	1	1	1
18	Bladder cancer	1	1	1	1.15
19	Kidney cancer	1	1	1	2.42
20	Brain cancer	1	1	1	1
21	Thyroid cancer	1	1	1	1
22	Non-Hodgkin's lymphoma	1	1	1	1.54
23	Hodgkin's disease	1	1	1	1
24	Multiple myeloma	1	1	1	1.92
25	Leukemia	1	1	1	2.01
26	All other cancers	1	1	1	1
Source:	Pan SY, Johnson KC, Ugnat AM, Wen SW, Mao Y; Canadian Cancer Registries Epidemiology Research Group.Association of obesity and cancer risk in Canada. Am J Epidemiol. 2004 Feb 1;159(3):259-68. -- except Rectal Cancer: Mao Y, Pan S, Wen SW, Johnson KC; Canadian Cancer Registries Epidemiology Research Group. Physical inactivity, energy intake, obesity and the risk of rectal cancer in Canada. Int J C…
Note:	The estimates above in blue are odds ratios, not relative risks; the reference category is BMI <25 (additional categories present allow flexibility). Since the risk of these cancers in the population is less than 1%, the OR can be used as an estimate for the RR (Ref : Epidemiology, biostatistics and preventative medecine, second edition, by Jekel, Katz and Elmore, page 92).

## Sheet: PhysicalActivity
	Relative Risks	Source:	at bottom
		State 1	State 2	State 3	State 4	State 5
	MALE
Row	DiseaseName	Inactive	Moderate	Active	n/a	n/a
1	Oral cancer	1	1	1	1
2	Esophageal cancer	1	1	1	1
3	Stomach cancer	1	1	1	1
4	Colorectal cancer	1.7	1.21	1	1
5	Liver cancer	1	1	1	1
6	Gall bladder cancer	1	1	1	1
7	Pancreatic cancer	1	1	1	1
8	Laryngeal cancer	1	1	1	1
9	Lung cancer	1	1	1	1
10	Bone and connective tissue cancer	1	1	1	1
11	Melanoma	1	1	1	1
12	Non-melanoma skin cancer	1	1	1	1
13	Breast cancer	1	1	1	1
14	Cervical cancer	1	1	1	1
15	Uterine cancer	1	1	1	1
16	Ovarian cancer	1	1	1	1
17	Prostate cancer	1	1	1	1
18	Bladder cancer	1	1	1	1
19	Kidney cancer	1	1	1	1
20	Brain cancer	1	1	1	1
21	Thyroid cancer	1	1	1	1
22	Non-Hodgkin's lymphoma	1	1	1	1
23	Hodgkin's disease	1	1	1	1
24	Multiple myeloma	1	1	1	1
25	Leukemia	1	1	1	1
26	All other cancers	1	1	1	1
	FEMALE
Row	DiseaseName	Inactive	Moderate	Active	n/a	n/a
1	Oral cancer	1	1	1	1
2	Esophageal cancer	1	1	1	1
3	Stomach cancer	1	1	1	1
4	Colorectal cancer	1.7	1.21	1	1
5	Liver cancer	1	1	1	1
6	Gall bladder cancer	1	1	1	1
7	Pancreatic cancer	1	1	1	1
8	Laryngeal cancer	1	1	1	1
9	Lung cancer	1	1	1	1
10	Bone and connective tissue cancer	1	1	1	1
11	Melanoma	1	1	1	1
12	Non-melanoma skin cancer	1	1	1	1
13	Breast cancer	1.4	1.27	1	1
14	Cervical cancer	1	1	1	1
15	Uterine cancer	1	1	1	1
16	Ovarian cancer	1	1	1	1
17	Prostate cancer	1	1	1	1
18	Bladder cancer	1	1	1	1
19	Kidney cancer	1	1	1	1
20	Brain cancer	1	1	1	1
21	Thyroid cancer	1	1	1	1
22	Non-Hodgkin's lymphoma	1	1	1	1
23	Hodgkin's disease	1	1	1	1
24	Multiple myeloma	1	1	1	1
25	Leukemia	1	1	1	1
26	All other cancers	1	1	1	1
Source:	Mathers C, Vos T, Stevenson C. The burden of disease and injury in Australia. AIHW cat. no. PHE 17. Canberra: Australian Institute of Health and Welfare; 1999.

## Sheet: Tobacco
	Relative Risks	Source:	at bottom
		State 1	State 2	State 3	State 4	State 5
	MALE
Row	DiseaseName	Smoker	Former Smoker	Never Smoker
1	Oral cancer	10.89	3.4	1
2	Esophageal cancer	6.76	4.46	1
3	Stomach cancer	1	1	1
4	Colorectal cancer	1	1	1
5	Liver cancer	1	1	1
6	Gall bladder cancer	1	1	1
7	Pancreatic cancer	2.31	1.15	1
8	Laryngeal cancer	14.6	6.34	1
9	Lung cancer	23.26	8.7	1
10	Bone and connective tissue cancer	1	1	1
11	Melanoma	1	1	1
12	Non-melanoma skin cancer	1	1	1
13	Breast cancer	1	1	1
14	Cervical cancer	1	1	1
15	Uterine cancer	1	1	1
16	Ovarian cancer	1	1	1
17	Prostate cancer	1	1	1
18	Bladder cancer	3.27	2.09	1
19	Kidney cancer	2.72	1.73	1
20	Brain cancer	1	1	1
21	Thyroid cancer	1	1	1
22	Non-Hodgkin's lymphoma	1	1	1
23	Hodgkin's disease	1	1	1
24	Multiple myeloma	1	1	1
25	Leukemia	1	1	1
26	All other cancers	1	1	1
	FEMALE
Row	DiseaseName	Smoker	Former Smoker	Never Smoker
1	Oral cancer	5.08	2.29	1
2	Esophageal cancer	7.75	2.79	1
3	Stomach cancer	1	1	1
4	Colorectal cancer	1	1	1
5	Liver cancer	1	1	1
6	Gall bladder cancer	1	1	1
7	Pancreatic cancer	2.25	1.55	1
8	Laryngeal cancer	13.02	5.16	1
9	Lung cancer	12.69	4.53	1
10	Bone and connective tissue cancer	1	1	1
11	Melanoma	1	1	1
12	Non-melanoma skin cancer	1	1	1
13	Breast cancer	1	1	1
14	Cervical cancer	1.59	1.14	1
15	Uterine cancer	1	1	1
16	Ovarian cancer	1	1	1
17	Prostate cancer	1	1	1
18	Bladder cancer	2.22	1.89	1
19	Kidney cancer	1.29	1.05	1
20	Brain cancer	1	1	1
21	Thyroid cancer	1	1	1
22	Non-Hodgkin's lymphoma	1	1	1
23	Hodgkin's disease	1	1	1
24	Multiple myeloma	1	1	1
25	Leukemia	1	1	1
26	All other cancers	1	1	1
Source:	CDC web site, SAMMEC. Relative risks are based on CPS-II study (82-88). The website page was last updated March 18, 2002. Accessed October 1, 2003. http://apps.nccd.cdc.gov/sammec/show_risk_data.asp
