# Supplementary material for: Estimating summary measures of health: a structured workbook approach
Source: Popul Health Metr. 2005 May 11;3:5. doi: 10.1186/1478-7954-3-5 (PMC1156945; doi:10.1186/1478-7954-3-5)
Supplement: Additional File 1 — PHI Workbook System. This 2.6 Mb zip file for download contains the Excel files that comprise the workbook system. The system estimates summary measures of health and is initialized with cancer data for Canada. When unzipped, the workbook system will occupy approximately 6 Mb of additional disk space and a folder structure will be created under C:\PHI, where you will find the user guide. [file 1478-7954-3-5-S1.zip › PHI/Canada/Cancer/Database/PHI_SurvivalCauseSpecific_db.xls]

## Sheet: local
	Survival	Cause-specific
	Stage:	local
LOOKUP Offset		Disease or Injury
1	Males	Oral cancer	Esophageal cancer	Stomach cancer	Colorectal cancer	Liver cancer	Gall bladder cancer	Pancreatic cancer	Laryngeal cancer	Lung cancer	Bone and connective tissue cancer	Melanoma	Non-melanoma skin cancer	Breast cancer	Cervical cancer	Uterine cancer	Ovarian cancer	Prostate cancer	Bladder cancer	Kidney cancer	Brain cancer	Thyroid cancer	Non-Hodgkin's lymphoma	Hodgkin's disease	Multiple myeloma	Leukemia	All other cancers
2	0	21.8304	8.1544	16.9513	21.0774	6.70806	15.7598	4.15101	22.06	11.0224	20.9461	23.0063	24.1452					0	22.369	21.2677	8.22971	24.698	12.1515	15.7702	9.15904	9.80434	13.5814
3	1-4	21.8304	8.1544	16.9513	21.0774	6.70806	15.7598	4.15101	22.06	11.0224	20.9461	23.0063	24.1452					0	22.369	21.2677	8.22971	24.698	12.1515	15.7702	9.15904	9.80434	13.5814
4	5-9	21.8304	8.1544	16.9513	21.0774	6.70806	15.7598	4.15101	22.06	11.0224	20.9461	23.0063	24.1452					0	22.369	21.2677	8.22971	24.698	12.1515	15.7702	9.15904	9.80434	13.5814
5	10-14	21.8304	8.1544	16.9513	21.0774	6.70806	15.7598	4.15101	22.06	11.0224	20.9461	23.0063	24.1452					0	22.369	21.2677	8.22971	24.698	12.1515	15.7702	9.15904	9.80434	13.5814
6	15-19	21.8304	8.1544	16.9513	21.0774	6.70806	15.7598	4.15101	22.06	11.0224	20.9461	23.0063	24.1452					0	22.369	21.2677	8.22971	24.698	12.1515	15.7702	9.15904	9.80434	13.5814
7	20-24	21.8304	8.1544	16.9513	21.0774	6.70806	15.7598	4.15101	22.06	11.0224	20.9461	23.0063	24.1452					0	22.369	21.2677	8.22971	24.698	12.1515	15.7702	9.15904	9.80434	13.5814
8	25-29	21.8304	8.1544	16.9513	21.0774	6.70806	15.7598	4.15101	22.06	11.0224	20.9461	23.0063	24.1452					0	22.369	21.2677	8.22971	24.698	12.1515	15.7702	9.15904	9.80434	13.5814
9	30-34	21.8304	8.1544	16.9513	21.0774	6.70806	15.7598	4.15101	22.06	11.0224	20.9461	23.0063	24.1452					0	22.369	21.2677	8.22971	24.698	12.1515	15.7702	9.15904	9.80434	13.5814
10	35-39	21.8304	8.1544	16.9513	21.0774	6.70806	15.7598	4.15101	22.06	11.0224	20.9461	23.0063	24.1452					0	22.369	21.2677	8.22971	24.698	12.1515	15.7702	9.15904	9.80434	13.5814
11	40-44	21.8304	8.1544	16.9513	21.0774	6.70806	15.7598	4.15101	22.06	11.0224	20.9461	23.0063	24.1452					0	22.369	21.2677	8.22971	24.698	12.1515	15.7702	9.15904	9.80434	13.5814
12	45-49	21.8304	8.1544	16.9513	21.0774	6.70806	15.7598	4.15101	22.06	11.0224	20.9461	23.0063	24.1452					0	22.369	21.2677	8.22971	24.698	12.1515	15.7702	9.15904	9.80434	13.5814
13	50-54	21.8304	8.1544	16.9513	21.0774	6.70806	15.7598	4.15101	22.06	11.0224	20.9461	23.0063	24.1452					0	22.369	21.2677	8.22971	24.698	12.1515	15.7702	9.15904	9.80434	13.5814
14	55-59	21.8304	8.1544	16.9513	21.0774	6.70806	15.7598	4.15101	22.06	11.0224	20.9461	23.0063	24.1452					0	22.369	21.2677	8.22971	24.698	12.1515	15.7702	9.15904	9.80434	13.5814
15	60-64	21.8304	8.1544	16.9513	21.0774	6.70806	15.7598	4.15101	22.06	11.0224	20.9461	23.0063	24.1452					0	22.369	21.2677	8.22971	24.698	12.1515	15.7702	9.15904	9.80434	13.5814
16	65-69	21.8304	8.1544	16.9513	21.0774	6.70806	15.7598	4.15101	22.06	11.0224	20.9461	23.0063	24.1452					0	22.369	21.2677	8.22971	24.698	12.1515	15.7702	9.15904	9.80434	13.5814
17	70-74	21.8304	8.1544	16.9513	21.0774	6.70806	15.7598	4.15101	22.06	11.0224	20.9461	23.0063	24.1452					0	22.369	21.2677	8.22971	24.698	12.1515	15.7702	9.15904	9.80434	13.5814
18	75-79	21.8304	8.1544	16.9513	21.0774	6.70806	15.7598	4.15101	22.06	11.0224	20.9461	23.0063	24.1452					0	22.369	21.2677	8.22971	24.698	12.1515	15.7702	9.15904	9.80434	13.5814
19	80-84	21.8304	8.1544	16.9513	21.0774	6.70806	15.7598	4.15101	22.06	11.0224	20.9461	23.0063	24.1452					0	22.369	21.2677	8.22971	24.698	12.1515	15.7702	9.15904	9.80434	13.5814
20	85-89	21.8304	8.1544	16.9513	21.0774	6.70806	15.7598	4.15101	22.06	11.0224	20.9461	23.0063	24.1452					0	22.369	21.2677	8.22971	24.698	12.1515	15.7702	9.15904	9.80434	13.5814
21	90+	21.8304	8.1544	16.9513	21.0774	6.70806	15.7598	4.15101	22.06	11.0224	20.9461	23.0063	24.1452					0	22.369	21.2677	8.22971	24.698	12.1515	15.7702	9.15904	9.80434	13.5814
22
1	Females	Oral cancer	Esophageal cancer	Stomach cancer	Colorectal cancer	Liver cancer	Gall bladder cancer	Pancreatic cancer	Laryngeal cancer	Lung cancer	Bone and connective tissue cancer	Melanoma	Non-melanoma skin cancer	Breast cancer	Cervical cancer	Uterine cancer	Ovarian cancer	Prostate cancer	Bladder cancer	Kidney cancer	Brain cancer	Thyroid cancer	Non-Hodgkin's lymphoma	Hodgkin's disease	Multiple myeloma	Leukemia	All other cancers
2	0	21.8304	8.1544	16.9513	21.0774	6.70806	15.7598	4.15101	22.06	11.0224	20.9461	23.0063	24.1452	22.3565	23.2777	23.3776	22.0639		22.369	21.2677	8.22971	24.698	12.1515	15.7702	9.15904	9.80434	13.5814
3	1-4	21.8304	8.1544	16.9513	21.0774	6.70806	15.7598	4.15101	22.06	11.0224	20.9461	23.0063	24.1452	22.3565	23.2777	23.3776	22.0639		22.369	21.2677	8.22971	24.698	12.1515	15.7702	9.15904	9.80434	13.5814
4	5-9	21.8304	8.1544	16.9513	21.0774	6.70806	15.7598	4.15101	22.06	11.0224	20.9461	23.0063	24.1452	22.3565	23.2777	23.3776	22.0639		22.369	21.2677	8.22971	24.698	12.1515	15.7702	9.15904	9.80434	13.5814
5	10-14	21.8304	8.1544	16.9513	21.0774	6.70806	15.7598	4.15101	22.06	11.0224	20.9461	23.0063	24.1452	22.3565	23.2777	23.3776	22.0639		22.369	21.2677	8.22971	24.698	12.1515	15.7702	9.15904	9.80434	13.5814
6	15-19	21.8304	8.1544	16.9513	21.0774	6.70806	15.7598	4.15101	22.06	11.0224	20.9461	23.0063	24.1452	22.3565	23.2777	23.3776	22.0639		22.369	21.2677	8.22971	24.698	12.1515	15.7702	9.15904	9.80434	13.5814
7	20-24	21.8304	8.1544	16.9513	21.0774	6.70806	15.7598	4.15101	22.06	11.0224	20.9461	23.0063	24.1452	22.3565	23.2777	23.3776	22.0639		22.369	21.2677	8.22971	24.698	12.1515	15.7702	9.15904	9.80434	13.5814
8	25-29	21.8304	8.1544	16.9513	21.0774	6.70806	15.7598	4.15101	22.06	11.0224	20.9461	23.0063	24.1452	22.3565	23.2777	23.3776	22.0639		22.369	21.2677	8.22971	24.698	12.1515	15.7702	9.15904	9.80434	13.5814
9	30-34	21.8304	8.1544	16.9513	21.0774	6.70806	15.7598	4.15101	22.06	11.0224	20.9461	23.0063	24.1452	22.3565	23.2777	23.3776	22.0639		22.369	21.2677	8.22971	24.698	12.1515	15.7702	9.15904	9.80434	13.5814
10	35-39	21.8304	8.1544	16.9513	21.0774	6.70806	15.7598	4.15101	22.06	11.0224	20.9461	23.0063	24.1452	22.3565	23.2777	23.3776	22.0639		22.369	21.2677	8.22971	24.698	12.1515	15.7702	9.15904	9.80434	13.5814
11	40-44	21.8304	8.1544	16.9513	21.0774	6.70806	15.7598	4.15101	22.06	11.0224	20.9461	23.0063	24.1452	22.3565	23.2777	23.3776	22.0639		22.369	21.2677	8.22971	24.698	12.1515	15.7702	9.15904	9.80434	13.5814
12	45-49	21.8304	8.1544	16.9513	21.0774	6.70806	15.7598	4.15101	22.06	11.0224	20.9461	23.0063	24.1452	22.3565	23.2777	23.3776	22.0639		22.369	21.2677	8.22971	24.698	12.1515	15.7702	9.15904	9.80434	13.5814
13	50-54	21.8304	8.1544	16.9513	21.0774	6.70806	15.7598	4.15101	22.06	11.0224	20.9461	23.0063	24.1452	22.3565	23.2777	23.3776	22.0639		22.369	21.2677	8.22971	24.698	12.1515	15.7702	9.15904	9.80434	13.5814
14	55-59	21.8304	8.1544	16.9513	21.0774	6.70806	15.7598	4.15101	22.06	11.0224	20.9461	23.0063	24.1452	22.3565	23.2777	23.3776	22.0639		22.369	21.2677	8.22971	24.698	12.1515	15.7702	9.15904	9.80434	13.5814
15	60-64	21.8304	8.1544	16.9513	21.0774	6.70806	15.7598	4.15101	22.06	11.0224	20.9461	23.0063	24.1452	22.3565	23.2777	23.3776	22.0639		22.369	21.2677	8.22971	24.698	12.1515	15.7702	9.15904	9.80434	13.5814
16	65-69	21.8304	8.1544	16.9513	21.0774	6.70806	15.7598	4.15101	22.06	11.0224	20.9461	23.0063	24.1452	22.3565	23.2777	23.3776	22.0639		22.369	21.2677	8.22971	24.698	12.1515	15.7702	9.15904	9.80434	13.5814
17	70-74	21.8304	8.1544	16.9513	21.0774	6.70806	15.7598	4.15101	22.06	11.0224	20.9461	23.0063	24.1452	22.3565	23.2777	23.3776	22.0639		22.369	21.2677	8.22971	24.698	12.1515	15.7702	9.15904	9.80434	13.5814
18	75-79	21.8304	8.1544	16.9513	21.0774	6.70806	15.7598	4.15101	22.06	11.0224	20.9461	23.0063	24.1452	22.3565	23.2777	23.3776	22.0639		22.369	21.2677	8.22971	24.698	12.1515	15.7702	9.15904	9.80434	13.5814
19	80-84	21.8304	8.1544	16.9513	21.0774	6.70806	15.7598	4.15101	22.06	11.0224	20.9461	23.0063	24.1452	22.3565	23.2777	23.3776	22.0639		22.369	21.2677	8.22971	24.698	12.1515	15.7702	9.15904	9.80434	13.5814
20	85-89	21.8304	8.1544	16.9513	21.0774	6.70806	15.7598	4.15101	22.06	11.0224	20.9461	23.0063	24.1452	22.3565	23.2777	23.3776	22.0639		22.369	21.2677	8.22971	24.698	12.1515	15.7702	9.15904	9.80434	13.5814
21	90+	21.8304	8.1544	16.9513	21.0774	6.70806	15.7598	4.15101	22.06	11.0224	20.9461	23.0063	24.1452	22.3565	23.2777	23.3776	22.0639		22.369	21.2677	8.22971	24.698	12.1515	15.7702	9.15904	9.80434	13.5814
22

## Sheet: regional
	Survival	Cause-specific
	Stage:	regional
LOOKUP Offset		Disease or Injury
1	Males	Oral cancer	Esophageal cancer	Stomach cancer	Colorectal cancer	Liver cancer	Gall bladder cancer	Pancreatic cancer	Laryngeal cancer	Lung cancer	Bone and connective tissue cancer	Melanoma	Non-melanoma skin cancer	Breast cancer	Cervical cancer	Uterine cancer	Ovarian cancer	Prostate cancer	Bladder cancer	Kidney cancer	Brain cancer	Thyroid cancer	Non-Hodgkin's lymphoma	Hodgkin's disease	Multiple myeloma	Leukemia	All other cancers
2	0	16.177	3.67483	7.52721	15.2296	2.56267	11.187	2.06629	15.722	3.88566	16.4393	14.0434	0					20.7059	12.2789	13.4509	0	23.1428	10.1563	15.6084	0	9.80434	0
3	1-4	16.177	3.67483	7.52721	15.2296	2.56267	11.187	2.06629	15.722	3.88566	16.4393	14.0434	0					20.7059	12.2789	13.4509	0	23.1428	10.1563	15.6084	0	9.80434	0
4	5-9	16.177	3.67483	7.52721	15.2296	2.56267	11.187	2.06629	15.722	3.88566	16.4393	14.0434	0					20.7059	12.2789	13.4509	0	23.1428	10.1563	15.6084	0	9.80434	0
5	10-14	16.177	3.67483	7.52721	15.2296	2.56267	11.187	2.06629	15.722	3.88566	16.4393	14.0434	0					20.7059	12.2789	13.4509	0	23.1428	10.1563	15.6084	0	9.80434	0
6	15-19	16.177	3.67483	7.52721	15.2296	2.56267	11.187	2.06629	15.722	3.88566	16.4393	14.0434	0					20.7059	12.2789	13.4509	0	23.1428	10.1563	15.6084	0	9.80434	0
7	20-24	16.177	3.67483	7.52721	15.2296	2.56267	11.187	2.06629	15.722	3.88566	16.4393	14.0434	0					20.7059	12.2789	13.4509	0	23.1428	10.1563	15.6084	0	9.80434	0
8	25-29	16.177	3.67483	7.52721	15.2296	2.56267	11.187	2.06629	15.722	3.88566	16.4393	14.0434	0					20.7059	12.2789	13.4509	0	23.1428	10.1563	15.6084	0	9.80434	0
9	30-34	16.177	3.67483	7.52721	15.2296	2.56267	11.187	2.06629	15.722	3.88566	16.4393	14.0434	0					20.7059	12.2789	13.4509	0	23.1428	10.1563	15.6084	0	9.80434	0
10	35-39	16.177	3.67483	7.52721	15.2296	2.56267	11.187	2.06629	15.722	3.88566	16.4393	14.0434	0					20.7059	12.2789	13.4509	0	23.1428	10.1563	15.6084	0	9.80434	0
11	40-44	16.177	3.67483	7.52721	15.2296	2.56267	11.187	2.06629	15.722	3.88566	16.4393	14.0434	0					20.7059	12.2789	13.4509	0	23.1428	10.1563	15.6084	0	9.80434	0
12	45-49	16.177	3.67483	7.52721	15.2296	2.56267	11.187	2.06629	15.722	3.88566	16.4393	14.0434	0					20.7059	12.2789	13.4509	0	23.1428	10.1563	15.6084	0	9.80434	0
13	50-54	16.177	3.67483	7.52721	15.2296	2.56267	11.187	2.06629	15.722	3.88566	16.4393	14.0434	0					20.7059	12.2789	13.4509	0	23.1428	10.1563	15.6084	0	9.80434	0
14	55-59	16.177	3.67483	7.52721	15.2296	2.56267	11.187	2.06629	15.722	3.88566	16.4393	14.0434	0					20.7059	12.2789	13.4509	0	23.1428	10.1563	15.6084	0	9.80434	0
15	60-64	16.177	3.67483	7.52721	15.2296	2.56267	11.187	2.06629	15.722	3.88566	16.4393	14.0434	0					20.7059	12.2789	13.4509	0	23.1428	10.1563	15.6084	0	9.80434	0
16	65-69	16.177	3.67483	7.52721	15.2296	2.56267	11.187	2.06629	15.722	3.88566	16.4393	14.0434	0					20.7059	12.2789	13.4509	0	23.1428	10.1563	15.6084	0	9.80434	0
17	70-74	16.177	3.67483	7.52721	15.2296	2.56267	11.187	2.06629	15.722	3.88566	16.4393	14.0434	0					20.7059	12.2789	13.4509	0	23.1428	10.1563	15.6084	0	9.80434	0
18	75-79	16.177	3.67483	7.52721	15.2296	2.56267	11.187	2.06629	15.722	3.88566	16.4393	14.0434	0					20.7059	12.2789	13.4509	0	23.1428	10.1563	15.6084	0	9.80434	0
19	80-84	16.177	3.67483	7.52721	15.2296	2.56267	11.187	2.06629	15.722	3.88566	16.4393	14.0434	0					20.7059	12.2789	13.4509	0	23.1428	10.1563	15.6084	0	9.80434	0
20	85-89	16.177	3.67483	7.52721	15.2296	2.56267	11.187	2.06629	15.722	3.88566	16.4393	14.0434	0					20.7059	12.2789	13.4509	0	23.1428	10.1563	15.6084	0	9.80434	0
21	90+	16.177	3.67483	7.52721	15.2296	2.56267	11.187	2.06629	15.722	3.88566	16.4393	14.0434	0					20.7059	12.2789	13.4509	0	23.1428	10.1563	15.6084	0	9.80434	0
22
1	Females	Oral cancer	Esophageal cancer	Stomach cancer	Colorectal cancer	Liver cancer	Gall bladder cancer	Pancreatic cancer	Laryngeal cancer	Lung cancer	Bone and connective tissue cancer	Melanoma	Non-melanoma skin cancer	Breast cancer	Cervical cancer	Uterine cancer	Ovarian cancer	Prostate cancer	Bladder cancer	Kidney cancer	Brain cancer	Thyroid cancer	Non-Hodgkin's lymphoma	Hodgkin's disease	Multiple myeloma	Leukemia	All other cancers
2	0	16.177	3.67483	7.52721	15.2296	2.56267	11.187	2.06629	15.722	3.88566	16.4393	14.0434	0	16.9147	14.6046	17.7916	15.9169		12.2789	13.4509	0	23.1428	10.1563	15.6084	0	9.80434	0
3	1-4	16.177	3.67483	7.52721	15.2296	2.56267	11.187	2.06629	15.722	3.88566	16.4393	14.0434	0	16.9147	14.6046	17.7916	15.9169		12.2789	13.4509	0	23.1428	10.1563	15.6084	0	9.80434	0
4	5-9	16.177	3.67483	7.52721	15.2296	2.56267	11.187	2.06629	15.722	3.88566	16.4393	14.0434	0	16.9147	14.6046	17.7916	15.9169		12.2789	13.4509	0	23.1428	10.1563	15.6084	0	9.80434	0
5	10-14	16.177	3.67483	7.52721	15.2296	2.56267	11.187	2.06629	15.722	3.88566	16.4393	14.0434	0	16.9147	14.6046	17.7916	15.9169		12.2789	13.4509	0	23.1428	10.1563	15.6084	0	9.80434	0
6	15-19	16.177	3.67483	7.52721	15.2296	2.56267	11.187	2.06629	15.722	3.88566	16.4393	14.0434	0	16.9147	14.6046	17.7916	15.9169		12.2789	13.4509	0	23.1428	10.1563	15.6084	0	9.80434	0
7	20-24	16.177	3.67483	7.52721	15.2296	2.56267	11.187	2.06629	15.722	3.88566	16.4393	14.0434	0	16.9147	14.6046	17.7916	15.9169		12.2789	13.4509	0	23.1428	10.1563	15.6084	0	9.80434	0
8	25-29	16.177	3.67483	7.52721	15.2296	2.56267	11.187	2.06629	15.722	3.88566	16.4393	14.0434	0	16.9147	14.6046	17.7916	15.9169		12.2789	13.4509	0	23.1428	10.1563	15.6084	0	9.80434	0
9	30-34	16.177	3.67483	7.52721	15.2296	2.56267	11.187	2.06629	15.722	3.88566	16.4393	14.0434	0	16.9147	14.6046	17.7916	15.9169		12.2789	13.4509	0	23.1428	10.1563	15.6084	0	9.80434	0
10	35-39	16.177	3.67483	7.52721	15.2296	2.56267	11.187	2.06629	15.722	3.88566	16.4393	14.0434	0	16.9147	14.6046	17.7916	15.9169		12.2789	13.4509	0	23.1428	10.1563	15.6084	0	9.80434	0
11	40-44	16.177	3.67483	7.52721	15.2296	2.56267	11.187	2.06629	15.722	3.88566	16.4393	14.0434	0	16.9147	14.6046	17.7916	15.9169		12.2789	13.4509	0	23.1428	10.1563	15.6084	0	9.80434	0
12	45-49	16.177	3.67483	7.52721	15.2296	2.56267	11.187	2.06629	15.722	3.88566	16.4393	14.0434	0	16.9147	14.6046	17.7916	15.9169		12.2789	13.4509	0	23.1428	10.1563	15.6084	0	9.80434	0
13	50-54	16.177	3.67483	7.52721	15.2296	2.56267	11.187	2.06629	15.722	3.88566	16.4393	14.0434	0	16.9147	14.6046	17.7916	15.9169		12.2789	13.4509	0	23.1428	10.1563	15.6084	0	9.80434	0
14	55-59	16.177	3.67483	7.52721	15.2296	2.56267	11.187	2.06629	15.722	3.88566	16.4393	14.0434	0	16.9147	14.6046	17.7916	15.9169		12.2789	13.4509	0	23.1428	10.1563	15.6084	0	9.80434	0
15	60-64	16.177	3.67483	7.52721	15.2296	2.56267	11.187	2.06629	15.722	3.88566	16.4393	14.0434	0	16.9147	14.6046	17.7916	15.9169		12.2789	13.4509	0	23.1428	10.1563	15.6084	0	9.80434	0
16	65-69	16.177	3.67483	7.52721	15.2296	2.56267	11.187	2.06629	15.722	3.88566	16.4393	14.0434	0	16.9147	14.6046	17.7916	15.9169		12.2789	13.4509	0	23.1428	10.1563	15.6084	0	9.80434	0
17	70-74	16.177	3.67483	7.52721	15.2296	2.56267	11.187	2.06629	15.722	3.88566	16.4393	14.0434	0	16.9147	14.6046	17.7916	15.9169		12.2789	13.4509	0	23.1428	10.1563	15.6084	0	9.80434	0
18	75-79	16.177	3.67483	7.52721	15.2296	2.56267	11.187	2.06629	15.722	3.88566	16.4393	14.0434	0	16.9147	14.6046	17.7916	15.9169		12.2789	13.4509	0	23.1428	10.1563	15.6084	0	9.80434	0
19	80-84	16.177	3.67483	7.52721	15.2296	2.56267	11.187	2.06629	15.722	3.88566	16.4393	14.0434	0	16.9147	14.6046	17.7916	15.9169		12.2789	13.4509	0	23.1428	10.1563	15.6084	0	9.80434	0
20	85-89	16.177	3.67483	7.52721	15.2296	2.56267	11.187	2.06629	15.722	3.88566	16.4393	14.0434	0	16.9147	14.6046	17.7916	15.9169		12.2789	13.4509	0	23.1428	10.1563	15.6084	0	9.80434	0
21	90+	16.177	3.67483	7.52721	15.2296	2.56267	11.187	2.06629	15.722	3.88566	16.4393	14.0434	0	16.9147	14.6046	17.7916	15.9169		12.2789	13.4509	0	23.1428	10.1563	15.6084	0	9.80434	0
22

## Sheet: distant
	Survival	Cause-specific
	Stage:	distant
LOOKUP Offset		Disease or Injury
1	Males	Oral cancer	Esophageal cancer	Stomach cancer	Colorectal cancer	Liver cancer	Gall bladder cancer	Pancreatic cancer	Laryngeal cancer	Lung cancer	Bone and connective tissue cancer	Melanoma	Non-melanoma skin cancer	Breast cancer	Cervical cancer	Uterine cancer	Ovarian cancer	Prostate cancer	Bladder cancer	Kidney cancer	Brain cancer	Thyroid cancer	Non-Hodgkin's lymphoma	Hodgkin's disease	Multiple myeloma	Leukemia	All other cancers
2	0	11.2422	1.03934	2.13995	2.85266	1.54328	2.18075	0.681972	8.60188	0.78588	8.43648	4.52352	0					5.70985	2.4857	2.79933	0	13.0395	11.2604	13.5773	5.30712	9.80434	0
3	1-4	11.2422	1.03934	2.13995	2.85266	1.54328	2.18075	0.681972	8.60188	0.78588	8.43648	4.52352	0					5.70985	2.4857	2.79933	0	13.0395	11.2604	13.5773	5.30712	9.80434	0
4	5-9	11.2422	1.03934	2.13995	2.85266	1.54328	2.18075	0.681972	8.60188	0.78588	8.43648	4.52352	0					5.70985	2.4857	2.79933	0	13.0395	11.2604	13.5773	5.30712	9.80434	0
5	10-14	11.2422	1.03934	2.13995	2.85266	1.54328	2.18075	0.681972	8.60188	0.78588	8.43648	4.52352	0					5.70985	2.4857	2.79933	0	13.0395	11.2604	13.5773	5.30712	9.80434	0
6	15-19	11.2422	1.03934	2.13995	2.85266	1.54328	2.18075	0.681972	8.60188	0.78588	8.43648	4.52352	0					5.70985	2.4857	2.79933	0	13.0395	11.2604	13.5773	5.30712	9.80434	0
7	20-24	11.2422	1.03934	2.13995	2.85266	1.54328	2.18075	0.681972	8.60188	0.78588	8.43648	4.52352	0					5.70985	2.4857	2.79933	0	13.0395	11.2604	13.5773	5.30712	9.80434	0
8	25-29	11.2422	1.03934	2.13995	2.85266	1.54328	2.18075	0.681972	8.60188	0.78588	8.43648	4.52352	0					5.70985	2.4857	2.79933	0	13.0395	11.2604	13.5773	5.30712	9.80434	0
9	30-34	11.2422	1.03934	2.13995	2.85266	1.54328	2.18075	0.681972	8.60188	0.78588	8.43648	4.52352	0					5.70985	2.4857	2.79933	0	13.0395	11.2604	13.5773	5.30712	9.80434	0
10	35-39	11.2422	1.03934	2.13995	2.85266	1.54328	2.18075	0.681972	8.60188	0.78588	8.43648	4.52352	0					5.70985	2.4857	2.79933	0	13.0395	11.2604	13.5773	5.30712	9.80434	0
11	40-44	11.2422	1.03934	2.13995	2.85266	1.54328	2.18075	0.681972	8.60188	0.78588	8.43648	4.52352	0					5.70985	2.4857	2.79933	0	13.0395	11.2604	13.5773	5.30712	9.80434	0
12	45-49	11.2422	1.03934	2.13995	2.85266	1.54328	2.18075	0.681972	8.60188	0.78588	8.43648	4.52352	0					5.70985	2.4857	2.79933	0	13.0395	11.2604	13.5773	5.30712	9.80434	0
13	50-54	11.2422	1.03934	2.13995	2.85266	1.54328	2.18075	0.681972	8.60188	0.78588	8.43648	4.52352	0					5.70985	2.4857	2.79933	0	13.0395	11.2604	13.5773	5.30712	9.80434	0
14	55-59	11.2422	1.03934	2.13995	2.85266	1.54328	2.18075	0.681972	8.60188	0.78588	8.43648	4.52352	0					5.70985	2.4857	2.79933	0	13.0395	11.2604	13.5773	5.30712	9.80434	0
15	60-64	11.2422	1.03934	2.13995	2.85266	1.54328	2.18075	0.681972	8.60188	0.78588	8.43648	4.52352	0					5.70985	2.4857	2.79933	0	13.0395	11.2604	13.5773	5.30712	9.80434	0
16	65-69	11.2422	1.03934	2.13995	2.85266	1.54328	2.18075	0.681972	8.60188	0.78588	8.43648	4.52352	0					5.70985	2.4857	2.79933	0	13.0395	11.2604	13.5773	5.30712	9.80434	0
17	70-74	11.2422	1.03934	2.13995	2.85266	1.54328	2.18075	0.681972	8.60188	0.78588	8.43648	4.52352	0					5.70985	2.4857	2.79933	0	13.0395	11.2604	13.5773	5.30712	9.80434	0
18	75-79	11.2422	1.03934	2.13995	2.85266	1.54328	2.18075	0.681972	8.60188	0.78588	8.43648	4.52352	0					5.70985	2.4857	2.79933	0	13.0395	11.2604	13.5773	5.30712	9.80434	0
19	80-84	11.2422	1.03934	2.13995	2.85266	1.54328	2.18075	0.681972	8.60188	0.78588	8.43648	4.52352	0					5.70985	2.4857	2.79933	0	13.0395	11.2604	13.5773	5.30712	9.80434	0
20	85-89	11.2422	1.03934	2.13995	2.85266	1.54328	2.18075	0.681972	8.60188	0.78588	8.43648	4.52352	0					5.70985	2.4857	2.79933	0	13.0395	11.2604	13.5773	5.30712	9.80434	0
21	90+	11.2422	1.03934	2.13995	2.85266	1.54328	2.18075	0.681972	8.60188	0.78588	8.43648	4.52352	0					5.70985	2.4857	2.79933	0	13.0395	11.2604	13.5773	5.30712	9.80434	0
22
1	Females	Oral cancer	Esophageal cancer	Stomach cancer	Colorectal cancer	Liver cancer	Gall bladder cancer	Pancreatic cancer	Laryngeal cancer	Lung cancer	Bone and connective tissue cancer	Melanoma	Non-melanoma skin cancer	Breast cancer	Cervical cancer	Uterine cancer	Ovarian cancer	Prostate cancer	Bladder cancer	Kidney cancer	Brain cancer	Thyroid cancer	Non-Hodgkin's lymphoma	Hodgkin's disease	Multiple myeloma	Leukemia	All other cancers
2	0	11.2422	1.03934	2.13995	2.85266	1.54328	2.18075	0.681972	8.60188	0.78588	8.43648	4.52352	0	4.96868	6.37577	8.28152	6.75777		2.4857	2.79933	0	13.0395	11.2604	13.5773	5.30712	9.80434	0
3	1-4	11.2422	1.03934	2.13995	2.85266	1.54328	2.18075	0.681972	8.60188	0.78588	8.43648	4.52352	0	4.96868	6.37577	8.28152	6.75777		2.4857	2.79933	0	13.0395	11.2604	13.5773	5.30712	9.80434	0
4	5-9	11.2422	1.03934	2.13995	2.85266	1.54328	2.18075	0.681972	8.60188	0.78588	8.43648	4.52352	0	4.96868	6.37577	8.28152	6.75777		2.4857	2.79933	0	13.0395	11.2604	13.5773	5.30712	9.80434	0
5	10-14	11.2422	1.03934	2.13995	2.85266	1.54328	2.18075	0.681972	8.60188	0.78588	8.43648	4.52352	0	4.96868	6.37577	8.28152	6.75777		2.4857	2.79933	0	13.0395	11.2604	13.5773	5.30712	9.80434	0
6	15-19	11.2422	1.03934	2.13995	2.85266	1.54328	2.18075	0.681972	8.60188	0.78588	8.43648	4.52352	0	4.96868	6.37577	8.28152	6.75777		2.4857	2.79933	0	13.0395	11.2604	13.5773	5.30712	9.80434	0
7	20-24	11.2422	1.03934	2.13995	2.85266	1.54328	2.18075	0.681972	8.60188	0.78588	8.43648	4.52352	0	4.96868	6.37577	8.28152	6.75777		2.4857	2.79933	0	13.0395	11.2604	13.5773	5.30712	9.80434	0
8	25-29	11.2422	1.03934	2.13995	2.85266	1.54328	2.18075	0.681972	8.60188	0.78588	8.43648	4.52352	0	4.96868	6.37577	8.28152	6.75777		2.4857	2.79933	0	13.0395	11.2604	13.5773	5.30712	9.80434	0
9	30-34	11.2422	1.03934	2.13995	2.85266	1.54328	2.18075	0.681972	8.60188	0.78588	8.43648	4.52352	0	4.96868	6.37577	8.28152	6.75777		2.4857	2.79933	0	13.0395	11.2604	13.5773	5.30712	9.80434	0
10	35-39	11.2422	1.03934	2.13995	2.85266	1.54328	2.18075	0.681972	8.60188	0.78588	8.43648	4.52352	0	4.96868	6.37577	8.28152	6.75777		2.4857	2.79933	0	13.0395	11.2604	13.5773	5.30712	9.80434	0
11	40-44	11.2422	1.03934	2.13995	2.85266	1.54328	2.18075	0.681972	8.60188	0.78588	8.43648	4.52352	0	4.96868	6.37577	8.28152	6.75777		2.4857	2.79933	0	13.0395	11.2604	13.5773	5.30712	9.80434	0
12	45-49	11.2422	1.03934	2.13995	2.85266	1.54328	2.18075	0.681972	8.60188	0.78588	8.43648	4.52352	0	4.96868	6.37577	8.28152	6.75777		2.4857	2.79933	0	13.0395	11.2604	13.5773	5.30712	9.80434	0
13	50-54	11.2422	1.03934	2.13995	2.85266	1.54328	2.18075	0.681972	8.60188	0.78588	8.43648	4.52352	0	4.96868	6.37577	8.28152	6.75777		2.4857	2.79933	0	13.0395	11.2604	13.5773	5.30712	9.80434	0
14	55-59	11.2422	1.03934	2.13995	2.85266	1.54328	2.18075	0.681972	8.60188	0.78588	8.43648	4.52352	0	4.96868	6.37577	8.28152	6.75777		2.4857	2.79933	0	13.0395	11.2604	13.5773	5.30712	9.80434	0
15	60-64	11.2422	1.03934	2.13995	2.85266	1.54328	2.18075	0.681972	8.60188	0.78588	8.43648	4.52352	0	4.96868	6.37577	8.28152	6.75777		2.4857	2.79933	0	13.0395	11.2604	13.5773	5.30712	9.80434	0
16	65-69	11.2422	1.03934	2.13995	2.85266	1.54328	2.18075	0.681972	8.60188	0.78588	8.43648	4.52352	0	4.96868	6.37577	8.28152	6.75777		2.4857	2.79933	0	13.0395	11.2604	13.5773	5.30712	9.80434	0
17	70-74	11.2422	1.03934	2.13995	2.85266	1.54328	2.18075	0.681972	8.60188	0.78588	8.43648	4.52352	0	4.96868	6.37577	8.28152	6.75777		2.4857	2.79933	0	13.0395	11.2604	13.5773	5.30712	9.80434	0
18	75-79	11.2422	1.03934	2.13995	2.85266	1.54328	2.18075	0.681972	8.60188	0.78588	8.43648	4.52352	0	4.96868	6.37577	8.28152	6.75777		2.4857	2.79933	0	13.0395	11.2604	13.5773	5.30712	9.80434	0
19	80-84	11.2422	1.03934	2.13995	2.85266	1.54328	2.18075	0.681972	8.60188	0.78588	8.43648	4.52352	0	4.96868	6.37577	8.28152	6.75777		2.4857	2.79933	0	13.0395	11.2604	13.5773	5.30712	9.80434	0
20	85-89	11.2422	1.03934	2.13995	2.85266	1.54328	2.18075	0.681972	8.60188	0.78588	8.43648	4.52352	0	4.96868	6.37577	8.28152	6.75777		2.4857	2.79933	0	13.0395	11.2604	13.5773	5.30712	9.80434	0
21	90+	11.2422	1.03934	2.13995	2.85266	1.54328	2.18075	0.681972	8.60188	0.78588	8.43648	4.52352	0	4.96868	6.37577	8.28152	6.75777		2.4857	2.79933	0	13.0395	11.2604	13.5773	5.30712	9.80434	0
22

## Sheet: Source
Data Source:	SEER*Stat5 (for full reference see stage distribution database file: PHI_StageDistribution_db.xls)
