# Supplementary material for: Estimating summary measures of health: a structured workbook approach
Source: Popul Health Metr. 2005 May 11;3:5. doi: 10.1186/1478-7954-3-5 (PMC1156945; doi:10.1186/1478-7954-3-5)
Supplement: Additional File 1 — PHI Workbook System. This 2.6 Mb zip file for download contains the Excel files that comprise the workbook system. The system estimates summary measures of health and is initialized with cancer data for Canada. When unzipped, the workbook system will occupy approximately 6 Mb of additional disk space and a folder structure will be created under C:\PHI, where you will find the user guide. [file 1478-7954-3-5-S1.zip › PHI/Canada/Cancer/Database/PHI_SurvivalObserved_db.xls]

## Sheet: local
	Survival	All cause of death
	Stage:	local
LOOKUP Offset		Disease or Injury
1	Males	Oral cancer	Esophageal cancer	Stomach cancer	Colorectal cancer	Liver cancer	Gall bladder cancer	Pancreatic cancer	Laryngeal cancer	Lung cancer	Bone and connective tissue cancer	Melanoma	Non-melanoma skin cancer	Breast cancer	Cervical cancer	Uterine cancer	Ovarian cancer	Prostate cancer	Bladder cancer	Kidney cancer	Brain cancer	Thyroid cancer	Non-Hodgkin's lymphoma	Hodgkin's disease	Multiple myeloma	Leukemia	All other cancers
2	0	53.2281	17.3626	32.9081	54.5653	26.9885	19.6168	14.0951	43.4225	32.4487	52.1989	61.7001	11.6722						61.6829	54.6748	27.2229	71.3466	33.3547	65.3063	61.3701	28.029	53.3038
3	1-4	53.2281	17.3626	32.9081	54.5653	26.9885	19.6168	14.0951	43.4225	32.4487	52.1989	61.7001	11.6722						61.6829	54.6748	27.2229	71.3466	33.3547	65.3063	61.3701	28.029	53.3038
4	5-9	49.8899	16.3622	30.9888	51.1306	25.2162	18.4299	13.4257	40.9249	30.5251	48.9002	57.7186	10.9969						57.8309	51.2934	25.6255	66.6834	31.1739	61.0614	57.4065	26.3202	49.908
5	10-14	46.5048	15.3477	29.0425	47.6477	23.4191	17.2397	12.7468	38.3921	28.5744	45.555	53.6811	10.3121						53.9247	47.8645	24.0056	61.9546	28.987	56.9519	53.3768	24.5873	46.4645
6	15-19	43.2198	14.3632	27.1537	44.2678	21.6751	16.0328	12.088	35.9343	26.6815	42.3089	49.7631	9.64751						50.1341	44.5371	22.4337	57.3657	26.7694	52.8307	49.4756	22.9058	43.1229
7	20-24	40.0351	13.4087	25.3226	40.991	19.9844	14.8616	11.4493	33.5514	24.8463	39.1618	45.9646	9.00325						46.4592	41.3112	20.9097	52.9168	24.6173	48.6516	45.5634	21.2755	39.8832
8	25-29	36.9443	12.4824	23.5455	37.8109	18.3435	13.7261	10.8295	31.2389	23.0653	36.1075	42.2781	8.37798						42.8927	38.1804	19.4307	48.5992	22.531	44.5961	41.5961	19.6934	36.7392
9	30-34	33.9976	11.5993	21.8513	34.779	16.7791	12.6241	10.2386	29.0341	21.3673	33.1956	38.7635	7.78186						39.4924	35.1955	18.0206	44.4828	20.5061	40.6644	37.7463	18.1849	33.7416
10	35-39	31.2387	10.7725	20.265	31.9404	15.3144	11.5735	9.68529	26.97	19.7775	30.4693	35.4729	7.22374						36.3089	32.401	16.7004	40.6289	18.5757	36.8487	34.0139	16.7727	30.9352
11	40-44	28.7836	10.0367	18.8534	29.4144	14.011	10.5899	9.19294	25.133	18.3628	28.0433	32.5447	6.72708						33.4759	29.9142	15.5256	37.1993	16.7683	33.2108	30.3916	15.5159	28.4377
12	45-49	19.0236	7.38	18.2073	24.9448	5.4042	13.8264	2.3035	19.1396	12.0754	24.4698	26.6105	6.83079						26.0152	23.3599	3.99337	30.5649	16.9334	23.9078	28.8053	7.46823	14.1621
13	50-54	15.0095	6.41137	12.8295	21.1471	2.71072	9.94408	3.13155	16.9118	9.23439	18.3853	22.6803	8.27466						21.5001	19.2964	2.58308	25.8353	16.9713	20.3882	19.5572	6.91639	8.50586
14	55-59	12.7085	3.57678	11.3527	17.3181	1.9331	10.011	1.9835	14.536	6.81459	15.3543	19.857	10.0499						18.0823	15.4458	1.80191	20.9616	12.8343	15.4166	16.4361	6.49353	5.63907
15	60-64	11.1891	3.19286	8.58343	14.7124	2.20633	6.54462	1.6781	11.5135	5.66176	12.7482	16.5708	11.9622						14.5551	12.8044	1.15436	18.1279	11.0576	10.3969	4.4414	5.22391	3.82737
16	65-69	9.07782	2.3732	7.29099	11.3515	1.80621	4.91002	1.0834	9.71882	4.3198	10.4622	12.7548	9.4645						11.3004	10.2805	0.783048	13.6507	8.24494	7.17566	9.18136	4.25639	2.85524
17	70-74	7.90544	2.37353	5.76386	8.97509	1.0708	3.542	0.849596	7.41193	3.25432	8.20699	10.431	7.7937						8.76259	8.14134	0.50844	10.1003	6.55135	5.9516	7.1776	3.10828	2.0835
18	75-79	6.0263	1.55712	4.1789	6.79045	0.922772	2.0281	0.6335	6.3744	2.4488	5.7484	7.7	6.8672						6.6585	6.232	0.463807	7.93051	4.39584	3.59902	4.09575	2.24273	1.53768
19	80-84	4.75329	0.880123	2.6868	5.01826	0.5939	1.6588	0.6228	4.7326	1.5767	4.34	5.89614	4.58						4.91083	5.07097	0.2271	6.1766	3.2409	2.9347	4.16033	1.5261	1.0328
20	85-89	3.26528	0.616	2.1224	3.4997	0.4741	0.992275	0.2383	3.4471	1.0623	2.72053	3.7384	2.6141						3.6204	2.9315	0.1662	3.254	2.2077	1.8859	2.43964	1.1242	0.6679
21	90+	2.6398	0.7352	1.2397	2.34519	0.349224	0.4119	0.2364	3.2575	0.7012	2.30877	2.54498	2.6697						2.19877	2.3074	0.540576	4.3232	1.3737	0.360873	6	0.7875	0.3839
22
1	Females	Oral cancer	Esophageal cancer	Stomach cancer	Colorectal cancer	Liver cancer	Gall bladder cancer	Pancreatic cancer	Laryngeal cancer	Lung cancer	Bone and connective tissue cancer	Melanoma	Non-melanoma skin cancer	Breast cancer	Cervical cancer	Uterine cancer	Ovarian cancer	Prostate cancer	Bladder cancer	Kidney cancer	Brain cancer	Thyroid cancer	Non-Hodgkin's lymphoma	Hodgkin's disease	Multiple myeloma	Leukemia	All other cancers
2	0	64.1528	11.6027	56.1835	63.2724	28.6298	35.3624	46.4595	44.3507	43.8702	60.6883	70.7852	66.6682	56.7377	64.7059	84.4736	66.4352		71.9156	60.8946	32.2531	76.1789	60.4037	75.3728	72.2485	33.9795	34.658
3	1-4	64.1528	11.6027	56.1835	63.2724	28.6298	35.3624	46.4595	44.3507	43.8702	60.6883	70.7852	66.6682	56.7377	64.7059	84.4736	66.4352		71.9156	60.8946	32.2531	76.1789	60.4037	75.3728	72.2485	33.9795	34.658
4	5-9	60.275	10.9939	52.6811	59.443	26.8844	33.2702	43.7378	42.1035	41.3242	56.9753	66.4385	62.6192	53.3949	60.8124	61.4122	62.4035		67.4944	57.3244	30.4336	71.4651	56.7392	70.753	67.8733	31.967	32.6508
5	10-14	56.4157	10.3756	49.1955	55.632	25.1473	31.188	41.0291	39.8671	38.7905	53.28	62.1126	58.5897	50.0681	56.9375	57.5103	58.3911		63.0943	53.7713	28.6228	66.7738	53.1337	66.2076	63.4307	29.9642	30.6532
6	15-19	52.6679	9.76736	45.8106	51.9311	23.4604	29.1659	38.3987	37.6954	36.3299	49.6915	57.9118	54.6767	46.8375	53.1747	53.7213	54.4947		58.8214	50.3209	26.8644	62.2182	49.5109	61.6403	59.0597	28.0192	28.7133
7	20-24	48.9945	9.15617	42.4929	48.3037	21.807	27.184	35.8205	35.5668	33.9182	46.1742	53.7943	50.8413	43.6709	49.4865	50.0074	50.6756		54.6332	46.939	25.1408	57.7529	45.9054	57.0949	54.6676	26.1129	26.8119
8	25-29	45.3918	8.5479	39.239	44.746	20.1853	25.2402	33.2919	33.4791	31.5529	42.7246	49.756	47.0796	40.5653	45.8692	46.3649	46.9299		50.5256	43.6221	23.4504	53.3735	42.4041	52.6809	50.2966	24.2432	24.947
9	30-34	41.8969	7.95721	36.0825	41.2948	18.6122	23.3545	30.839	31.4538	29.2584	39.3782	45.8385	43.4305	37.5526	42.3602	42.8314	43.2963		46.541	40.4045	21.8105	49.1252	38.9723	48.3544	46.0519	22.4295	23.138
10	35-39	38.6585	7.37824	33.1577	38.0969	17.1546	21.6073	28.5661	29.5773	27.1322	36.2774	42.2086	40.0493	34.761	39.1087	39.5574	39.9295		42.8488	37.423	20.2911	45.1887	35.6064	44.1112	41.8914	20.7489	21.4617
11	40-44	35.6506	6.81041	30.4411	35.1266	15.8008	19.9844	26.4551	27.8343	25.1575	33.3974	38.8371	36.9088	32.1682	36.0887	36.5163	36.8023		39.4195	34.6538	18.8798	41.5324	32.3413	39.9949	37.811	19.1879	19.9048
12	45-49	23.9629	4.54712	23.6043	30.8533	8.2184	14.3276	8.21924	18.1988	14.0294	28.4979	32.283	33.6656	29.9412	28.0644	32.0562	29.0886		30.8403	26.3362	6.17393	36.0175	26.9007	31.4668	26.7263	6.94157	11.7912
13	50-54	18.379	2.7289	21.1116	25.4778	6.21994	14.713	7.17111	17.4751	12.7322	20.9532	29.2444	28.1672	26.1005	23.7018	28.7943	23.0281		25.6979	22.998	3.88094	31.2459	22.4442	31.1125	24.654	8.72736	8.54171
14	55-59	15.4838	3.52197	13.9262	21.1136	3.56431	10.4962	2.19784	14.3394	10.2755	18.4081	24.3179	23.9093	22.0059	18.632	24.6525	20.3955		21.9826	18.1417	2.0943	25.6397	17.5728	16.7755	13.9709	7.21054	6.52652
15	60-64	12.4363	4.01707	12.3149	17.686	3.6543	6.52406	2.99294	11.8335	8.29785	14.3172	20.254	19.253	18.6	14.7267	20.2316	16.0367		17.7432	14.8377	1.50479	22.2448	12.9486	12.0888	11.5883	6.44884	4.88212
16	65-69	10.9202	3.4357	9.58108	14.0538	1.959	5.88774	1.8376	9.44361	6.75504	12.4808	16.0989	14.4898	15.2091	12.0839	15.8275	13.8759		13.5382	12.8474	1.05904	17.6499	10.2225	9.487	5.7399	5.40861	3.87866
17	70-74	9.23767	2.1001	8.1355	11.3415	1.99931	4.91638	1.6072	8.58691	5.2007	9.58281	13.0831	12.69	12.424	10.1046	12.414	11.6723		10.4819	10.3013	0.72013	14.5186	8.38236	7.47751	6.82997	4.0844	2.79947
18	75-79	7.2091	1.9031	5.78601	8.67908	1.60784	3.47973	0.859585	7.02721	3.97505	7.82296	9.1816	8.4454	9.73896	8.0224	9.69359	9.25799		8.49543	7.89739	0.4612	10.7933	5.83196	6.70988	5.7217	3.11886	2.05772
19	80-84	5.8749	1.58561	3.7278	6.32943	0.602027	2.1823	0.783092	5.0179	2.6553	4.8604	7.14783	5.53152	7.2834	5.5845	6.5238	5.7156		6.1815	6.0038	0.4115	7.59649	4.60747	5.16137	3.5689	2.1049	1.2551
20	85-89	3.3165	0.6809	2.59271	4.61493	0.5855	1.7985	0.5463	4.8695	1.83085	3.98779	5.1003	3.7676	5.17197	3.8592	5.0792	4.7851		4.1862	3.786	0.3908	6.0068	2.79224	2.29589	1.35	1.3307	0.8495
21	90+	3.02003	0.5867	1.2852	3.05425	0.341388	0.941396	0.3987	3.0177	1.10936	1.9763	3.0881	2.4902	3.47719	3.12784	2.89876	3.1373		2.8562	2.51052	0.51428	3.2313	1.7286	1	0	0.892621	0.5334
22

## Sheet: regional
	Survival
	Stage:	regional
LOOKUP Offset		Disease or Injury
1	Males	Oral cancer	Esophageal cancer	Stomach cancer	Colorectal cancer	Liver cancer	Gall bladder cancer	Pancreatic cancer	Laryngeal cancer	Lung cancer	Bone and connective tissue cancer	Melanoma	Non-melanoma skin cancer	Breast cancer	Cervical cancer	Uterine cancer	Ovarian cancer	Prostate cancer	Bladder cancer	Kidney cancer	Brain cancer	Thyroid cancer	Non-Hodgkin's lymphoma	Hodgkin's disease	Multiple myeloma	Leukemia	All other cancers
2	0	29.0147	1.515	9.80356	30.5409	6.21216	14.3324	5.22701	20.789	8.59118	37.3571	29.6436						52.8903	32.9514	32.0671		68.0496	37.7183	61.4714		28.029
3	1-4	29.0147	1.515	9.80356	30.5409	6.21216	14.3324	5.22701	20.789	8.59118	37.3571	29.6436						52.8903	32.9514	32.0671		68.0496	37.7183	61.4714		28.029
4	5-9	27.3032	1.515	9.29828	28.7873	5.84648	13.4963	4.98769	19.7928	8.22075	35.0369	27.8783						49.6113	31.0198	30.2416		63.6571	35.351	57.495		26.3202
5	10-14	25.5677	1.515	8.78589	27.0091	5.47978	12.6868	4.74501	18.7826	7.8451	32.6841	26.0882						46.2862	29.0611	28.3903		59.2028	33.0592	53.6453		24.5873
6	15-19	23.8835	1.515	8.28866	25.2835	5.10792	11.875	4.50951	17.8023	7.48057	30.401	24.351						43.0594	27.1603	26.5939		54.8804	30.7609	49.7848		22.9058
7	20-24	22.2507	1.515	7.8066	23.6105	4.74706	11.0518	4.28119	16.8519	7.12717	28.1875	22.6669						39.9311	25.3175	24.8523		50.6899	28.4303	45.87		21.2755
8	25-29	20.6661	1.515	7.33876	21.9869	4.39721	10.253	4.05961	15.9296	6.78418	26.0393	21.0324						36.8951	23.529	23.1621		46.623	26.1686	42.071		19.6934
9	30-34	19.1553	1.515	6.89273	20.4389	4.05768	9.47859	3.84835	15.0502	6.45719	23.9912	19.4741						34.0006	21.8239	21.5506		42.7456	23.976	38.388		18.1849
10	35-39	17.7409	1.515	6.47514	18.9897	3.73398	8.72699	3.65057	14.2269	6.15104	22.0737	18.0152						31.2907	20.2276	20.0419		39.1154	21.848	34.8135		16.7727
11	40-44	16.4821	1.515	6.10352	17.7	3.43092	8.01042	3.47456	13.4943	5.8786	20.3673	16.7169						28.8791	18.807	18.6993		35.8849	19.8192	31.4057		15.5159
12	45-49	10.197	2.49824	4.59264	16.1126	1.28652	7.84686	2.11826	12.7596	3.73111	15.52	15.9102						20.4378	15.2646	14.1204		27.897	15.8235	19.4113		7.46823
13	50-54	7.4665	1.842	4.02739	13.3968	1.19448	3.3031	2.14897	10.5351	3.05123	13.1567	12.1794						20.2784	12.2661	10.4733		20.5693	15.0937	21.9553		6.91639
14	55-59	6.44243	1.8202	3.95659	11.608	0.986336	3.2433	1.31068	8.18584	2.40653	9.8174	10.7126						17.2629	10.0891	9.61679		19.765	11.6081	9.12597		6.49353
15	60-64	5.41573	1.7042	2.96068	9.62562	0.782307	2.98283	1.011	6.59046	2.07473	8.14689	9.22729						14.6492	8.00094	7.96279		14.4835	9.33268	9.84343		5.22391
16	65-69	4.3173	1.44248	2.60744	7.84264	0.5923	2.1936	0.861936	5.28801	1.66459	7.1062	7.17024						12.0603	6.22662	6.65052		10.2208	6.80451	7.92051		4.25639
17	70-74	3.49136	1.0567	2.1272	6.25946	0.63084	1.5884	0.6742	4.1856	1.3045	5.3353	5.8832						9.72643	4.50321	5.48234		7.56217	4.99255	4.29044		3.10828
18	75-79	3.01114	0.877696	1.75314	4.80876	0.367984	1.4047	0.5955	3.5444	0.927558	4.4777	4.89948						7.39759	3.33069	4.0213		6.4002	4.0051	4.2846		2.24273
19	80-84	2.31941	0.7558	1.3295	3.6923	0.2282	0.747362	0.342151	2.4413	0.563652	3.1338	3.07917						5.23343	2.3917	3.2398		5.9906	2.2561	2.8277		1.5261
20	85-89	1.9247	0.4244	0.9468	2.6556	0.372705	0.2095	0.2306	1.72002	0.4143	2.3163	2.247						3.72119	1.6417	2.49888		2.1135	1.4475	1.5		1.1242
21	90+	1.1947	0.1428	0.7709	1.97171	0.7272	0.2857	0.2111	0.8215	0.1857	1.1923	1.6981						2.382	1.1672	1.34235		1.54873	0.9077	0		0.7875
22
1	Females	Oral cancer	Esophageal cancer	Stomach cancer	Colorectal cancer	Liver cancer	Gall bladder cancer	Pancreatic cancer	Laryngeal cancer	Lung cancer	Bone and connective tissue cancer	Melanoma	Non-melanoma skin cancer	Breast cancer	Cervical cancer	Uterine cancer	Ovarian cancer	Prostate cancer	Bladder cancer	Kidney cancer	Brain cancer	Thyroid cancer	Non-Hodgkin's lymphoma	Hodgkin's disease	Multiple myeloma	Leukemia	All other cancers
2	0	35.1674	9.92164	10.5585	40.0216	19.5367	17.3025	13.2909	34.0491	11.6549	47.8336	45.5167		36.1325	32.5732	74.8225	53.2317		30.8277	49.1814		74.8225	55.896	64.4305		33.9795
3	1-4	35.1674	9.92164	10.5585	40.0216	19.5367	17.3025	13.2909	34.0491	11.6549	47.8336	45.5167		36.1325	32.5732	74.8225	53.2317		30.8277	49.1814		74.8225	55.896	64.4305		33.9795
4	5-9	33.2884	9.39633	10.035	37.6852	18.3711	16.2573	12.5347	32.0491	11.1021	44.919	42.8628		34.144	30.7354	70.2182	50.0161		29.0921	46.2234		70.2182	52.5174	60.4321		31.967
5	10-14	31.4185	8.86332	9.51389	35.3601	17.1998	15.207	11.7749	30.0588	10.552	42.0183	40.2216		32.1651	28.9065	65.6359	46.816		27.3482	43.2796		65.6359	49.1932	56.4145		29.9642
6	15-19	29.6026	8.32211	9.00787	33.1022	16.0341	14.1617	11.0187	28.1259	10.0177	39.2014	37.6568		30.2433	27.1304	61.1861	43.7083		25.6127	40.421		61.1861	45.853	52.4161		28.0192
7	20-24	27.8227	7.78961	8.51189	30.8891	14.9021	13.1466	10.2844	26.2314	9.49411	36.4404	35.1428		28.3597	25.3895	56.8246	40.6623		23.9273	37.619		56.8246	42.5288	48.5333		26.1129
8	25-29	26.077	7.25455	8.02546	28.7185	13.7926	12.1517	9.56464	24.3734	8.98054	33.7326	32.6772		26.5123	23.6821	52.5469	37.6749		22.2754	34.8709		52.5469	39.3007	44.7275		24.2432
9	30-34	24.3836	6.72206	7.55358	26.6129	12.7044	11.1759	8.85872	22.5709	8.48234	31.1057	30.2853		24.7202	22.0259	48.3973	34.7769		20.6552	32.2051		48.3973	36.1366	40.995		22.4295
10	35-39	22.8145	6.20495	7.11633	24.6619	11.6488	10.2294	8.17393	20.9008	8.02071	28.6717	28.0691		23.0596	20.4912	44.5523	32.0916		19.0835	29.7349		44.5523	33.0334	37.3741		20.7489
11	40-44	21.3571	5.69811	6.71022	22.8497	10.6706	9.35227	7.53941	19.3495	7.59194	26.411	26.0106		21.5173	19.0657	40.9809	29.5974		17.6272	27.4406		40.9809	30.023	34.019		19.1879
12	45-49	13.1408	1.56956	6.7884	19.9771	1.79266	5.63119	2.55032	10.2919	4.72371	24.5762	21.171		20.4764	15.6334	33.1615	19.1527		13.9128	16.4152		33.1615	23.1277	24.101		6.94157
13	50-54	9.84239	2.65712	6.5433	16.9125	1.46702	6.5292	1.7122	10.6167	4.29999	11.5167	16.6217		17.1928	11.5834	27.6539	15.4479		13.1291	12.6395		27.6539	19.6759	17.8078		8.72736
14	55-59	8.42542	2.17778	5.03601	14.3296	0.8429	3.09435	1.43366	8.51276	3.20074	13.9991	13.684		14.1031	9.74328	24.6582	13.6796		9.12285	11.3077		24.6582	12.0185	13.9161		7.21054
15	60-64	6.31401	1.2391	3.74911	12.0126	1.07523	3.60998	1.43375	6.81959	2.70171	12.0337	11.0355		12.3558	9.93828	14.6054	11.3715		8.37412	8.96746		14.6054	12.8787	11.8123		6.44884
16	65-69	5.71287	1.5841	3.52679	9.69223	0.6224	2.84587	0.9495	5.32163	2.2051	8.44854	11.0935		10.631	6.94813	13.4215	8.38848		6.6865	7.68689		13.4215	8.68148	6.7242		5.40861
17	70-74	4.86761	1.99385	2.80654	8.13158	1.16372	1.88889	0.7429	4.7682	1.79399	6.9586	8.77241		8.66961	5.8144	10.701	5.7679		5.1574	5.90901		10.701	7.39986	5.68887		4.0844
18	75-79	3.6214	0.9223	2.4536	6.14556	0.523866	1.2792	0.457	3.2106	1.31811	4.13268	6.13033		6.97966	4.27824	6.92406	5.21789		3.85469	4.7583		6.92406	4.77449	2.3281		3.11886
19	80-84	2.8257	0.947899	1.8257	4.547	0.289579	0.7038	0.361321	2.4859	0.8504	2.62561	4.2449		5.29628	2.9078	4.7312	2.94996		2.77632	3.76803		4.7312	2.90507	1.9465		2.1049
20	85-89	2.07303	0.389506	1.10716	3.325	0.2034	0.563918	0.3053	1.90079	0.4711	2.1272	2.7791		3.67001	2.16553	2.5852	2.1543		1.5316	2.59034		2.5852	1.4446	1.7448		1.3307
21	90+	1.07615	0.5333	0.9376	2.36068	0.04	0.273576	0.300006	0.4	0.3052	1.2727	2.9262		2.3412	1.3872	1.67003	0.5516		0.9561	1.80997		1.67003	1.11803	0.74998		0.892621
22

## Sheet: distant
	Survival
	Stage:	distant
LOOKUP Offset		Disease or Injury
1	Males	Oral cancer	Esophageal cancer	Stomach cancer	Colorectal cancer	Liver cancer	Gall bladder cancer	Pancreatic cancer	Laryngeal cancer	Lung cancer	Bone and connective tissue cancer	Melanoma	Non-melanoma skin cancer	Breast cancer	Cervical cancer	Uterine cancer	Ovarian cancer	Prostate cancer	Bladder cancer	Kidney cancer	Brain cancer	Thyroid cancer	Non-Hodgkin's lymphoma	Hodgkin's disease	Multiple myeloma	Leukemia	All other cancers
2	0	11.5847	2.47558	1.93021	5.55595	2.45563	2.66506	2.42162	8.22537	1.10606	14.0208	8.38153						8.7356	14.4741	16.6311		58.0399	20.5469	47.9942	9.94014	28.029
3	1-4	11.5847	2.47558	1.93021	5.55595	2.45563	2.66506	2.42162	8.22537	1.10606	14.0208	8.38153						8.7356	14.4741	16.6311		58.0399	20.5469	47.9942	9.94014	28.029
4	5-9	10.9675	2.33626	1.83028	5.2628	2.32913	2.50255	2.28251	7.91836	1.06075	13.2149	7.91142						8.25217	13.5573	15.564		54.2951	19.346	44.8844	9.52813	26.3202
5	10-14	10.3416	2.19462	1.73008	4.96552	2.20228	2.34523	2.14144	7.60703	1.01481	12.3977	7.4347						7.76194	12.6378	14.4819		50.4975	18.1283	41.7658	9.11032	24.5873
6	15-19	9.73421	2.05749	1.62847	4.67705	2.07364	2.18746	2.00455	7.30492	0.970225	11.6046	6.97209						7.28622	11.7055	13.4319		46.8124	16.9466	38.6033	8.70488	22.9058
7	20-24	9.14537	1.91998	1.52986	4.39738	1.94881	2.02747	1.87183	7.01202	0.927003	10.8358	6.52359						6.82501	10.8007	12.4139		43.2396	15.8009	35.5345	8.31181	21.2755
8	25-29	8.57389	1.78053	1.43426	4.12595	1.82779	1.87222	1.74302	6.72777	0.885055	10.0896	6.08833						6.3774	9.92356	11.4259		39.7723	14.6891	32.5593	7.93034	19.6934
9	30-34	8.02905	1.64521	1.34148	3.86718	1.71033	1.7217	1.62022	6.45676	0.845063	9.37822	5.67335						5.95066	9.07227	10.4839		36.4666	13.629	29.6718	7.56664	18.1849
10	35-39	7.51896	1.51402	1.25303	3.6249	1.59836	1.57563	1.50525	6.20303	0.80762	8.71218	5.28482						5.55112	8.26066	9.60206		33.3716	12.6366	26.9189	7.22614	16.7727
11	40-44	7.06502	1.38669	1.17022	3.4093	1.49352	1.43636	1.40294	5.97724	0.7743	8.11948	4.93908						5.19558	7.5008	8.81728		30.6174	11.7534	24.3415	6.92312	15.5159
12	45-49	4.12008	0.525328	0.69288	2.47073	0.78318	1.63679	0.5942	6.35444	0.5736	3.45917	5.27809						3.05423	2.66714	2.09966		15.5306	10.6148	14.3032	5.42488	7.46823
13	50-54	3.80529	0.571356	0.76065	2.47054	0.382408	0.705035	0.593603	4.38879	0.46167	1.9234	3.80255						4.00999	1.35826	1.77583		11.5702	10.7088	12.1753	4.57416	6.91639
14	55-59	3.01821	0.588722	0.71202	1.71355	0.1899	0.2351	0.2966	3.69917	0.465002	1.88972	2.20404						3.71948	1.4532	1.41513		8.3362	7.83741	7.84885	4.1185	6.49353
15	60-64	2.16854	0.3526	0.46292	1.41709	0.1494	0.2733	0.22465	3.47281	0.3249	2.41109	1.88528						3.87545	1.53367	1.2995		4.8094	5.4766	6.70759	3.43405	5.22391
16	65-69	1.91064	0.2951	0.404556	1.22247	0.22258	0.1475	0.184654	2.13563	0.2918	1.28509	1.64175						3.75978	1.02328	0.9051		5.66076	4.86939	5.28236	3.0189	4.25639
17	70-74	1.5213	0.353988	0.352837	1.04493	0.23966	0.21493	0.117	2.49249	0.2466	0.98	1.5012						3.3842	0.982045	0.862841		3.10915	3.5118	3.98638	2.43725	3.10828
18	75-79	1.50257	0.1936	0.2778	0.814755	0.0824	0.165598	0.1193	1.7002	0.1759	0.602408	1.3947						2.8322	0.786677	0.688019		1.6745	2.6649	2.37956	2.0239	2.24273
19	80-84	1.0496	0.1202	0.1576	0.6045	0.088578	0.2002	0.0727	2.0476	0.1459	0.606832	0.838592						2.2659	0.624302	0.6354		1.2746	1.7119	1.4343	1.4179	1.5261
20	85-89	1.0725	0.275912	0.0747	0.413	0.128	0.04	0.0765	0.724473	0.127485	0.6802	0.423939						1.7046	0.234239	0.3255		0.7744	1.0114	0.7406	1.1444	1.1242
21	90+	0.1844	0.0968	0.0741	0.2777	0	0.0357	0.0768	0	0.1005	0.188972	0.0588						1.0845	0.1632	0.2548		0	0.5032	0	0.6991	0.7875
22
1	Females	Oral cancer	Esophageal cancer	Stomach cancer	Colorectal cancer	Liver cancer	Gall bladder cancer	Pancreatic cancer	Laryngeal cancer	Lung cancer	Bone and connective tissue cancer	Melanoma	Non-melanoma skin cancer	Breast cancer	Cervical cancer	Uterine cancer	Ovarian cancer	Prostate cancer	Bladder cancer	Kidney cancer	Brain cancer	Thyroid cancer	Non-Hodgkin's lymphoma	Hodgkin's disease	Multiple myeloma	Leukemia	All other cancers
2	0	21.4727	4.23446	2.33129	4.72419	8.97667	1.4342	3.6042	42.4981	0.7859	21.5371	9.53211		9.50798	11.2902	33.6851	26.3985		3.3074	24.7966		88.6972	33.9501	63.7105	9.70703	33.9795
3	1-4	21.4727	4.23446	2.33129	4.72419	8.97667	1.4342	3.6042	42.4981	0.7859	21.5371	9.53211		9.50798	11.2902	33.6851	26.3985		3.3074	24.7966		88.6972	33.9501	63.7105	9.70703	33.9795
4	5-9	20.3479	3.98232	2.22012	4.55522	8.44495	1.4342	3.4267	39.8432	0.7859	20.2463	9.01218		9.08505	10.6686	25.3691	24.9325		3.3074	23.2671		64.0836	32.0717	59.8629	9.41238	31.967
5	10-14	19.2284	3.73424	2.10723	4.38707	7.9218	1.4342	3.24835	37.201	0.7859	18.9618	8.49474		8.66414	10.0499	23.9621	23.4736		3.3074	21.7449		59.9191	30.2022	56.0773	9.11915	29.9642
6	15-19	18.1412	3.48496	1.99617	4.22377	7.39612	1.4342	3.07085	34.6351	0.7859	17.7144	7.99225		8.25539	9.44916	22.5957	22.0569		3.3074	20.2666		55.875	28.3868	52.2735	8.83439	28.0192
7	20-24	17.0757	3.23688	1.88457	4.06371	6.87297	1.4342	2.89848	32.1201	0.7859	16.4918	7.49973		7.85476	8.86031	21.2565	20.6683		3.3074	18.8177		51.9112	26.6074	48.4879	8.55528	26.1129
8	25-29	16.0306	2.99596	1.7735	3.90674	6.36494	1.4342	2.72954	29.6535	0.7859	15.2926	7.01668		7.46183	8.28279	19.943	19.3063		3.3074	17.3967		48.0235	24.8623	44.8117	8.28153	24.2432
9	30-34	15.0168	2.75983	1.66565	3.75446	5.86699	1.4342	2.56384	27.2608	0.7859	14.1294	6.54809		7.08066	7.72255	18.6689	17.9852		3.3074	16.0182		44.2523	23.1693	41.2085	8.01598	22.4295
10	35-39	14.0775	2.52824	1.55993	3.61335	5.37861	1.4342	2.4031	25.0436	0.7859	13.0515	6.1139		6.72747	7.20343	17.4882	16.761		3.3074	14.7409		40.7578	21.6007	37.6746	7.76993	20.7489
11	40-44	13.205	2.30358	1.45625	3.4823	4.90485	1.4342	2.25416	22.9843	0.7859	12.0504	5.71061		6.39942	6.72127	16.3916	15.6239		3.3074	13.5545		37.5121	20.1437	34.2464	7.54138	19.1879
12	45-49	8.85088	0.3826	0.733578	3.52218	1.32112	1.59615	0.979334	20.0752	1.01165	4.50045	7.47381		5.70503	3.66705	13.7705	9.81814		0.2966	1.80233		21.062	15.9574	30.8218	7.22674	6.94157
13	50-54	5.80924	1.15268	1.42872	2.4342	0.6522	0.2653	0.682278	7.0969	0.777724	4.41011	4.01635		4.14892	4.05017	11.2508	7.00909		2.58907	1.8074		18.1251	13.73	13.3108	5.39226	8.72736
14	55-59	3.62255	0.3905	0.910712	2.24331	0.2823	0.5399	0.386369	5.21013	0.5533	2.7344	3.5858		3.72091	2.43247	6.12301	5.23231		1.9663	0.933793		7.41618	8.92607	13.4256	4.47827	7.21054
15	60-64	3.26338	0.516336	0.592104	1.87389	0.2689	0.418794	0.236558	2.8174	0.5348	3.93617	3.33006		2.85066	2.39986	5.0282	4.21527		1.08482	1.11234		5.20808	8.29869	7.4498	3.4579	6.44884
16	65-69	3.48282	0.4868	0.6798	1.41411	0.608113	0.1942	0.2028	3.82953	0.431328	2.71243	1.8635		2.74891	1.965	3.78792	3.03993		0.760756	1.33626		6.20165	5.96737	7.84466	3.3041	5.40861
17	70-74	2.26707	0.3381	0.3397	1.40042	0.1994	0.202592	0.214864	3.1535	0.3274	1.1098	2.4915		2.3382	1.40629	2.70275	2.53697		1.2766	0.7701		3.1154	4.48837	3.2482	2.81607	4.0844
18	75-79	2.03665	0.591447	0.35	0.9853	0.385	0.1216	0.151	1.8	0.2426	0.9734	1.7958		2.1673	0.7145	2.1324	1.65553		0.6256	0.569937		2.4904	3.13208	3.25592	2.2987	3.11886
19	80-84	1.71577	0.0653	0.239	0.6792	0.210107	0.0888	0.1236	0.1429	0.2246	0.359638	0.8167		1.79564	0.7265	1.24701	1.14311		0.420681	0.5106		0.8513	2.29017	2.32414	1.80017	2.1049
20	85-89	0.6541	0.160654	0.3081	0.5315	0.1004	0.0439	0.0685	0	0.151838	0.839203	1.7469		1.21391	0.5325	0.9339	0.6378		0.3309	0.64602		0.641335	1.3095	0.796916	1.1067	1.3307
21	90+	0.4285	0.0526	0.066	0.3351	0.0674517	0.0754	0.0801	0	0.15	0.6959	0.4375		0.923399	0.2353	0.9722	0.3944		0.1071	0.1296		0.5294	0.76389	1.086	0.8829	0.892621
22

## Sheet: Source
Data Source:	SEER*Stat5 (for full reference see stage distribution database file: PHI_StageDistribution_db.xls)
