# Supplementary material for: Estimating summary measures of health: a structured workbook approach
Source: Popul Health Metr. 2005 May 11;3:5. doi: 10.1186/1478-7954-3-5 (PMC1156945; doi:10.1186/1478-7954-3-5)
Supplement: Additional File 1 — PHI Workbook System. This 2.6 Mb zip file for download contains the Excel files that comprise the workbook system. The system estimates summary measures of health and is initialized with cancer data for Canada. When unzipped, the workbook system will occupy approximately 6 Mb of additional disk space and a folder structure will be created under C:\PHI, where you will find the user guide. [file 1478-7954-3-5-S1.zip › PHI/Canada/Cancer/PAF/PHI_PAF Summary.xls]

## Sheet: Info
This workbook:	This workbook links to each of the PAF workbooks to show only the totals attributed to each of the risk factors by sex.
	It also links to the extracted summary file to obtain the total counts.
	This workbook shows the proportion of deaths, HALY, YLL and YERF attributed to the risk factors as well as the absolute counts.
HALY workbooks:	The HALY workbooks contain the detailed calculations to arrive at summary values for HALY, YLL and YERF,
	as well as DEATH counts, by age group and sex.
Extracted summary file:	These counts are extracted using the Extract tool (PHI_Extract_Macro.xls) to arrive at a summary file that contains the
	HALY summary values for all cancers in one workbook (for a specified population, discount rate and lifetable).
PAF workbooks:	The PAF workbooks calculate the PAF for a risk factor by sex and age group and multiplies these by the
	number of deaths, HALY, YLL and YERF to determine the numbers attributable to the risk factor.
	Note that they link to the extracted summary file.
Linked files:	You can see the files used by this workbook using Edit \ Links from the Excel menu system.
Thus it is imperative that the PAF files be linked to the same extracted summary file that this workbook is currrently using.
If a different population or discount rate or lifetable is desired, you will first need to :
1. run the "Extract macro" where you can specify your choices.
2. Then you would need to open each of the PAF files and update the link to the new extracted summary file
3. Update the link in this workbook to use the new extracted summary file
4. Verify that you have done this correctly by viewing the status box below.
Current status of linked files:
Risk Factor Name:	Population	Discount Rate	Lifetable
Alcohol	Canada 2001	0.03	PHI_LifetableCanadaCohort_db.xls
Fruit and Vegetables	Canada 2001	0.03	PHI_LifetableCanadaCohort_db.xls
Obesity	Canada 2001	0.03	PHI_LifetableCanadaCohort_db.xls
Physical Inactivity	Canada 2001	0.03	PHI_LifetableCanadaCohort_db.xls
Tobacco (indirect)	Canada 2001	0.03	PHI_LifetableCanadaCohort_db.xls
Tobacco (direct 2001)	Canada 2001	0.03	PHI_LifetableCanadaCohort_db.xls
Tobacco (direct 1991)	Canada 2001	0.03	PHI_LifetableCanadaCohort_db.xls

## Sheet: Figure 5 Data
Population Attributable Fractions allocated by summary measure and by risk factor.
	Deaths	HALY	YLL	YERF
	Deaths: 46%	HALY: 49%	YLL: 51%	YERF: 38%
Alcohol	0.0172091	0.0198754	0.0199484	0.0197578
Lack of Fruit and Vegetables	0.0880569	0.110539	0.109145	0.119452
Obesity	0.03845	0.0452164	0.0434219	0.0563068
Physical Inactivity	0.048503	0.0588817	0.0538975	0.0893186
Tobacco	0.268425	0.25426	0.283709	0.0948676
Sum	0.460644	0.488772	0.510122	0.379702

## Sheet: Total
Total of both sexes
ICD9:		140 - 149	150	151	153 - 154, 159.0	155	156	157	161	162	170 - 171	172	173	174	180	182, 179	183	185	188	189	191 - 192	193	200, 202	201	203	204 - 208	Other (152, 158-160, 163-169, 175-178, 181, 184, 186-187, 190, 194-199, excluding 159.0)
Disease	TOTAL	Oral cancer	Esophageal cancer	Stomach cancer	Colorectal cancer	Liver cancer	Gall bladder cancer	Pancreatic cancer	Laryngeal cancer	Lung cancer	Bone and connective tissue cancer	Melanoma	Non-melanoma skin cancer	Breast cancer	Cervical cancer	Uterine cancer	Ovarian cancer	Prostate cancer	Bladder cancer	Kidney cancer	Brain cancer	Thyroid cancer	Non-Hodgkin's lymphoma	Hodgkin's disease	Multiple myeloma	Leukemia	All other cancers
Deaths Attributed to Risk Factor
Alcohol	0.0172091	0.1712	0.256851	0	0	0.167706	0	0	0.283312	0	0	0	0	0.042174	0	0	0	0	0	0	0	0	0	0	0	0	0
Fruit and Vegetables	0.0880569	0.103639	0.0980101	0.0861013	0.080817	0.0955528	0.0752148	0.0852954	0.10187	0.0974256	0.0873443	0.107231	0.0732676	0.0911668	0.105628	0.0695174	0.0882847	0.060683	0.0687461	0.0898605	0.109276	0.0852344	0.0889432	0.0851585	0.0808762	0.0821464	0.0813665
Obesity	0.03845	0	0	0.0227253	0.0966088	0	0	0.0667407	0	0	0	0	0	0.0765649	0	0	0.127204	0.0243762	0.0300958	0.190917	0	0	0.0601087	0	0.119693	0.0735521	0
Physical Inactivity	0.048503	0	0	0	0.258167	0	0	0	0	0	0	0	0	0.203173	0	0	0	0	0	0	0	0	0	0	0	0	0
Tobacco (indirect)	0.268425	0.566928	0.519785	0	0	0	0	0.204858	0.693261	0.822486	0	0	0	0	0.111747	0	0	0	0.240522	0.178348	0	0	0	0	0	0	0
Tobacco (direct 2001)	0.258056	0.60269	0.620447	0	0	0	0	0.200007	0.745928	0.760755	0	0	0	0	0.113289	0	0	0	0.326343	0.238913	0	0	0	0	0	0	0
Tobacco (direct 1991)	0.232987	0.56552	0.571669	0	0	0	0	0.189811	0.695348	0.684049	0	0	0	0	0.122505	0	0	0	0.265475	0.220296	0	0	0	0	0	0	0
Sum (with Tobacco indirect)	0.460644	0.841767	0.874646	0.108827	0.435592	0.263259	0.0752148	0.356894	1.07844	0.919911	0.0873443	0.107231	0.0732676	0.413079	0.217375	0.0695174	0.215488	0.0850592	0.339364	0.459126	0.109276	0.0852344	0.149052	0.0851585	0.200569	0.155698	0.0813665
HALY Attributed to Risk Factor
Alcohol	0.0198754	0.185331	0.280566	0	0	0.17891	0	0	0.306979	0	0	0	0	0.0496605	0	0	0	0	0	0	0	0	0	0	0	0	0
Fruit and Vegetables	0.110539	0.127051	0.119373	0.109431	0.106029	0.113954	0.09905	0.106382	0.123232	0.115071	0.0941218	0.128725	0.105478	0.118469	0.122132	0.103776	0.109223	0.0954379	0.100749	0.115705	0.116046	0.110292	0.112353	0.0764342	0.102321	0.0983966	0.102803
Obesity	0.0452164	0	0	0.0253121	0.11562	0	0	0.077711	0	0	0	0	0	0.0779799	0	0	0.138469	0.035074	0.0395444	0.220251	0	0	0.0677577	0	0.139243	0.0807258	0
Physical Inactivity	0.0588817	0	0	0	0.28882	0	0	0	0	0	0	0	0	0.221556	0	0	0	0	0	0	0	0	0	0	0	0	0
Tobacco (indirect)	0.25426	0.583777	0.553361	0	0	0	0	0.222828	0.735975	0.850314	0	0	0	0	0.110198	0	0	0	0.281907	0.184505	0	0	0	0	0	0	0
Tobacco (direct 2001)	0.250247	0.647531	0.669692	0	0	0	0	0.233609	0.799206	0.799278	0	0	0	0	0.124883	0	0	0	0.394746	0.258347	0	0	0	0	0	0	0
Tobacco (direct 1991)	0.240142	0.639302	0.649067	0	0	0	0	0.235985	0.779043	0.76239	0	0	0	0	0.138641	0	0	0	0.364278	0.257269	0	0	0	0	0	0	0
Sum (with Tobacco indirect)	0.488772	0.896158	0.9533	0.134743	0.510469	0.292864	0.09905	0.40692	1.16619	0.965385	0.0941218	0.128725	0.105478	0.467666	0.232331	0.103776	0.247692	0.130512	0.4222	0.520461	0.116046	0.110292	0.180111	0.0764342	0.241565	0.179122	0.102803
YLL Attributed to Risk Factor
Alcohol	0.0199484	0.186536	0.280802	0	0	0.17922	0	0	0.304969	0	0	0	0	0.0487554	0	0	0	0	0	0	0	0	0	0	0	0	0
Fruit and Vegetables	0.109145	0.125739	0.119559	0.109432	0.104376	0.114006	0.0986711	0.106701	0.120863	0.115094	0.0957094	0.128538	0.10384	0.114211	0.122442	0.0919308	0.107078	0.0808584	0.0945743	0.113228	0.118461	0.102882	0.109453	0.0887131	0.101009	0.0997494	0.102381
Obesity	0.0434219	0	0	0.0252262	0.1147	0	0	0.0779194	0	0	0	0	0	0.0796473	0	0	0.139915	0.031058	0.0378424	0.220182	0	0	0.0676005	0	0.138789	0.0821112	0
Physical Inactivity	0.0538975	0	0	0	0.287595	0	0	0	0	0	0	0	0	0.220574	0	0	0	0	0	0	0	0	0	0	0	0	0
Tobacco (indirect)	0.283709	0.592345	0.553614	0	0	0	0	0.223273	0.735211	0.850788	0	0	0	0	0.115425	0	0	0	0.277531	0.187655	0	0	0	0	0	0	0
Tobacco (direct 2001)	0.277811	0.651752	0.670194	0	0	0	0	0.234183	0.795557	0.799635	0	0	0	0	0.127036	0	0	0	0.38493	0.259552	0	0	0	0	0	0	0
Tobacco (direct 1991)	0.266342	0.641849	0.650019	0	0	0	0	0.23677	0.774015	0.762716	0	0	0	0	0.140779	0	0	0	0.347852	0.256996	0	0	0	0	0	0	0
Sum (with Tobacco indirect)	0.510122	0.90462	0.953975	0.134658	0.50667	0.293226	0.0986711	0.407893	1.16104	0.965882	0.0957094	0.128538	0.10384	0.463188	0.237866	0.0919308	0.246993	0.111916	0.409948	0.521064	0.118461	0.102882	0.177053	0.0887131	0.239798	0.181861	0.102381
YERF Attributed to Risk Factor
Alcohol	0.0197578	0.182092	0.286376	0	0	0.174849	0	0	0.320997	0	0	0	0	0.0522492	0	0	0	0	0	0	0	0	0	0	0	0	0
Fruit and Vegetables	0.119452	0.134607	0.116612	0.112642	0.117372	0.114469	0.108673	0.102783	0.137219	0.116295	0.0860918	0.129575	0.115334	0.12859	0.121449	0.122121	0.122139	0.121198	0.12235	0.127655	0.08733	0.113321	0.124423	0.0639329	0.115098	0.0856969	0.107595
Obesity	0.0563068	0	0	0.0271044	0.124299	0	0	0.0785268	0	0	0	0	0	0.0756582	0	0	0.131586	0.0424131	0.0459612	0.223461	0	0	0.0691849	0	0.147699	0.0690236	0
Physical Inactivity	0.0893186	0	0	0	0.311714	0	0	0	0	0	0	0	0	0.228149	0	0	0	0	0	0	0	0	0	0	0	0	0
Tobacco (indirect)	0.0948676	0.553362	0.583471	0	0	0	0	0.234922	0.748215	0.869895	0	0	0	0	0.095254	0	0	0	0.30759	0.17365	0	0	0	0	0	0	0
Tobacco (direct 2001)	0.100965	0.637273	0.689602	0	0	0	0	0.235237	0.828032	0.817426	0	0	0	0	0.118785	0	0	0	0.440027	0.256376	0	0	0	0	0	0	0
Tobacco (direct 1991)	0.0955146	0.626593	0.618856	0	0	0	0	0.214507	0.807613	0.754922	0	0	0	0	0.132279	0	0	0	0.41659	0.258481	0	0	0	0	0	0	0
Sum (with Tobacco indirect)	0.379702	0.870062	0.986459	0.139746	0.553384	0.289318	0.108673	0.416231	1.20643	0.98619	0.0860918	0.129575	0.115334	0.484647	0.216703	0.122121	0.253726	0.163611	0.475901	0.524766	0.08733	0.113321	0.193608	0.0639329	0.262796	0.154721	0.107595
Counts
Total Deaths	64825.1	1056.57	1390.21	2099.88	8242.45	1334.17	531.347	3212.63	504.449	17503.6	564.409	755.19	219.358	5002.07	440.243	694.782	1465.16	3849.11	1562.2	1400.8	1606.08	140.366	2578.27	147.578	1170.71	2193.84	5159.62
Total HALY	910417	16154.9	17155	25584.7	106838	16866.5	6162.53	37919	7071.81	221932	10579.1	16644.5	2540.09	102683	9780.05	13413.4	23552.6	48823	19260.6	19974.5	27390.3	5891.03	39451.3	4867.29	14468	29596.4	65818.5
Total YLL	770786	13457.6	16630.9	23865.8	90437.9	16338.1	5763.36	36581.6	6013.53	212671	8942.37	10642.5	2112.97	70425	7319.39	8038.47	20052.5	30587.6	14658	16312.3	25288	1662.95	31410.3	2458.91	12842.7	27115.1	59157.7
Total YERF	139631	2697.32	524.134	1718.87	16399.6	528.356	399.171	1337.35	1058.28	9260.87	1636.72	6002.04	427.125	32258	2460.66	5374.9	3500.1	18235.3	4602.63	3662.21	2102.33	4228.08	8040.97	2408.38	1625.31	2481.29	6660.81
Deaths Attributed to Risk Factor
Alcohol	1115.58	180.885	357.077	0	0	223.747	0	0	142.916	0	0	0	0	210.957	0	0	0	0	0	0	0	0	0	0	0	0	0
Fruit and Vegetables	5708.3	109.502	136.254	180.802	666.129	127.483	39.9652	274.022	51.3881	1705.3	49.2979	80.9797	16.0719	456.023	46.5021	48.2994	129.351	233.576	107.396	125.877	175.507	11.964	229.32	12.5675	94.6825	180.216	419.821
Obesity	2492.53	0	0	47.7203	796.293	0	0	214.413	0	0	0	0	0	382.983	0	0	186.374	93.8268	47.0158	267.437	0	0	154.976	0	140.125	161.362	0
Physical Inactivity	3144.21	0	0	0	2127.92	0	0	0	0	0	0	0	0	1016.29	0	0	0	0	0	0	0	0	0	0	0	0	0
Tobacco (indirect)	17400.7	599	722.609	0	0	0	0	658.131	349.715	14396.5	0	0	0	0	49.1958	0	0	0	375.745	249.83	0	0	0	0	0	0	0
Tobacco (direct 2001)	16728.5	636.784	862.55	0	0	0	0	642.547	376.283	13316	0	0	0	0	49.8745	0	0	0	509.814	334.67	0	0	0	0	0	0	0
Tobacco (direct 1991)	15103.4	597.512	794.738	0	0	0	0	609.791	350.768	11973.3	0	0	0	0	53.9319	0	0	0	414.726	308.591	0	0	0	0	0	0	0
HALY Attributed to Risk Factor
Alcohol	18094.9	2993.99	4813.12	0	0	3017.57	0	0	2170.89	0	0	0	0	5099.29	0	0	0	0	0	0	0	0	0	0	0	0	0
Fruit and Vegetables	100637	2052.49	2047.85	2799.76	11327.9	1922.01	610.398	4033.88	871.472	25537.9	995.723	2142.57	267.925	12164.8	1194.46	1391.99	2572.49	4659.56	1940.49	2311.14	3178.54	649.732	4432.47	372.027	1480.39	2912.19	6766.37
Obesity	41165.8	0	0	647.601	12352.6	0	0	2946.72	0	0	0	0	0	8007.21	0	0	3261.32	1712.42	761.65	4399.39	0	0	2673.13	0	2014.58	2389.19	0
Physical Inactivity	53606.9	0	0	0	30856.8	0	0	0	0	0	0	0	0	22750.1	0	0	0	0	0	0	0	0	0	0	0	0	0
Tobacco (indirect)	231482	9430.85	9492.92	0	0	0	0	8449.4	5204.67	188712	0	0	0	0	1077.75	0	0	0	5429.69	3685.39	0	0	0	0	0	0	0
Tobacco (direct 2001)	227829	10460.8	11488.6	0	0	0	0	8858.22	5651.83	177385	0	0	0	0	1221.36	0	0	0	7603.05	5160.34	0	0	0	0	0	0	0
Tobacco (direct 1991)	218630	10327.9	11134.8	0	0	0	0	8948.3	5509.24	169199	0	0	0	0	1355.91	0	0	0	7016.21	5138.81	0	0	0	0	0	0	0
YLL Attributed to Risk Factor
Alcohol	15376	2510.32	4669.99	0	0	2928.12	0	0	1833.94	0	0	0	0	3433.6	0	0	0	0	0	0	0	0	0	0	0	0	0
Fruit and Vegetables	84127.2	1692.14	1988.38	2611.68	9439.53	1862.64	568.677	3903.3	726.811	24477.2	855.869	1367.96	219.41	8043.31	896.199	738.984	2147.19	2473.27	1386.27	1847	2995.63	171.088	3437.94	218.137	1297.23	2704.72	6056.64
Obesity	33469	0	0	602.043	10373.2	0	0	2850.42	0	0	0	0	0	5609.16	0	0	2805.65	949.99	554.694	3591.66	0	0	2123.35	0	1782.43	2226.46	0
Physical Inactivity	41543.4	0	0	0	26009.5	0	0	0	0	0	0	0	0	15534	0	0	0	0	0	0	0	0	0	0	0	0	0
Tobacco (indirect)	218679	7971.52	9207.09	0	0	0	0	8167.67	4421.21	180938	0	0	0	0	844.837	0	0	0	4068.05	3061.07	0	0	0	0	0	0	0
Tobacco (direct 2001)	214133	8771	11145.9	0	0	0	0	8566.78	4784.11	170059	0	0	0	0	929.824	0	0	0	5642.29	4233.89	0	0	0	0	0	0	0
Tobacco (direct 1991)	205293	8637.73	10810.4	0	0	0	0	8661.43	4654.57	162207	0	0	0	0	1030.42	0	0	0	5098.81	4192.19	0	0	0	0	0	0	0
YERF Attributed to Risk Factor
Alcohol	2758.8	491.16	150.099	0	0	92.3825	0	0	339.703	0	0	0	0	1685.45	0	0	0	0	0	0	0	0	0	0	0	0	0
Fruit and Vegetables	16679.1	363.08	61.1203	193.616	1924.85	60.4803	43.3793	137.457	145.216	1077	140.908	777.714	49.2621	4148.05	298.844	656.388	427.499	2210.08	563.131	467.499	183.596	479.131	1000.48	153.975	187.069	212.639	716.67
Obesity	7862.16	0	0	46.589	2038.45	0	0	105.018	0	0	0	0	0	2440.58	0	0	460.564	773.418	211.542	818.359	0	0	556.314	0	240.056	171.267	0
Physical Inactivity	12471.6	0	0	0	5111.99	0	0	0	0	0	0	0	0	7359.64	0	0	0	0	0	0	0	0	0	0	0	0	0
Tobacco (indirect)	13246.4	1492.6	305.817	0	0	0	0	314.174	791.817	8055.99	0	0	0	0	234.387	0	0	0	1415.72	635.943	0	0	0	0	0	0	0
Tobacco (direct 2001)	14097.8	1718.93	361.444	0	0	0	0	314.595	876.286	7570.08	0	0	0	0	292.288	0	0	0	2025.28	938.903	0	0	0	0	0	0	0
Tobacco (direct 1991)	13336.8	1690.12	324.363	0	0	0	0	286.872	854.677	6991.23	0	0	0	0	325.492	0	0	0	1917.41	946.612	0	0	0	0	0	0	0

## Sheet: Females
Females
ICD9:		140 - 149	150	151	153 - 154, 159.0	155	156	157	161	162	170 - 171	172	173	174	180	182, 179	183	185	188	189	191 - 192	193	200, 202	201	203	204 - 208	Other (152, 158-160, 163-169, 175-178, 181, 184, 186-187, 190, 194-199, excluding 159.0)
Disease	TOTAL	Oral cancer	Esophageal cancer	Stomach cancer	Colorectal cancer	Liver cancer	Gall bladder cancer	Pancreatic cancer	Laryngeal cancer	Lung cancer	Bone and connective tissue cancer	Melanoma	Non-melanoma skin cancer	Breast cancer	Cervical cancer	Uterine cancer	Ovarian cancer	Prostate cancer	Bladder cancer	Kidney cancer	Brain cancer	Thyroid cancer	Non-Hodgkin's lymphoma	Hodgkin's disease	Multiple myeloma	Leukemia	All other cancers
Deaths Attributed to Risk Factor
Alcohol	0.0129103	0.113176	0.1678	0	0	0.112183	0	0	0.20985	0	0	0	0	0.042174	0	0	0	#DIV/0!	0	0	0	0	0	0	0	0	0
Fruit and Vegetables	0.0789139	0.0790844	0.0678406	0.0714838	0.0657435	0.0743431	0.0671697	0.0694096	0.0878189	0.0889109	0.0774634	0.0884237	0.0499804	0.0911668	0.105628	0.0695174	0.0882847	#DIV/0!	0.0523893	0.0727128	0.0934355	0.0699619	0.071874	0.0705497	0.0672875	0.0680656	0.0657911
Obesity	0.043834	0	0	-0.0109739	0.075585	0	0	0.0784095	0	0	0	0	0	0.0765649	0	0	0.127204	#DIV/0!	0.0155019	0.153784	0	0	0.0688369	0	0.109688	0.108904	0
Physical Inactivity	0.0668739	0	0	0	0.252645	0	0	0	0	0	0	0	0	0.203173	0	0	0	#DIV/0!	0	0	0	0	0	0	0	0	0
Tobacco (indirect)	0.201727	0.407764	0.484589	0	0	0	0	0.195231	0.689391	0.776545	0	0	0	0	0.111747	0	0	#DIV/0!	0.14955	0.0538338	0	0	0	0	0	0	0
Tobacco (direct 2001)	0.175794	0.393493	0.44434	0	0	0	0	0.193867	0.676267	0.662826	0	0	0	0	0.113289	0	0	#DIV/0!	0.181053	0.0409009	0	0	0	0	0	0	0
Tobacco (direct 1991)	0.161213	0.377885	0.407984	0	0	0	0	0.173855	0.654261	0.606733	0	0	0	0	0.122505	0	0	#DIV/0!	0.152736	0.0427302	0	0	0	0	0	0	0
Sum (with Tobacco indirect)	0.404259	0.600024	0.72023	0.0605099	0.393973	0.186526	0.0671697	0.34305	0.98706	0.865456	0.0774634	0.0884237	0.0499804	0.413079	0.217375	0.0695174	0.215488	#DIV/0!	0.217441	0.280331	0.0934355	0.0699619	0.140711	0.0705497	0.176976	0.17697	0.0657911
HALY Attributed to Risk Factor
Alcohol	0.0169219	0.132385	0.202246	0	0	0.127836	0	0	0.229581	0	0	0	0	0.0496605	0	0	0	#DIV/0!	0	0	0	0	0	0	0	0	0
Fruit and Vegetables	0.102426	0.103045	0.0898338	0.093866	0.0912134	0.0933373	0.0901948	0.0893965	0.103438	0.105282	0.0862664	0.112484	0.0882042	0.118469	0.122132	0.103776	0.109223	#DIV/0!	0.0839863	0.0964402	0.101439	0.103176	0.0955262	0.0645234	0.0871322	0.0833078	0.0879253
Obesity	0.0499982	0	0	-0.0128551	0.0937385	0	0	0.0918025	0	0	0	0	0	0.0779799	0	0	0.138469	#DIV/0!	0.0217139	0.178236	0	0	0.0778316	0	0.128614	0.11772	0
Physical Inactivity	0.0820588	0	0	0	0.294079	0	0	0	0	0	0	0	0	0.221556	0	0	0	#DIV/0!	0	0	0	0	0	0	0	0	0
Tobacco (indirect)	0.194301	0.450483	0.562969	0	0	0	0	0.220668	0.730221	0.813189	0	0	0	0	0.110198	0	0	#DIV/0!	0.199666	0.0601285	0	0	0	0	0	0	0
Tobacco (direct 2001)	0.175393	0.462999	0.536878	0	0	0	0	0.232775	0.730104	0.714601	0	0	0	0	0.124883	0	0	#DIV/0!	0.256952	0.0525884	0	0	0	0	0	0	0
Tobacco (direct 1991)	0.17029	0.466721	0.522219	0	0	0	0	0.225585	0.726101	0.690833	0	0	0	0	0.138641	0	0	#DIV/0!	0.239332	0.0589198	0	0	0	0	0	0	0
Sum (with Tobacco indirect)	0.445706	0.685913	0.855048	0.0810109	0.479031	0.221173	0.0901948	0.401867	1.06324	0.918472	0.0862664	0.112484	0.0882042	0.467666	0.232331	0.103776	0.247692	#DIV/0!	0.305366	0.334804	0.101439	0.103176	0.173358	0.0645234	0.215746	0.201028	0.0879253
YLL Attributed to Risk Factor
Alcohol	0.0155073	0.132614	0.202574	0	0	0.128311	0	0	0.227536	0	0	0	0	0.0487554	0	0	0	#DIV/0!	0	0	0	0	0	0	0	0	0
Fruit and Vegetables	0.0997577	0.101118	0.0900737	0.0938266	0.0892986	0.0935218	0.0899671	0.0896299	0.100677	0.105142	0.0876893	0.109065	0.0812135	0.114211	0.122442	0.0919308	0.107078	#DIV/0!	0.0782679	0.0937684	0.103387	0.0868494	0.0908143	0.0790056	0.0859273	0.0844253	0.0865838
Obesity	0.0485901	0	0	-0.0128573	0.092774	0	0	0.0921066	0	0	0	0	0	0.0796473	0	0	0.139915	#DIV/0!	0.0208898	0.178469	0	0	0.0778749	0	0.128173	0.119913	0
Physical Inactivity	0.07385	0	0	0	0.292294	0	0	0	0	0	0	0	0	0.220574	0	0	0	#DIV/0!	0	0	0	0	0	0	0	0	0
Tobacco (indirect)	0.222236	0.455245	0.56353	0	0	0	0	0.221215	0.729701	0.813633	0	0	0	0	0.115425	0	0	#DIV/0!	0.19491	0.0604821	0	0	0	0	0	0	0
Tobacco (direct 2001)	0.199877	0.463252	0.53777	0	0	0	0	0.233453	0.725938	0.714589	0	0	0	0	0.127036	0	0	#DIV/0!	0.24653	0.0514609	0	0	0	0	0	0	0
Tobacco (direct 1991)	0.193833	0.465878	0.523981	0	0	0	0	0.226459	0.720923	0.690552	0	0	0	0	0.140779	0	0	#DIV/0!	0.22616	0.0572994	0	0	0	0	0	0	0
Sum (with Tobacco indirect)	0.459941	0.688977	0.856179	0.0809693	0.474367	0.221833	0.0899671	0.402951	1.05791	0.918775	0.0876893	0.109065	0.0812135	0.463188	0.237866	0.0919308	0.246993	#DIV/0!	0.294068	0.332719	0.103387	0.0868494	0.168689	0.0790056	0.2141	0.204338	0.0865838
YERF Attributed to Risk Factor
Alcohol	0.0240976	0.134248	0.214685	0	0	0.120021	0	0	0.244073	0	0	0	0	0.0522492	0	0	0	#DIV/0!	0	0	0	0	0	0	0	0	0
Fruit and Vegetables	0.116539	0.11274	0.0887045	0.0986904	0.104578	0.0907751	0.0986873	0.0898648	0.121407	0.109994	0.079094	0.117545	0.108807	0.12859	0.121449	0.122121	0.122139	#DIV/0!	0.107167	0.108936	0.0789304	0.108395	0.113186	0.0515176	0.100332	0.0739552	0.107309
Obesity	0.0582594	0	0	-0.0137243	0.103757	0	0	0.0939273	0	0	0	0	0	0.0756582	0	0	0.131586	#DIV/0!	0.0257106	0.180951	0	0	0.0789323	0	0.138536	0.100412	0
Physical Inactivity	0.125832	0	0	0	0.32666	0	0	0	0	0	0	0	0	0.228149	0	0	0	#DIV/0!	0	0	0	0	0	0	0	0	0
Tobacco (indirect)	0.0616798	0.442837	0.624201	0	0	0	0	0.237381	0.739539	0.830581	0	0	0	0	0.095254	0	0	#DIV/0!	0.229187	0.0601845	0	0	0	0	0	0	0
Tobacco (direct 2001)	0.058905	0.471269	0.566732	0	0	0	0	0.238056	0.761721	0.735399	0	0	0	0	0.118785	0	0	#DIV/0!	0.306687	0.0580299	0	0	0	0	0	0	0
Tobacco (direct 1991)	0.0566213	0.470394	0.468491	0	0	0	0	0.202632	0.759065	0.696953	0	0	0	0	0.132279	0	0	#DIV/0!	0.286501	0.0657871	0	0	0	0	0	0	0
Sum (with Tobacco indirect)	0.386408	0.689825	0.927591	0.0849661	0.534995	0.210796	0.0986873	0.421173	1.10502	0.940575	0.079094	0.117545	0.108807	0.484647	0.216703	0.122121	0.253726	#DIV/0!	0.362065	0.350071	0.0789304	0.108395	0.192119	0.0515176	0.238869	0.174367	0.107309
Counts
Total Deaths	30014.2	322.03	387.458	824.308	3922.03	489.194	311.584	1599.38	96.225	6710.78	279.064	297.368	72.2826	5002.07	440.243	694.782	1465.16	0	458.879	519.854	708.615	89.0864	1158.86	60.1842	588.421	937.547	2578.8
Total HALY	463457	5100.61	4638.82	10555	51961	6182.16	3775.48	19075.7	1479.07	94868.7	5202.62	7578.81	928.872	102683	9780.05	13413.4	23552.6	0	5789.23	7840.84	12265	4359.11	18031.4	2075.76	7383.07	13090.5	31845.9
Total YLL	383937	4148.72	4491.56	9883.55	43859.3	5995.9	3537.65	18375.7	1278.26	90699.9	4409.46	4321.98	675.235	70425	7319.39	8038.47	20052.5	0	4525.5	6343.91	11306.3	1037.95	14066.3	984.154	6614.62	11978.2	29567.6
Total YERF	79519.5	951.889	147.263	671.487	8101.66	186.265	237.832	699.968	200.812	4168.79	793.165	3256.83	253.637	32258	2460.66	5374.9	3500.1	0	1263.73	1496.93	958.734	3321.16	3965.1	1091.6	768.446	1112.28	2278.3
Deaths Attributed to Risk Factor
Alcohol	387.491	36.4461	65.0156	0	0	54.8792	0	0	20.1928	0	0	0	0	210.957	0	0	0	0	0	0	0	0	0	0	0	0	0
Fruit and Vegetables	2368.54	25.4676	26.2854	58.9247	257.848	36.3682	20.929	111.012	8.45038	596.661	21.6173	26.2944	3.61271	456.023	46.5021	48.2994	129.351	0	24.0403	37.8	66.2097	6.23266	83.2916	4.24598	39.5934	63.8147	169.662
Obesity	1315.64	0	0	-9.04588	296.447	0	0	125.407	0	0	0	0	0	382.983	0	0	186.374	0	7.1135	79.9452	0	0	79.7721	0	64.5429	102.103	0
Physical Inactivity	2007.17	0	0	0	990.879	0	0	0	0	0	0	0	0	1016.29	0	0	0	0	0	0	0	0	0	0	0	0	0
Tobacco (indirect)	6054.69	131.312	187.758	0	0	0	0	312.249	66.3367	5211.23	0	0	0	0	49.1958	0	0	0	68.6252	27.9857	0	0	0	0	0	0	0
Tobacco (direct 2001)	5276.32	126.717	172.163	0	0	0	0	310.067	65.0738	4448.08	0	0	0	0	49.8745	0	0	0	83.0812	21.2625	0	0	0	0	0	0	0
Tobacco (direct 1991)	4838.67	121.69	158.077	0	0	0	0	278.061	62.9563	4071.65	0	0	0	0	53.9319	0	0	0	70.0872	22.2134	0	0	0	0	0	0	0
HALY Attributed to Risk Factor
Alcohol	7842.59	675.243	938.183	0	0	790.303	0	0	339.567	0	0	0	0	5099.29	0	0	0	0	0	0	0	0	0	0	0	0	0
Fruit and Vegetables	47470	525.595	416.723	990.759	4739.53	577.026	340.528	1705.3	152.993	9988.01	448.812	852.494	81.9304	12164.8	1194.46	1391.99	2572.49	0	486.216	756.172	1244.15	449.755	1722.47	133.935	643.303	1090.54	2800.06
Obesity	23172	0	0	-135.686	4870.74	0	0	1751.2	0	0	0	0	0	8007.21	0	0	3261.32	0	125.707	1397.52	0	0	1403.41	0	949.568	1541.01	0
Physical Inactivity	38030.7	0	0	0	15280.6	0	0	0	0	0	0	0	0	22750.1	0	0	0	0	0	0	0	0	0	0	0	0	0
Tobacco (indirect)	90050	2297.74	2611.51	0	0	0	0	4209.4	1080.05	77146.2	0	0	0	0	1077.75	0	0	0	1155.91	471.458	0	0	0	0	0	0	0
Tobacco (direct 2001)	81286.9	2361.58	2490.48	0	0	0	0	4440.35	1079.88	67793.3	0	0	0	0	1221.36	0	0	0	1487.56	412.337	0	0	0	0	0	0	0
Tobacco (direct 1991)	78922.1	2380.57	2422.48	0	0	0	0	4303.2	1073.96	65538.5	0	0	0	0	1355.91	0	0	0	1385.55	461.981	0	0	0	0	0	0	0
YLL Attributed to Risk Factor
Alcohol	5953.85	550.18	909.875	0	0	769.34	0	0	290.851	0	0	0	0	3433.6	0	0	0	0	0	0	0	0	0	0	0	0	0
Fruit and Vegetables	38300.7	419.511	404.572	927.339	3916.58	560.747	318.272	1647.02	128.692	9536.38	386.662	471.378	54.8381	8043.31	896.199	738.984	2147.19	0	354.202	594.858	1168.93	90.1456	1277.42	77.7536	568.377	1011.26	2560.07
Obesity	18655.6	0	0	-127.076	4069	0	0	1692.53	0	0	0	0	0	5609.16	0	0	2805.65	0	94.5367	1132.19	0	0	1095.41	0	847.813	1436.34	0
Physical Inactivity	28353.8	0	0	0	12819.8	0	0	0	0	0	0	0	0	15534	0	0	0	0	0	0	0	0	0	0	0	0	0
Tobacco (indirect)	85324.6	1888.68	2531.13	0	0	0	0	4064.99	932.749	73796.4	0	0	0	0	844.837	0	0	0	882.066	383.693	0	0	0	0	0	0	0
Tobacco (direct 2001)	76740.3	1921.91	2415.43	0	0	0	0	4289.87	927.938	64813.2	0	0	0	0	929.824	0	0	0	1115.67	326.463	0	0	0	0	0	0	0
Tobacco (direct 1991)	74419.6	1932.8	2353.49	0	0	0	0	4161.36	921.528	62633	0	0	0	0	1030.42	0	0	0	1023.49	363.502	0	0	0	0	0	0	0
YERF Attributed to Risk Factor
Alcohol	1916.23	127.789	31.6152	0	0	22.3557	0	0	49.0128	0	0	0	0	1685.45	0	0	0	0	0	0	0	0	0	0	0	0	0
Fruit and Vegetables	9267.09	107.316	13.0629	66.2694	847.256	16.9082	23.471	62.9025	24.38	458.542	62.7346	382.824	27.5975	4148.05	298.844	656.388	427.499	0	135.43	163.069	75.6733	359.998	448.795	56.2368	77.1001	82.2587	244.483
Obesity	4632.76	0	0	-9.21572	840.607	0	0	65.7461	0	0	0	0	0	2440.58	0	0	460.564	0	32.4913	270.872	0	0	312.974	0	106.458	111.686	0
Physical Inactivity	10006.1	0	0	0	2646.48	0	0	0	0	0	0	0	0	7359.64	0	0	0	0	0	0	0	0	0	0	0	0	0
Tobacco (indirect)	4904.75	421.532	91.9217	0	0	0	0	166.159	148.509	3462.52	0	0	0	0	234.387	0	0	0	289.631	90.0921	0	0	0	0	0	0	0
Tobacco (direct 2001)	4684.1	448.596	83.4586	0	0	0	0	166.632	152.963	3065.73	0	0	0	0	292.288	0	0	0	387.57	86.867	0	0	0	0	0	0	0
Tobacco (direct 1991)	4502.5	447.763	68.9914	0	0	0	0	141.836	152.43	2905.45	0	0	0	0	325.492	0	0	0	362.06	98.4789	0	0	0	0	0	0	0

## Sheet: Males
Males
ICD9:		140 - 149	150	151	153 - 154, 159.0	155	156	157	161	162	170 - 171	172	173	174	180	182, 179	183	185	188	189	191 - 192	193	200, 202	201	203	204 - 208	Other (152, 158-160, 163-169, 175-178, 181, 184, 186-187, 190, 194-199, excluding 159.0)
Disease	TOTAL	Oral cancer	Esophageal cancer	Stomach cancer	Colorectal cancer	Liver cancer	Gall bladder cancer	Pancreatic cancer	Laryngeal cancer	Lung cancer	Bone and connective tissue cancer	Melanoma	Non-melanoma skin cancer	Breast cancer	Cervical cancer	Uterine cancer	Ovarian cancer	Prostate cancer	Bladder cancer	Kidney cancer	Brain cancer	Thyroid cancer	Non-Hodgkin's lymphoma	Hodgkin's disease	Multiple myeloma	Leukemia	All other cancers
Deaths Attributed to Risk Factor
Alcohol	0.0209156	0.196638	0.29126	0	0	0.19985	0	0	0.300628	0	0	0	0	#DIV/0!	#DIV/0!	#DIV/0!	#DIV/0!	0	0	0	0	0	0	0	0	0	0
Fruit and Vegetables	0.09594	0.114404	0.109667	0.0955476	0.0945004	0.107832	0.0866212	0.101045	0.105182	0.10272	0.0970077	0.119447	0.0847125	#DIV/0!	#DIV/0!	#DIV/0!	#DIV/0!	0.060683	0.075549	0.0999795	0.121784	0.111767	0.102879	0.095219	0.094608	0.0926547	0.0969297
Obesity	0.0338079	0	0	0.0445027	0.115694	0	0	0.0551723	0	0	0	0	0	#DIV/0!	#DIV/0!	#DIV/0!	#DIV/0!	0.0243762	0.0361655	0.21283	0	0	0.0529827	0	0.129803	0.0471695	0
Physical Inactivity	0.0326634	0	0	0	0.263179	0	0	0	0	0	0	0	0	#DIV/0!	#DIV/0!	#DIV/0!	#DIV/0!	0	0	0	0	0	0	0	0	0	0
Tobacco (indirect)	0.325933	0.636708	0.533384	0	0	0	0	0.214401	0.694173	0.85105	0	0	0	#DIV/0!	#DIV/0!	#DIV/0!	#DIV/0!	0	0.278358	0.251825	0	0	0	0	0	0	0
Tobacco (direct 2001)	0.328982	0.694404	0.688494	0	0	0	0	0.206094	0.762348	0.821645	0	0	0	#DIV/0!	#DIV/0!	#DIV/0!	#DIV/0!	0	0.38677	0.355762	0	0	0	0	0	0	0
Tobacco (direct 1991)	0.294871	0.647782	0.634916	0	0	0	0	0.205629	0.705033	0.732123	0	0	0	#DIV/0!	#DIV/0!	#DIV/0!	#DIV/0!	0	0.312363	0.32508	0	0	0	0	0	0	0
Sum (with Tobacco indirect)	0.50926	0.94775	0.934312	0.14005	0.473373	0.307683	0.0866212	0.370618	1.09998	0.95377	0.0970077	0.119447	0.0847125	#DIV/0!	#DIV/0!	#DIV/0!	#DIV/0!	0.0850592	0.390072	0.564634	0.121784	0.111767	0.155862	0.095219	0.224411	0.139824	0.0969297
HALY Attributed to Risk Factor
Alcohol	0.0229378	0.209761	0.309594	0	0	0.208462	0	0	0.327447	0	0	0	0	#DIV/0!	#DIV/0!	#DIV/0!	#DIV/0!	0	0	0	0	0	0	0	0	0	0
Fruit and Vegetables	0.118951	0.138127	0.130321	0.120363	0.120058	0.125884	0.113056	0.123576	0.128467	0.12238	0.101723	0.142303	0.115437	#DIV/0!	#DIV/0!	#DIV/0!	#DIV/0!	0.0954379	0.107953	0.128154	0.127891	0.13054	0.126518	0.0852909	0.11815	0.110363	0.11675
Obesity	0.0402581	0	0	0.0521162	0.136339	0	0	0.0634457	0	0	0	0	0	#DIV/0!	#DIV/0!	#DIV/0!	#DIV/0!	0.035074	0.047207	0.247402	0	0	0.0592774	0	0.15032	0.0513866	0
Physical Inactivity	0.0348491	0	0	0	0.28384	0	0	0	0	0	0	0	0	#DIV/0!	#DIV/0!	#DIV/0!	#DIV/0!	0	0	0	0	0	0	0	0	0	0
Tobacco (indirect)	0.316431	0.645281	0.5498	0	0	0	0	0.225014	0.737497	0.878032	0	0	0	#DIV/0!	#DIV/0!	#DIV/0!	#DIV/0!	0	0.317249	0.264878	0	0	0	0	0	0	0
Tobacco (direct 2001)	0.327865	0.732677	0.718916	0	0	0	0	0.234454	0.817481	0.8625	0	0	0	#DIV/0!	#DIV/0!	#DIV/0!	#DIV/0!	0	0.453962	0.39131	0	0	0	0	0	0	0
Tobacco (direct 1991)	0.312572	0.718933	0.69608	0	0	0	0	0.246513	0.793044	0.815817	0	0	0	#DIV/0!	#DIV/0!	#DIV/0!	#DIV/0!	0	0.417973	0.385443	0	0	0	0	0	0	0
Sum (with Tobacco indirect)	0.533427	0.993168	0.989715	0.172479	0.540237	0.334346	0.113056	0.412036	1.19341	1.00041	0.101723	0.142303	0.115437	#DIV/0!	#DIV/0!	#DIV/0!	#DIV/0!	0.130512	0.472409	0.640433	0.127891	0.13054	0.185796	0.0852909	0.268469	0.16175	0.11675
YLL Attributed to Risk Factor
Alcohol	0.024356	0.210567	0.309746	0	0	0.208735	0	0	0.325871	0	0	0	0	#DIV/0!	#DIV/0!	#DIV/0!	#DIV/0!	0	0	0	0	0	0	0	0	0	0
Fruit and Vegetables	0.118461	0.136712	0.130469	0.120463	0.118573	0.125881	0.112506	0.123932	0.126312	0.122495	0.103511	0.141853	0.114466	#DIV/0!	#DIV/0!	#DIV/0!	#DIV/0!	0.0808584	0.101857	0.125612	0.130649	0.129508	0.124569	0.0951912	0.117027	0.111876	0.118167
Obesity	0.0382926	0	0	0.0521461	0.135345	0	0	0.0635998	0	0	0	0	0	#DIV/0!	#DIV/0!	#DIV/0!	#DIV/0!	0.031058	0.0454141	0.246728	0	0	0.0592677	0	0.150064	0.052198	0
Physical Inactivity	0.0340951	0	0	0	0.28317	0	0	0	0	0	0	0	0	#DIV/0!	#DIV/0!	#DIV/0!	#DIV/0!	0	0	0	0	0	0	0	0	0	0
Tobacco (indirect)	0.34472	0.653447	0.549945	0	0	0	0	0.22535	0.736698	0.878417	0	0	0	#DIV/0!	#DIV/0!	#DIV/0!	#DIV/0!	0	0.314433	0.268588	0	0	0	0	0	0	0
Tobacco (direct 2001)	0.355158	0.735762	0.719191	0	0	0	0	0.23492	0.814351	0.862877	0	0	0	#DIV/0!	#DIV/0!	#DIV/0!	#DIV/0!	0	0.446744	0.391983	0	0	0	0	0	0	0
Tobacco (direct 1991)	0.338306	0.720275	0.696653	0	0	0	0	0.247177	0.788347	0.816378	0	0	0	#DIV/0!	#DIV/0!	#DIV/0!	#DIV/0!	0	0.402204	0.384085	0	0	0	0	0	0	0
Sum (with Tobacco indirect)	0.559925	1.00073	0.99016	0.172609	0.537088	0.334616	0.112506	0.412881	1.18888	1.00091	0.103511	0.141853	0.114466	#DIV/0!	#DIV/0!	#DIV/0!	#DIV/0!	0.111916	0.461704	0.640928	0.130649	0.129508	0.183837	0.0951912	0.267091	0.164074	0.118167
YERF Attributed to Risk Factor
Alcohol	0.0140169	0.208184	0.314389	0	0	0.204702	0	0	0.339012	0	0	0	0	#DIV/0!	#DIV/0!	#DIV/0!	#DIV/0!	0	0	0	0	0	0	0	0	0	0
Fruit and Vegetables	0.123305	0.146533	0.127517	0.121586	0.129863	0.12737	0.123394	0.116969	0.140922	0.121454	0.0926716	0.143847	0.124876	#DIV/0!	#DIV/0!	#DIV/0!	#DIV/0!	0.121198	0.128096	0.140597	0.0943719	0.131361	0.135354	0.0742251	0.128339	0.0952367	0.107743
Obesity	0.0537236	0	0	0.0532801	0.144354	0	0	0.0616143	0	0	0	0	0	#DIV/0!	#DIV/0!	#DIV/0!	#DIV/0!	0.0424131	0.0536258	0.252849	0	0	0.0597026	0	0.155916	0.0435217	0
Physical Inactivity	0.0410157	0	0	0	0.297122	0	0	0	0	0	0	0	0	#DIV/0!	#DIV/0!	#DIV/0!	#DIV/0!	0	0	0	0	0	0	0	0	0	0
Tobacco (indirect)	0.138771	0.613639	0.567555	0	0	0	0	0.232221	0.750247	0.902081	0	0	0	#DIV/0!	#DIV/0!	#DIV/0!	#DIV/0!	0	0.337265	0.252094	0	0	0	0	0	0	0
Tobacco (direct 2001)	0.156605	0.727805	0.737614	0	0	0	0	0.23214	0.843562	0.88458	0	0	0	#DIV/0!	#DIV/0!	#DIV/0!	#DIV/0!	0	0.490495	0.393501	0	0	0	0	0	0	0
Tobacco (direct 1991)	0.146965	0.711778	0.677612	0	0	0	0	0.227547	0.818983	0.802379	0	0	0	#DIV/0!	#DIV/0!	#DIV/0!	#DIV/0!	0	0.465827	0.391698	0	0	0	0	0	0	0
Sum (with Tobacco indirect)	0.370832	0.968355	1.00946	0.174866	0.571339	0.332072	0.123394	0.410804	1.23018	1.02354	0.0926716	0.143847	0.124876	#DIV/0!	#DIV/0!	#DIV/0!	#DIV/0!	0.163611	0.518987	0.645539	0.0943719	0.131361	0.195057	0.0742251	0.284255	0.138758	0.107743
Counts
Total Deaths	34810.9	734.54	1002.75	1275.57	4320.42	844.972	219.763	1613.25	408.224	10792.8	285.345	457.822	147.076	0	0	0	0	3849.11	1103.33	880.946	897.469	51.2793	1419.41	87.3935	582.288	1256.3	2580.83
Total HALY	446961	11054.3	12516.2	15029.6	54876.6	10684.3	2387.05	18843.2	5592.74	127063	5376.47	9065.68	1611.22	0	0	0	0	48823	13471.4	12133.6	15125.3	1531.92	21419.8	2791.53	7084.95	16505.9	33972.7
Total YLL	386849	9308.84	12139.3	13982.2	46578.6	10342.2	2225.71	18205.9	4735.27	121971	4532.91	6320.47	1437.73	0	0	0	0	30587.6	10132.5	9968.35	13981.7	624.999	17344	1474.75	6228.09	15136.9	29590.1
Total YERF	60111.3	1745.43	376.871	1047.38	8297.98	342.092	161.339	637.387	857.463	5092.08	843.553	2745.21	173.488	0	0	0	0	18235.3	3338.9	2165.27	1143.59	906.921	4075.88	1316.78	856.861	1369.01	4382.51
Deaths Attributed to Risk Factor
Alcohol	728.091	144.439	292.061	0	0	168.868	0	0	122.723	0	0	0	0	0	0	0	0	0	0	0	0	0	0	0	0	0	0
Fruit and Vegetables	3339.76	84.0345	109.969	121.878	408.282	91.1151	19.0362	163.01	42.9377	1108.64	27.6807	54.6853	12.4591	0	0	0	0	233.576	83.3552	88.0766	109.297	5.73133	146.028	8.32152	55.0891	116.402	250.159
Obesity	1176.89	0	0	56.7662	499.846	0	0	89.0066	0	0	0	0	0	0	0	0	0	93.8268	39.9023	187.492	0	0	75.2044	0	75.5824	59.2588	0
Physical Inactivity	1137.04	0	0	0	1137.04	0	0	0	0	0	0	0	0	0	0	0	0	0	0	0	0	0	0	0	0	0	0
Tobacco (indirect)	11346	467.688	534.851	0	0	0	0	345.882	283.378	9185.25	0	0	0	0	0	0	0	0	307.119	221.844	0	0	0	0	0	0	0
Tobacco (direct 2001)	11452.2	510.068	690.386	0	0	0	0	332.48	311.209	8867.89	0	0	0	0	0	0	0	0	426.733	313.408	0	0	0	0	0	0	0
Tobacco (direct 1991)	10264.7	475.822	636.661	0	0	0	0	331.73	287.812	7901.69	0	0	0	0	0	0	0	0	344.638	286.378	0	0	0	0	0	0	0
HALY Attributed to Risk Factor
Alcohol	10252.3	2318.75	3874.93	0	0	2227.27	0	0	1831.33	0	0	0	0	0	0	0	0	0	0	0	0	0	0	0	0	0	0
Fruit and Vegetables	53166.5	1526.89	1631.12	1809.01	6588.38	1344.98	269.87	2328.58	718.48	15549.9	546.911	1290.07	185.994	0	0	0	0	4659.56	1454.28	1554.97	1934.39	199.977	2710	238.092	837.084	1821.65	3966.31
Obesity	17993.8	0	0	783.287	7481.84	0	0	1195.52	0	0	0	0	0	0	0	0	0	1712.42	635.943	3001.88	0	0	1269.71	0	1065.01	848.183	0
Physical Inactivity	15576.2	0	0	0	15576.2	0	0	0	0	0	0	0	0	0	0	0	0	0	0	0	0	0	0	0	0	0	0
Tobacco (indirect)	141432	7133.11	6881.4	0	0	0	0	4240	4124.62	111565	0	0	0	0	0	0	0	0	4273.78	3213.93	0	0	0	0	0	0	0
Tobacco (direct 2001)	146543	8099.21	8998.1	0	0	0	0	4417.87	4571.96	109592	0	0	0	0	0	0	0	0	6115.49	4748	0	0	0	0	0	0	0
Tobacco (direct 1991)	139708	7947.29	8712.27	0	0	0	0	4645.1	4435.29	103660	0	0	0	0	0	0	0	0	5630.67	4676.82	0	0	0	0	0	0	0
YLL Attributed to Risk Factor
Alcohol	9422.12	1960.14	3760.11	0	0	2158.78	0	0	1543.09	0	0	0	0	0	0	0	0	0	0	0	0	0	0	0	0	0	0
Fruit and Vegetables	45826.5	1272.63	1583.81	1684.34	5522.96	1301.89	250.405	2256.28	598.12	14940.8	469.207	896.58	164.572	0	0	0	0	2473.27	1032.07	1252.15	1826.71	80.942	2160.52	140.383	728.855	1693.45	3496.57
Obesity	14813.5	0	0	729.119	6304.18	0	0	1157.89	0	0	0	0	0	0	0	0	0	949.99	460.157	2459.47	0	0	1027.94	0	934.612	790.117	0
Physical Inactivity	13189.7	0	0	0	13189.7	0	0	0	0	0	0	0	0	0	0	0	0	0	0	0	0	0	0	0	0	0	0
Tobacco (indirect)	133355	6082.84	6675.96	0	0	0	0	4102.68	3488.47	107141	0	0	0	0	0	0	0	0	3185.98	2677.38	0	0	0	0	0	0	0
Tobacco (direct 2001)	137393	6849.09	8730.49	0	0	0	0	4276.91	3856.17	105246	0	0	0	0	0	0	0	0	4526.62	3907.42	0	0	0	0	0	0	0
Tobacco (direct 1991)	130873	6704.93	8456.89	0	0	0	0	4500.07	3733.04	99574.4	0	0	0	0	0	0	0	0	4075.32	3828.69	0	0	0	0	0	0	0
YERF Attributed to Risk Factor
Alcohol	842.572	363.371	118.484	0	0	70.0269	0	0	290.69	0	0	0	0	0	0	0	0	0	0	0	0	0	0	0	0	0	0
Fruit and Vegetables	7412.05	255.764	48.0574	127.347	1077.6	43.5722	19.9083	74.5544	120.836	618.454	78.1734	394.89	21.6646	0	0	0	0	2210.08	427.701	304.43	107.923	119.134	551.687	97.7381	109.969	130.38	472.187
Obesity	3229.4	0	0	55.8048	1197.85	0	0	39.2721	0	0	0	0	0	0	0	0	0	773.418	179.051	547.487	0	0	243.34	0	133.598	59.5816	0
Physical Inactivity	2465.51	0	0	0	2465.51	0	0	0	0	0	0	0	0	0	0	0	0	0	0	0	0	0	0	0	0	0	0
Tobacco (indirect)	8341.7	1071.07	213.895	0	0	0	0	148.014	643.309	4593.47	0	0	0	0	0	0	0	0	1126.09	545.851	0	0	0	0	0	0	0
Tobacco (direct 2001)	9413.71	1270.34	277.985	0	0	0	0	147.963	723.323	4504.35	0	0	0	0	0	0	0	0	1637.71	852.036	0	0	0	0	0	0	0
Tobacco (direct 1991)	8834.28	1242.36	255.372	0	0	0	0	145.036	702.247	4085.78	0	0	0	0	0	0	0	0	1555.35	848.133	0	0	0	0	0	0	0
