# Supplementary material for: Estimating summary measures of health: a structured workbook approach
Source: Popul Health Metr. 2005 May 11;3:5. doi: 10.1186/1478-7954-3-5 (PMC1156945; doi:10.1186/1478-7954-3-5)
Supplement: Additional File 1 — PHI Workbook System. This 2.6 Mb zip file for download contains the Excel files that comprise the workbook system. The system estimates summary measures of health and is initialized with cancer data for Canada. When unzipped, the workbook system will occupy approximately 6 Mb of additional disk space and a folder structure will be created under C:\PHI, where you will find the user guide. [file 1478-7954-3-5-S1.zip › PHI/Canada/Cancer/PAF/PHI_PAF_Alcohol.xls]

## Sheet: Info
Population Attributable Fraction associated with Alcohol
This workbook calculates the proportion of cancers attributable to alcohol by age group and sex.
The calculation is based on the formula:
PAF = A / (1+A )
where A = Pe * (RR - 1 )
and Pe is proportion exposed, and RR is the relative risk of a specific disease
When the risk factor has more than one level of risk, then
PAF = åA(i) / (1+ åA(i) )
where A(i) = Pe(i) * (RR(i) - 1 ) for the ith risk level
The PAF is calculated by sex and age group and is applied to the number of DEATHS, estimated HALYs, YLLs and YERFs to calculate the amount of each attributable to Alcohol consumption.

## Sheet: Pe
Proportion of population exposed to Alcohol in Canada
Source:	Health Statistics Division, Statistics Canada. Canadian Community Health Survey 2000-01. Statistics Canada survey 3226.
Year:	2000-2001
	Alcohol
	Risk Level
Males	Nil (0 - 0.25 drinks/day)	Low (0.26 – 4.0 drinks/day)	Hazardous (4.01 – 6.00 drinks/day)	Harmful (> 6 drinks/day)
0	0	0	0	0
1-4	0	0	0	0
5-9	0	0	0	0
10-14	0.942267	0.0577329	0	0
15-19	0.618653	0.356608	0.0144282	0.0103108
20-24	0.412762	0.541476	0.0281341	0.0176276
25-29	0.398949	0.574104	0.0193109	0.0076356
30-34	0.425767	0.554013	0.0146419	0.00557772
35-39	0.419025	0.561851	0.0144655	0.00465791
40-44	0.404907	0.574308	0.0147212	0.00606371
45-49	0.388185	0.590549	0.0161421	0.00512385
50-54	0.391056	0.591077	0.012479	0.00538842
55-59	0.386617	0.598842	0.0105037	0.0040372
60-64	0.424712	0.560526	0.00902628	0.00573512
65-69	0.426199	0.552515	0.0183675	0.00291867
70-74	0.46635	0.515532	0.0158061	0.00231242
75-79	0.471642	0.513075	0.00899732	0.00628558
80-84	0.580753	0.414902	0.00367678	0.000668117
85-89	0	0	0	0
90+	0	0	0	0
Females	Nil (0 - 0.25 drinks/day)	Low (0.26 – 2.0 drinks/day)	Hazardous (2.01 – 4.00 drinks/day)	Harmful (> 4 drinks/day)
0	0	0	0	0
1-4	0	0	0	0
5-9	0	0	0	0
10-14	0.909795	0.0902052	0	0
15-19	0.679853	0.315108	0.00425573	0.000783118
20-24	0.573473	0.420084	0.00566121	0.000781255
25-29	0.64162	0.355765	0.00243075	0.000184347
30-34	0.61026	0.38859	0.000850906	0.000298661
35-39	0.560851	0.436283	0.00255264	0.000312757
40-44	0.546199	0.451063	0.00149128	0.00124678
45-49	0.580692	0.416124	0.00237522	0.000808465
50-54	0.562851	0.43628	0.000828561	3.95494e-05
55-59	0.575493	0.423179	0.000272758	0.00105548
60-64	0.587113	0.411775	0.00080699	0.000304954
65-69	0.639927	0.359681	0.000236765	0.000154788
70-74	0.659468	0.340532	0	0
75-79	0.679065	0.320525	0.000410548	0
80-84	0.731974	0.268026	0	0
85-89	0	0	0	0
90+	0	0	0	0

## Sheet: RR
Relative Risk associated with Alcohol
Source:	English DR, Holman CDJ & Milne E. The quantification of drug caused morbidity and mortality in Australia, 1995 edition. Canberra: Commonwealth Department of Human Services and Health. 1995. --except Breast Cancer: AIHW meta-analysis (1999) (Taken from Australia Victoria study)
	ICD9:	140 - 149	150	151	153 - 154, 159.0	155	156	157	161	162	170 - 171	172	173	174	180	182, 179	183	185	188	189	191 - 192	193	200, 202	201	203	204 - 208	Other (152, 158-160, 163-169, 175-178, 181, 184, 186-187, 190, 194-199, excluding 159.0)
Males	Disease	Oral cancer	Esophageal cancer	Stomach cancer	Colorectal cancer	Liver cancer	Gall bladder cancer	Pancreatic cancer	Laryngeal cancer	Lung cancer	Bone and connective tissue cancer	Melanoma	Non-melanoma skin cancer	Breast cancer	Cervical cancer	Uterine cancer	Ovarian cancer	Prostate cancer	Bladder cancer	Kidney cancer	Brain cancer	Thyroid cancer	Non-Hodgkin's lymphoma	Hodgkin's disease	Multiple myeloma	Leukemia	All other cancers
Offset	Risk Level
2	Nil (0 - 0.25 drinks/day)	1	1	1	1	1	1	1	1	1	1	1	1	1	1	1	1	1	1	1	1	1	1	1	1	1	1
3	Low (0.26 – 4.0 drinks/day)	1.45	1.8	1	1	1.45	1	1	1.83	1	1	1	1	1	1	1	1	1	1	1	1	1	1	1	1	1	1
4	Hazardous (4.01 – 6.00 drinks/day)	1.85	2.37	1	1	3.03	1	1	3.9	1	1	1	1	1	1	1	1	1	1	1	1	1	1	1	1	1	1
5	Harmful (> 6 drinks/day)	5.39	4.26	1	1	3.6	1	1	4.93	1	1	1	1	1	1	1	1	1	1	1	1	1	1	1	1	1	1
Females
Offset	Risk Level
2	Nil (0 - 0.25 drinks/day)	1	1	1	1	1	1	1	1	1	1	1	1	1	1	1	1	1	1	1	1	1	1	1	1	1	1
3	Low (0.26 – 2.0 drinks/day)	1.45	1.8	1	1	1.45	1	1	1.83	1	1	1	1	1.14	1	1	1	1	1	1	1	1	1	1	1	1	1
4	Hazardous (2.01 – 4.00 drinks/day)	1.85	2.37	1	1	3.03	1	1	3.9	1	1	1	1	1.41	1	1	1	1	1	1	1	1	1	1	1	1	1
5	Harmful (> 4 drinks/day)	5.39	4.26	1	1	3.6	1	1	4.93	1	1	1	1	1.59	1	1	1	1	1	1	1	1	1	1	1	1	1

## Sheet: PAF
Population Attributable Fraction associated with Alcohol
See Info sheet for explanation of calculation.
	ICD9:	140 - 149	150	151	153 - 154, 159.0	155	156	157	161	162	170 - 171	172	173	174	180	182, 179	183	185	188	189	191 - 192	193	200, 202	201	203	204 - 208	Other (152, 158-160, 163-169, 175-178, 181, 184, 186-187, 190, 194-199, excluding 159.0)
	Disease	Oral cancer	Esophageal cancer	Stomach cancer	Colorectal cancer	Liver cancer	Gall bladder cancer	Pancreatic cancer	Laryngeal cancer	Lung cancer	Bone and connective tissue cancer	Melanoma	Non-melanoma skin cancer	Breast cancer	Cervical cancer	Uterine cancer	Ovarian cancer	Prostate cancer	Bladder cancer	Kidney cancer	Brain cancer	Thyroid cancer	Non-Hodgkin's lymphoma	Hodgkin's disease	Multiple myeloma	Leukemia	All other cancers
Males	Age Group
	35-39	0.222139	0.326365	0	0	0.227387	0	0	0.344946	0	0	0	0	0	0	0	0	0	0	0	0	0	0	0	0	0	0
	40-44	0.229329	0.333059	0	0	0.233181	0	0	0.351995	0	0	0	0	0	0	0	0	0	0	0	0	0	0	0	0	0	0
	45-49	0.231928	0.3383	0	0	0.23771	0	0	0.357782	0	0	0	0	0	0	0	0	0	0	0	0	0	0	0	0	0	0
	50-54	0.230915	0.336661	0	0	0.233908	0	0	0.353988	0	0	0	0	0	0	0	0	0	0	0	0	0	0	0	0	0	0
	55-59	0.228473	0.336265	0	0	0.231537	0	0	0.352065	0	0	0	0	0	0	0	0	0	0	0	0	0	0	0	0	0	0
	60-64	0.221842	0.324089	0	0	0.222075	0	0	0.339477	0	0	0	0	0	0	0	0	0	0	0	0	0	0	0	0	0	0
	65-69	0.21695	0.32281	0	0	0.226907	0	0	0.343541	0	0	0	0	0	0	0	0	0	0	0	0	0	0	0	0	0	0
	70-74	0.203553	0.306335	0	0	0.212653	0	0	0.325608	0	0	0	0	0	0	0	0	0	0	0	0	0	0	0	0	0	0
	75-79	0.210189	0.307133	0	0	0.209793	0	0	0.32279	0	0	0	0	0	0	0	0	0	0	0	0	0	0	0	0	0	0
	80+	0.161611	0.25325	0	0	0.163814	0	0	0.263437	0	0	0	0	0	0	0	0	0	0	0	0	0	0	0	0	0	0
Females	Age Group
	35-39	0.166577	0.261198	0	0	0.168276	0	0	0.270471	0	0	0	0	0.0586559	0	0	0	0	0	0	0	0	0	0	0	0	0
	40-44	0.173362	0.268449	0	0	0.173039	0	0	0.277251	0	0	0	0	0.0605882	0	0	0	0	0	0	0	0	0	0	0	0	0
	45-49	0.161653	0.253056	0	0	0.162605	0	0	0.262237	0	0	0	0	0.056344	0	0	0	0	0	0	0	0	0	0	0	0	0
	50-54	0.164721	0.259417	0	0	0.165353	0	0	0.267223	0	0	0	0	0.0578857	0	0	0	0	0	0	0	0	0	0	0	0	0
	55-59	0.163387	0.255042	0	0	0.162289	0	0	0.262633	0	0	0	0	0.0565856	0	0	0	0	0	0	0	0	0	0	0	0	0
	60-64	0.15777	0.248979	0	0	0.158058	0	0	0.256678	0	0	0	0	0.0549627	0	0	0	0	0	0	0	0	0	0	0	0	0
	65-69	0.13996	0.223948	0	0	0.139962	0	0	0.230669	0	0	0	0	0.048112	0	0	0	0	0	0	0	0	0	0	0	0	0
	70-74	0.132877	0.214099	0	0	0.132877	0	0	0.220359	0	0	0	0	0.045505	0	0	0	0	0	0	0	0	0	0	0	0	0
	75-79	0.126321	0.204444	0	0	0.126691	0	0	0.210875	0	0	0	0	0.0431004	0	0	0	0	0	0	0	0	0	0	0	0	0
	80+	0.10763	0.176562	0	0	0.10763	0	0	0.181979	0	0	0	0	0.0361666	0	0	0	0	0	0	0	0	0	0	0	0	0

## Sheet: Summary
Summary of Population Attributable Fraction associated with Alcohol
All Cancers
	Total Numbers	Number attributed to Alcohol	Proportion attributed to Alcohol
TOTAL
DEATHS	64825.1	1115.58	0.0172091
HALY	910417	18094.9	0.0198754
YLL	770786	15376	0.0199484
YERF	139631	2758.8	0.0197578
MALES
DEATHS	34810.9	728.091	0.0209156
HALY	446961	10252.3	0.0229378
YLL	386849	9422.12	0.024356
YERF	60111.3	842.572	0.0140169
FEMALES
DEATHS	30014.2	387.491	0.0129103
HALY	463457	7842.59	0.0169219
YLL	383937	5953.85	0.0155073
YERF	79519.5	1916.23	0.0240976

## Sheet: DEATHS Attributed
DEATHS attributed to Alcohol
	Population:	Canada 2001
	Discount Rate:	Not discounted
	Lifetable:	PHI_LifetableCanadaCohort_db.xls
ICD9:		140 - 149	150	151	153 - 154, 159.0	155	156	157	161	162	170 - 171	172	173	174	180	182, 179	183	185	188	189	191 - 192	193	200, 202	201	203	204 - 208	Other (152, 158-160, 163-169, 175-178, 181, 184, 186-187, 190, 194-199, excluding 159.0)
Disease	TOTAL	Oral cancer	Esophageal cancer	Stomach cancer	Colorectal cancer	Liver cancer	Gall bladder cancer	Pancreatic cancer	Laryngeal cancer	Lung cancer	Bone and connective tissue cancer	Melanoma	Non-melanoma skin cancer	Breast cancer	Cervical cancer	Uterine cancer	Ovarian cancer	Prostate cancer	Bladder cancer	Kidney cancer	Brain cancer	Thyroid cancer	Non-Hodgkin's lymphoma	Hodgkin's disease	Multiple myeloma	Leukemia	All other cancers
Males
Age Group
35-39	5.54849	2.40488	2.2485	0	0	0.895106	0	0	0	0	0	0	0	0	0	0	0	0	0	0	0	0	0	0	0	0	0
40-44	17.3974	4.7629	6.57146	0	0	4.60081	0	0	1.4622	0	0	0	0	0	0	0	0	0	0	0	0	0	0	0	0	0	0
45-49	37.3207	10.3184	15.4093	0	0	8.56119	0	0	3.03193	0	0	0	0	0	0	0	0	0	0	0	0	0	0	0	0	0	0
50-54	57.3063	11.2074	21.7859	0	0	13.623	0	0	10.69	0	0	0	0	0	0	0	0	0	0	0	0	0	0	0	0	0	0
55-59	84.2611	19.8618	33.6174	0	0	15.0962	0	0	15.6857	0	0	0	0	0	0	0	0	0	0	0	0	0	0	0	0	0	0
60-64	95.7431	19.9121	38.2222	0	0	22.019	0	0	15.5898	0	0	0	0	0	0	0	0	0	0	0	0	0	0	0	0	0	0
65-69	121.784	21.6152	47.2786	0	0	29.6155	0	0	23.2748	0	0	0	0	0	0	0	0	0	0	0	0	0	0	0	0	0	0
70-74	128.971	21.1148	54.02	0	0	31.544	0	0	22.292	0	0	0	0	0	0	0	0	0	0	0	0	0	0	0	0	0	0
75-79	126.607	22.8822	50.797	0	0	30.9646	0	0	21.9629	0	0	0	0	0	0	0	0	0	0	0	0	0	0	0	0	0	0
80+	53.1525	10.3591	22.1106	0	0	11.9486	0	0	8.73414	0	0	0	0	0	0	0	0	0	0	0	0	0	0	0	0	0	0
Total	728.091	144.439	292.061	0	0	168.868	0	0	122.723	0	0	0	0	0	0	0	0	0	0	0	0	0	0	0	0	0	0
Females
Age Group
35-39	9.23736	0.979479	0.255977	0	0	0.989475	0	0	0	0	0	0	0	7.01242	0	0	0	0	0	0	0	0	0	0	0	0	0
40-44	18.6278	1.0777	1.66881	0	0	1.97219	0	0	0.287132	0	0	0	0	13.622	0	0	0	0	0	0	0	0	0	0	0	0	0
45-49	22.6792	1.88404	1.60864	0	0	2.41187	0	0	0	0	0	0	0	16.7747	0	0	0	0	0	0	0	0	0	0	0	0	0
50-54	40.5637	2.84443	5.87965	0	0	3.03381	0	0	1.44211	0	0	0	0	27.3637	0	0	0	0	0	0	0	0	0	0	0	0	0
55-59	40.347	4.97252	4.98994	0	0	2.82237	0	0	2.28374	0	0	0	0	25.2785	0	0	0	0	0	0	0	0	0	0	0	0	0
60-64	44.1412	4.30012	6.52513	0	0	5.96488	0	0	2.69073	0	0	0	0	24.6603	0	0	0	0	0	0	0	0	0	0	0	0	0
65-69	52.0578	4.31218	11.574	0	0	8.62446	0	0	4.35581	0	0	0	0	23.1913	0	0	0	0	0	0	0	0	0	0	0	0	0
70-74	55.3297	5.74978	8.40256	0	0	10.2961	0	0	5.10022	0	0	0	0	25.781	0	0	0	0	0	0	0	0	0	0	0	0	0
75-79	64.0472	7.15393	16.2095	0	0	10.3057	0	0	3.03993	0	0	0	0	27.3381	0	0	0	0	0	0	0	0	0	0	0	0	0
80+	40.46	3.1719	7.90138	0	0	8.45838	0	0	0.993151	0	0	0	0	19.9352	0	0	0	0	0	0	0	0	0	0	0	0	0
Total	387.491	36.4461	65.0156	0	0	54.8792	0	0	20.1928	0	0	0	0	210.957	0	0	0	0	0	0	0	0	0	0	0	0	0
Both sexes
Age Group
35-39	14.7858	3.38436	2.50448	0	0	1.88458	0	0	0	0	0	0	0	7.01242	0	0	0	0	0	0	0	0	0	0	0	0	0
40-44	36.0252	5.84061	8.24027	0	0	6.573	0	0	1.74933	0	0	0	0	13.622	0	0	0	0	0	0	0	0	0	0	0	0	0
45-49	59.9999	12.2024	17.0179	0	0	10.9731	0	0	3.03193	0	0	0	0	16.7747	0	0	0	0	0	0	0	0	0	0	0	0	0
50-54	97.87	14.0518	27.6655	0	0	16.6568	0	0	12.1321	0	0	0	0	27.3637	0	0	0	0	0	0	0	0	0	0	0	0	0
55-59	124.608	24.8343	38.6073	0	0	17.9186	0	0	17.9695	0	0	0	0	25.2785	0	0	0	0	0	0	0	0	0	0	0	0	0
60-64	139.884	24.2123	44.7473	0	0	27.9839	0	0	18.2805	0	0	0	0	24.6603	0	0	0	0	0	0	0	0	0	0	0	0	0
65-69	173.842	25.9273	58.8526	0	0	38.24	0	0	27.6306	0	0	0	0	23.1913	0	0	0	0	0	0	0	0	0	0	0	0	0
70-74	184.3	26.8646	62.4226	0	0	41.8401	0	0	27.3922	0	0	0	0	25.781	0	0	0	0	0	0	0	0	0	0	0	0	0
75-79	190.654	30.0362	67.0065	0	0	41.2702	0	0	25.0028	0	0	0	0	27.3381	0	0	0	0	0	0	0	0	0	0	0	0	0
80+	93.6125	13.531	30.0119	0	0	20.407	0	0	9.72729	0	0	0	0	19.9352	0	0	0	0	0	0	0	0	0	0	0	0	0
Total	1115.58	180.885	357.077	0	0	223.747	0	0	142.916	0	0	0	0	210.957	0	0	0	0	0	0	0	0	0	0	0	0	0

## Sheet: HALY Attributed
HALY attributed to Alcohol
	Population:	Canada 2001
	Discount Rate:	0.03
	Lifetable:	PHI_LifetableCanadaCohort_db.xls
ICD9:		140 - 149	150	151	153 - 154, 159.0	155	156	157	161	162	170 - 171	172	173	174	180	182, 179	183	185	188	189	191 - 192	193	200, 202	201	203	204 - 208	Other (152, 158-160, 163-169, 175-178, 181, 184, 186-187, 190, 194-199, excluding 159.0)
Disease	TOTAL	Oral cancer	Esophageal cancer	Stomach cancer	Colorectal cancer	Liver cancer	Gall bladder cancer	Pancreatic cancer	Laryngeal cancer	Lung cancer	Bone and connective tissue cancer	Melanoma	Non-melanoma skin cancer	Breast cancer	Cervical cancer	Uterine cancer	Ovarian cancer	Prostate cancer	Bladder cancer	Kidney cancer	Brain cancer	Thyroid cancer	Non-Hodgkin's lymphoma	Hodgkin's disease	Multiple myeloma	Leukemia	All other cancers
Males
Age Group
35-39	164.723	80.0274	55.953	0	0	24.5845	0	0	4.15854	0	0	0	0	0	0	0	0	0	0	0	0	0	0	0	0	0	0
40-44	463.08	152.147	154.847	0	0	111.834	0	0	44.2519	0	0	0	0	0	0	0	0	0	0	0	0	0	0	0	0	0	0
45-49	875.121	266.155	333.45	0	0	186.605	0	0	88.9105	0	0	0	0	0	0	0	0	0	0	0	0	0	0	0	0	0	0
50-54	1207.71	264.898	430.044	0	0	267.389	0	0	245.377	0	0	0	0	0	0	0	0	0	0	0	0	0	0	0	0	0	0
55-59	1554.39	391.751	586.062	0	0	263.008	0	0	313.573	0	0	0	0	0	0	0	0	0	0	0	0	0	0	0	0	0	0
60-64	1522.32	335.297	575.936	0	0	331.421	0	0	279.665	0	0	0	0	0	0	0	0	0	0	0	0	0	0	0	0	0	0
65-69	1616.03	304.434	603.212	0	0	376.555	0	0	331.833	0	0	0	0	0	0	0	0	0	0	0	0	0	0	0	0	0	0
70-74	1397.83	244.599	563.639	0	0	328.524	0	0	261.064	0	0	0	0	0	0	0	0	0	0	0	0	0	0	0	0	0	0
75-79	1089.71	206.046	425.398	0	0	258.507	0	0	199.762	0	0	0	0	0	0	0	0	0	0	0	0	0	0	0	0	0	0
80+	361.361	73.3975	146.391	0	0	78.8402	0	0	62.7326	0	0	0	0	0	0	0	0	0	0	0	0	0	0	0	0	0	0
Total	10252.3	2318.75	3874.93	0	0	2227.27	0	0	1831.33	0	0	0	0	0	0	0	0	0	0	0	0	0	0	0	0	0	0
Females
Age Group
35-39	351.181	37.3606	6.96192	0	0	25.8353	0	0	0.768889	0	0	0	0	280.254	0	0	0	0	0	0	0	0	0	0	0	0	0
40-44	670.581	41.1418	40.7085	0	0	50.1778	0	0	10.2886	0	0	0	0	528.264	0	0	0	0	0	0	0	0	0	0	0	0	0
45-49	794.432	57.9873	37.1502	0	0	55.4953	0	0	4.84926	0	0	0	0	638.95	0	0	0	0	0	0	0	0	0	0	0	0	0
50-54	1170.45	74.8087	123.985	0	0	64.5491	0	0	37.6992	0	0	0	0	869.409	0	0	0	0	0	0	0	0	0	0	0	0	0
55-59	1027.67	107.611	97.1995	0	0	54.916	0	0	51.2503	0	0	0	0	716.697	0	0	0	0	0	0	0	0	0	0	0	0	0
60-64	958.074	86.7858	112.444	0	0	102.804	0	0	53.7652	0	0	0	0	602.275	0	0	0	0	0	0	0	0	0	0	0	0	0
65-69	926.94	75.2555	174.37	0	0	128.605	0	0	69.8203	0	0	0	0	478.889	0	0	0	0	0	0	0	0	0	0	0	0	0
70-74	821.778	82.9334	108.561	0	0	130.682	0	0	68.4279	0	0	0	0	431.174	0	0	0	0	0	0	0	0	0	0	0	0	0
75-79	749.315	81.2112	169.604	0	0	107.563	0	0	33.7389	0	0	0	0	357.198	0	0	0	0	0	0	0	0	0	0	0	0	0
80+	372.161	30.1475	67.1981	0	0	69.6761	0	0	8.95839	0	0	0	0	196.181	0	0	0	0	0	0	0	0	0	0	0	0	0
Total	7842.59	675.243	938.183	0	0	790.303	0	0	339.567	0	0	0	0	5099.29	0	0	0	0	0	0	0	0	0	0	0	0	0
Both sexes
Age Group
35-39	515.904	117.388	62.915	0	0	50.4198	0	0	4.92743	0	0	0	0	280.254	0	0	0	0	0	0	0	0	0	0	0	0	0
40-44	1133.66	193.289	195.555	0	0	162.012	0	0	54.5405	0	0	0	0	528.264	0	0	0	0	0	0	0	0	0	0	0	0	0
45-49	1669.55	324.143	370.6	0	0	242.101	0	0	93.7597	0	0	0	0	638.95	0	0	0	0	0	0	0	0	0	0	0	0	0
50-54	2378.16	339.707	554.029	0	0	331.938	0	0	283.077	0	0	0	0	869.409	0	0	0	0	0	0	0	0	0	0	0	0	0
55-59	2582.07	499.363	683.262	0	0	317.924	0	0	364.823	0	0	0	0	716.697	0	0	0	0	0	0	0	0	0	0	0	0	0
60-64	2480.39	422.083	688.381	0	0	434.225	0	0	333.43	0	0	0	0	602.275	0	0	0	0	0	0	0	0	0	0	0	0	0
65-69	2542.97	379.689	777.582	0	0	505.16	0	0	401.653	0	0	0	0	478.889	0	0	0	0	0	0	0	0	0	0	0	0	0
70-74	2219.6	327.532	672.2	0	0	459.206	0	0	329.492	0	0	0	0	431.174	0	0	0	0	0	0	0	0	0	0	0	0	0
75-79	1839.03	287.257	595.002	0	0	366.07	0	0	233.501	0	0	0	0	357.198	0	0	0	0	0	0	0	0	0	0	0	0	0
80+	733.522	103.545	213.589	0	0	148.516	0	0	71.691	0	0	0	0	196.181	0	0	0	0	0	0	0	0	0	0	0	0	0
Total	18094.9	2993.99	4813.12	0	0	3017.57	0	0	2170.89	0	0	0	0	5099.29	0	0	0	0	0	0	0	0	0	0	0	0	0

## Sheet: YLL Attributed
YLL attributed to Alcohol
	Population:	Canada 2001
	Discount Rate:	0.03
	Lifetable:	PHI_LifetableCanadaCohort_db.xls
ICD9:		140 - 149	150	151	153 - 154, 159.0	155	156	157	161	162	170 - 171	172	173	174	180	182, 179	183	185	188	189	191 - 192	193	200, 202	201	203	204 - 208	Other (152, 158-160, 163-169, 175-178, 181, 184, 186-187, 190, 194-199, excluding 159.0)
Disease	TOTAL	Oral cancer	Esophageal cancer	Stomach cancer	Colorectal cancer	Liver cancer	Gall bladder cancer	Pancreatic cancer	Laryngeal cancer	Lung cancer	Bone and connective tissue cancer	Melanoma	Non-melanoma skin cancer	Breast cancer	Cervical cancer	Uterine cancer	Ovarian cancer	Prostate cancer	Bladder cancer	Kidney cancer	Brain cancer	Thyroid cancer	Non-Hodgkin's lymphoma	Hodgkin's disease	Multiple myeloma	Leukemia	All other cancers
Males
Age Group
35-39	135.089	58.5517	54.7443	0	0	21.7931	0	0	0	0	0	0	0	0	0	0	0	0	0	0	0	0	0	0	0	0	0
40-44	396.932	108.669	149.932	0	0	104.97	0	0	33.361	0	0	0	0	0	0	0	0	0	0	0	0	0	0	0	0	0	0
45-49	786.808	217.535	324.863	0	0	180.49	0	0	63.9202	0	0	0	0	0	0	0	0	0	0	0	0	0	0	0	0	0	0
50-54	1096.12	214.368	416.708	0	0	260.573	0	0	204.472	0	0	0	0	0	0	0	0	0	0	0	0	0	0	0	0	0	0
55-59	1430.24	337.131	570.616	0	0	256.241	0	0	266.247	0	0	0	0	0	0	0	0	0	0	0	0	0	0	0	0	0	0
60-64	1403.84	291.963	560.437	0	0	322.856	0	0	228.586	0	0	0	0	0	0	0	0	0	0	0	0	0	0	0	0	0	0
65-69	1501.91	266.571	583.067	0	0	365.236	0	0	287.039	0	0	0	0	0	0	0	0	0	0	0	0	0	0	0	0	0	0
70-74	1305.54	213.74	546.832	0	0	319.312	0	0	225.657	0	0	0	0	0	0	0	0	0	0	0	0	0	0	0	0	0	0
75-79	1027.46	185.697	412.235	0	0	251.288	0	0	178.236	0	0	0	0	0	0	0	0	0	0	0	0	0	0	0	0	0	0
80+	338.18	65.9095	140.677	0	0	76.0227	0	0	55.5705	0	0	0	0	0	0	0	0	0	0	0	0	0	0	0	0	0	0
Total	9422.12	1960.14	3760.11	0	0	2158.78	0	0	1543.09	0	0	0	0	0	0	0	0	0	0	0	0	0	0	0	0	0	0
Females
Age Group
35-39	233.221	24.7295	6.46279	0	0	24.9818	0	0	0	0	0	0	0	177.046	0	0	0	0	0	0	0	0	0	0	0	0	0
40-44	445.721	25.787	39.9308	0	0	47.19	0	0	6.87042	0	0	0	0	325.943	0	0	0	0	0	0	0	0	0	0	0	0	0
45-49	508.586	42.2501	36.0742	0	0	54.0866	0	0	0	0	0	0	0	376.175	0	0	0	0	0	0	0	0	0	0	0	0	0
50-54	840.428	58.9328	121.819	0	0	62.8567	0	0	29.8785	0	0	0	0	566.941	0	0	0	0	0	0	0	0	0	0	0	0	0
55-59	758.869	93.5258	93.8535	0	0	53.0847	0	0	42.9538	0	0	0	0	475.451	0	0	0	0	0	0	0	0	0	0	0	0	0
60-64	740.748	72.1617	109.5	0	0	100.099	0	0	45.1541	0	0	0	0	413.833	0	0	0	0	0	0	0	0	0	0	0	0	0
65-69	762.426	63.1552	169.51	0	0	126.312	0	0	63.7942	0	0	0	0	339.655	0	0	0	0	0	0	0	0	0	0	0	0	0
70-74	686.707	71.3616	104.286	0	0	127.787	0	0	63.2999	0	0	0	0	319.973	0	0	0	0	0	0	0	0	0	0	0	0	0
75-79	650.785	72.6913	164.705	0	0	104.716	0	0	30.8888	0	0	0	0	277.784	0	0	0	0	0	0	0	0	0	0	0	0	0
80+	326.355	25.5849	63.7334	0	0	68.2263	0	0	8.01087	0	0	0	0	160.799	0	0	0	0	0	0	0	0	0	0	0	0	0
Total	5953.85	550.18	909.875	0	0	769.34	0	0	290.851	0	0	0	0	3433.6	0	0	0	0	0	0	0	0	0	0	0	0	0
Both sexes
Age Group
35-39	368.31	83.2811	61.207	0	0	46.7749	0	0	0	0	0	0	0	177.046	0	0	0	0	0	0	0	0	0	0	0	0	0
40-44	842.654	134.456	189.863	0	0	152.16	0	0	40.2314	0	0	0	0	325.943	0	0	0	0	0	0	0	0	0	0	0	0	0
45-49	1295.39	259.785	360.937	0	0	234.576	0	0	63.9202	0	0	0	0	376.175	0	0	0	0	0	0	0	0	0	0	0	0	0
50-54	1936.55	273.301	538.527	0	0	323.43	0	0	234.351	0	0	0	0	566.941	0	0	0	0	0	0	0	0	0	0	0	0	0
55-59	2189.1	430.657	664.47	0	0	309.325	0	0	309.201	0	0	0	0	475.451	0	0	0	0	0	0	0	0	0	0	0	0	0
60-64	2144.59	364.125	669.937	0	0	422.954	0	0	273.74	0	0	0	0	413.833	0	0	0	0	0	0	0	0	0	0	0	0	0
65-69	2264.34	329.726	752.578	0	0	491.548	0	0	350.833	0	0	0	0	339.655	0	0	0	0	0	0	0	0	0	0	0	0	0
70-74	1992.25	285.102	651.117	0	0	447.099	0	0	288.956	0	0	0	0	319.973	0	0	0	0	0	0	0	0	0	0	0	0	0
75-79	1678.24	258.388	576.94	0	0	356.004	0	0	209.125	0	0	0	0	277.784	0	0	0	0	0	0	0	0	0	0	0	0	0
80+	664.535	91.4944	204.411	0	0	144.249	0	0	63.5814	0	0	0	0	160.799	0	0	0	0	0	0	0	0	0	0	0	0	0
Total	15376	2510.32	4669.99	0	0	2928.12	0	0	1833.94	0	0	0	0	3433.6	0	0	0	0	0	0	0	0	0	0	0	0	0

## Sheet: YERF Attributed
YERF attributed to Alcohol
	Population:	Canada 2001
	Discount Rate:	0.03
	Lifetable:	PHI_LifetableCanadaCohort_db.xls
ICD9:		140 - 149	150	151	153 - 154, 159.0	155	156	157	161	162	170 - 171	172	173	174	180	182, 179	183	185	188	189	191 - 192	193	200, 202	201	203	204 - 208	Other (152, 158-160, 163-169, 175-178, 181, 184, 186-187, 190, 194-199, excluding 159.0)
Disease	TOTAL	Oral cancer	Esophageal cancer	Stomach cancer	Colorectal cancer	Liver cancer	Gall bladder cancer	Pancreatic cancer	Laryngeal cancer	Lung cancer	Bone and connective tissue cancer	Melanoma	Non-melanoma skin cancer	Breast cancer	Cervical cancer	Uterine cancer	Ovarian cancer	Prostate cancer	Bladder cancer	Kidney cancer	Brain cancer	Thyroid cancer	Non-Hodgkin's lymphoma	Hodgkin's disease	Multiple myeloma	Leukemia	All other cancers
Males
Age Group
35-39	29.6344	21.4757	1.20879	0	0	2.79133	0	0	4.15854	0	0	0	0	0	0	0	0	0	0	0	0	0	0	0	0	0	0
40-44	66.1476	43.4782	4.9144	0	0	6.86406	0	0	10.8909	0	0	0	0	0	0	0	0	0	0	0	0	0	0	0	0	0	0
45-49	88.3131	48.6203	8.5869	0	0	6.11557	0	0	24.9903	0	0	0	0	0	0	0	0	0	0	0	0	0	0	0	0	0	0
50-54	111.587	50.5297	13.3361	0	0	6.81604	0	0	40.9053	0	0	0	0	0	0	0	0	0	0	0	0	0	0	0	0	0	0
55-59	124.159	54.6202	15.4458	0	0	6.76746	0	0	47.3258	0	0	0	0	0	0	0	0	0	0	0	0	0	0	0	0	0	0
60-64	118.478	43.3336	15.4997	0	0	8.56553	0	0	51.0787	0	0	0	0	0	0	0	0	0	0	0	0	0	0	0	0	0	0
65-69	114.119	37.8626	20.1443	0	0	11.3189	0	0	44.7935	0	0	0	0	0	0	0	0	0	0	0	0	0	0	0	0	0	0
70-74	92.2853	30.8585	16.8078	0	0	9.21175	0	0	35.4072	0	0	0	0	0	0	0	0	0	0	0	0	0	0	0	0	0	0
75-79	62.2572	20.3492	13.163	0	0	7.21893	0	0	21.5261	0	0	0	0	0	0	0	0	0	0	0	0	0	0	0	0	0	0
80+	35.5914	12.2427	9.37728	0	0	4.35734	0	0	9.61407	0	0	0	0	0	0	0	0	0	0	0	0	0	0	0	0	0	0
Total	842.572	363.371	118.484	0	0	70.0269	0	0	290.69	0	0	0	0	0	0	0	0	0	0	0	0	0	0	0	0	0	0
Females
Age Group
35-39	117.96	12.6311	0.499131	0	0	0.853491	0	0	0.768889	0	0	0	0	103.208	0	0	0	0	0	0	0	0	0	0	0	0	0
40-44	224.859	15.3548	0.777783	0	0	2.98784	0	0	3.41817	0	0	0	0	202.321	0	0	0	0	0	0	0	0	0	0	0	0	0
45-49	285.846	15.7372	1.076	0	0	1.40871	0	0	4.84926	0	0	0	0	262.775	0	0	0	0	0	0	0	0	0	0	0	0	0
50-54	330.023	15.8759	2.1666	0	0	1.69244	0	0	7.82065	0	0	0	0	302.468	0	0	0	0	0	0	0	0	0	0	0	0	0
55-59	268.805	14.0854	3.346	0	0	1.83125	0	0	8.29647	0	0	0	0	241.246	0	0	0	0	0	0	0	0	0	0	0	0	0
60-64	217.326	14.6241	2.94394	0	0	2.70502	0	0	8.61109	0	0	0	0	188.442	0	0	0	0	0	0	0	0	0	0	0	0	0
65-69	164.514	12.1003	4.8601	0	0	2.29295	0	0	6.02611	0	0	0	0	139.234	0	0	0	0	0	0	0	0	0	0	0	0	0
70-74	135.071	11.5717	4.27516	0	0	2.8953	0	0	5.12809	0	0	0	0	111.201	0	0	0	0	0	0	0	0	0	0	0	0	0
75-79	98.5301	8.51993	4.89865	0	0	2.8467	0	0	2.85013	0	0	0	0	79.4147	0	0	0	0	0	0	0	0	0	0	0	0	0
80+	73.2917	7.28899	6.77184	0	0	2.84197	0	0	1.24398	0	0	0	0	55.1449	0	0	0	0	0	0	0	0	0	0	0	0	0
Total	1916.23	127.789	31.6152	0	0	22.3557	0	0	49.0128	0	0	0	0	1685.45	0	0	0	0	0	0	0	0	0	0	0	0	0
Both sexes
Age Group
35-39	147.595	34.1069	1.70792	0	0	3.64482	0	0	4.92743	0	0	0	0	103.208	0	0	0	0	0	0	0	0	0	0	0	0	0
40-44	291.007	58.833	5.69218	0	0	9.8519	0	0	14.3091	0	0	0	0	202.321	0	0	0	0	0	0	0	0	0	0	0	0	0
45-49	374.159	64.3575	9.66289	0	0	7.52428	0	0	29.8396	0	0	0	0	262.775	0	0	0	0	0	0	0	0	0	0	0	0	0
50-54	441.611	66.4056	15.5027	0	0	8.50848	0	0	48.726	0	0	0	0	302.468	0	0	0	0	0	0	0	0	0	0	0	0	0
55-59	392.964	68.7056	18.7918	0	0	8.5987	0	0	55.6223	0	0	0	0	241.246	0	0	0	0	0	0	0	0	0	0	0	0	0
60-64	335.804	57.9577	18.4437	0	0	11.2706	0	0	59.6898	0	0	0	0	188.442	0	0	0	0	0	0	0	0	0	0	0	0	0
65-69	278.633	49.9629	25.0044	0	0	13.6118	0	0	50.8196	0	0	0	0	139.234	0	0	0	0	0	0	0	0	0	0	0	0	0
70-74	227.357	42.4303	21.0829	0	0	12.1071	0	0	40.5353	0	0	0	0	111.201	0	0	0	0	0	0	0	0	0	0	0	0	0
75-79	160.787	28.8691	18.0617	0	0	10.0656	0	0	24.3762	0	0	0	0	79.4147	0	0	0	0	0	0	0	0	0	0	0	0	0
80+	108.883	19.5317	16.1491	0	0	7.19931	0	0	10.858	0	0	0	0	55.1449	0	0	0	0	0	0	0	0	0	0	0	0	0
Total	2758.8	491.16	150.099	0	0	92.3825	0	0	339.703	0	0	0	0	1685.45	0	0	0	0	0	0	0	0	0	0	0	0	0
