# Supplementary material for: Estimating summary measures of health: a structured workbook approach
Source: Popul Health Metr. 2005 May 11;3:5. doi: 10.1186/1478-7954-3-5 (PMC1156945; doi:10.1186/1478-7954-3-5)
Supplement: Additional File 1 — PHI Workbook System. This 2.6 Mb zip file for download contains the Excel files that comprise the workbook system. The system estimates summary measures of health and is initialized with cancer data for Canada. When unzipped, the workbook system will occupy approximately 6 Mb of additional disk space and a folder structure will be created under C:\PHI, where you will find the user guide. [file 1478-7954-3-5-S1.zip › PHI/Canada/Cancer/PAF/PHI_PAF_FruitVeg.xls]

## Sheet: Info
Population Attributable Fraction associated with Fruit and Vegetable consumption
This workbook calculates the proportion of cancers attributable to lack of fruit and vegetable consumption, by age group and sex.
The calculation is based on the formula:
PAF = Pe*(RR-1) / (1+ Pe*(RR-1) )
and Pe is proportion exposed, and RR is the relative risk of a specific disease
When the risk factor has more than one level of risk, then
PAF = åA(i) / (1+ åA(i) )
where A(i) = Pe(i) * (RR(i) - 1 ) for the ith risk level
EXCEPTION: in this case, the relative risks are by age group. This changes the implementation of the formula in the PAF sheet somewhat.
The PAF is calculated by sex and age group and is applied to the number of DEATHS, estimated HALYs, YLLs and YERFs to calculate the amount of each attributable to Fruit and Vegetables consumption.

## Sheet: Pe
Proportion of population exposed to Fruit and Vegetable consumption in Canada
Source:	Health Statistics Division, Statistics Canada. Canadian Community Health Survey 2000-01. Statistics Canada survey 3226.
Year:	2000-2001
	Fruit and Vegetable consumption
	Risk Level
Males	<5 servings/day	>=5 servings/day	n/a	n/a	n/a
0	0	0	0	0	0
1-4	0	0	0	0	0
5-9	0	0	0	0	0
10-14	0.595974	0.404026	0	0	0
15-19	0.643241	0.356759	0	0	0
20-24	0.692975	0.307025	0	0	0
25-29	0.717724	0.282276	0	0	0
30-34	0.715588	0.284412	0	0	0
35-39	0.723802	0.276198	0	0	0
40-44	0.720788	0.279212	0	0	0
45-49	0.709648	0.290352	0	0	0
50-54	0.693711	0.306289	0	0	0
55-59	0.671385	0.328615	0	0	0
60-64	0.659216	0.340784	0	0	0
65-69	0.628663	0.371337	0	0	0
70-74	0.597534	0.402466	0	0	0
75-79	0.574771	0.425229	0	0	0
80-84	0.538196	0.461804	0	0	0
85-89	0	0	0	0	0
90+	0	0	0	0	0
Females	<5 servings/day	>=5 servings/day	n/a	n/a	n/a
0	0	0	0	0	0
1-4	0	0	0	0	0
5-9	0	0	0	0	0
10-14	0.574314	0.425686	0	0	0
15-19	0.577614	0.422386	0	0	0
20-24	0.604465	0.395535	0	0	0
25-29	0.588965	0.411035	0	0	0
30-34	0.593945	0.406055	0	0	0
35-39	0.585893	0.414107	0	0	0
40-44	0.614239	0.385761	0	0	0
45-49	0.592325	0.407675	0	0	0
50-54	0.550928	0.449072	0	0	0
55-59	0.532425	0.467575	0	0	0
60-64	0.521168	0.478832	0	0	0
65-69	0.517807	0.482193	0	0	0
70-74	0.507955	0.492045	0	0	0
75-79	0.505448	0.494552	0	0	0
80-84	0.511381	0.488619	0	0	0
85-89	0	0	0	0	0
90+	0	0	0	0	0

## Sheet: RR
Relative Risk associated with Fruit and Vegetable consumption
Source:	New Zealand Ministry of Health (NZMOH). The health of New Zealanders 1996/7. Wellington:NZMOH. 1999.
Note:	The inadequate consumption is less than 5 a day (<5). This is the category used by WHO and Australia. Age groups help determine the risk categories.
	ICD9:	140 - 149	150	151	153 - 154, 159.0	155	156	157	161	162	170 - 171	172	173	174	180	182, 179	183	185	188	189	191 - 192	193	200, 202	201	203	204 - 208	Other (152, 158-160, 163-169, 175-178, 181, 184, 186-187, 190, 194-199, excluding 159.0)
Males	Disease	Oral cancer	Esophageal cancer	Stomach cancer	Colorectal cancer	Liver cancer	Gall bladder cancer	Pancreatic cancer	Laryngeal cancer	Lung cancer	Bone and connective tissue cancer	Melanoma	Non-melanoma skin cancer	Breast cancer	Cervical cancer	Uterine cancer	Ovarian cancer	Prostate cancer	Bladder cancer	Kidney cancer	Brain cancer	Thyroid cancer	Non-Hodgkin's lymphoma	Hodgkin's disease	Multiple myeloma	Leukemia	All other cancers
Offset	Risk Level
2	<5 servings/day and age < 45	1.4	1.4	1.4	1.4	1.4	1.4	1.4	1.4	1.4	1.4	1.4	1.4	1.4	1.4	1.4	1.4	1.4	1.4	1.4	1.4	1.4	1.4	1.4	1.4	1.4	1.4
3	<5 servings/day and age 45 – 64	1.3	1.3	1.3	1.3	1.3	1.3	1.3	1.3	1.3	1.3	1.3	1.3	1.3	1.3	1.3	1.3	1.3	1.3	1.3	1.3	1.3	1.3	1.3	1.3	1.3	1.3
4	<5 servings/day and age 65 – 74	1.2	1.2	1.2	1.2	1.2	1.2	1.2	1.2	1.2	1.2	1.2	1.2	1.2	1.2	1.2	1.2	1.2	1.2	1.2	1.2	1.2	1.2	1.2	1.2	1.2	1.2
5	<5 servings/day and age 75 +	1.1	1.1	1.1	1.1	1.1	1.1	1.1	1.1	1.1	1.1	1.1	1.1	1.1	1.1	1.1	1.1	1.1	1.1	1.1	1.1	1.1	1.1	1.1	1.1	1.1	1.1
6	>=5 servings/day	1	1	1	1	1	1	1	1	1	1	1	1	1	1	1	1	1	1	1	1	1	1	1	1	1	1
Females
Offset	Risk Level
2	<5 servings/day and age < 45	1.4	1.4	1.4	1.4	1.4	1.4	1.4	1.4	1.4	1.4	1.4	1.4	1.4	1.4	1.4	1.4	1.4	1.4	1.4	1.4	1.4	1.4	1.4	1.4	1.4	1.4
3	<5 servings/day and age 45 – 64	1.3	1.3	1.3	1.3	1.3	1.3	1.3	1.3	1.3	1.3	1.3	1.3	1.3	1.3	1.3	1.3	1.3	1.3	1.3	1.3	1.3	1.3	1.3	1.3	1.3	1.3
4	<5 servings/day and age 65 – 74	1.2	1.2	1.2	1.2	1.2	1.2	1.2	1.2	1.2	1.2	1.2	1.2	1.2	1.2	1.2	1.2	1.2	1.2	1.2	1.2	1.2	1.2	1.2	1.2	1.2	1.2
5	<5 servings/day and age 75 +	1.1	1.1	1.1	1.1	1.1	1.1	1.1	1.1	1.1	1.1	1.1	1.1	1.1	1.1	1.1	1.1	1.1	1.1	1.1	1.1	1.1	1.1	1.1	1.1	1.1	1.1
6	>=5 servings/day	1	1	1	1	1	1	1	1	1	1	1	1	1	1	1	1	1	1	1	1	1	1	1	1	1	1

## Sheet: PAF
Population Attributable Fraction associated with Fruit and Vegetable consumption
See Info sheet for explanation of calculation.
Note: in this case, age is a determining factor and the generalized formula has been changed
	ICD9:	140 - 149	150	151	153 - 154, 159.0	155	156	157	161	162	170 - 171	172	173	174	180	182, 179	183	185	188	189	191 - 192	193	200, 202	201	203	204 - 208	Other (152, 158-160, 163-169, 175-178, 181, 184, 186-187, 190, 194-199, excluding 159.0)
	Disease	Oral cancer	Esophageal cancer	Stomach cancer	Colorectal cancer	Liver cancer	Gall bladder cancer	Pancreatic cancer	Laryngeal cancer	Lung cancer	Bone and connective tissue cancer	Melanoma	Non-melanoma skin cancer	Breast cancer	Cervical cancer	Uterine cancer	Ovarian cancer	Prostate cancer	Bladder cancer	Kidney cancer	Brain cancer	Thyroid cancer	Non-Hodgkin's lymphoma	Hodgkin's disease	Multiple myeloma	Leukemia	All other cancers
Males	Age Group
	35-39	0.224518	0.224518	0.224518	0.224518	0.224518	0.224518	0.224518	0.224518	0.224518	0.224518	0.224518	0.224518	0.224518	0.224518	0.224518	0.224518	0.224518	0.224518	0.224518	0.224518	0.224518	0.224518	0.224518	0.224518	0.224518	0.224518
	40-44	0.223792	0.223792	0.223792	0.223792	0.223792	0.223792	0.223792	0.223792	0.223792	0.223792	0.223792	0.223792	0.223792	0.223792	0.223792	0.223792	0.223792	0.223792	0.223792	0.223792	0.223792	0.223792	0.223792	0.223792	0.223792	0.223792
	45-49	0.175526	0.175526	0.175526	0.175526	0.175526	0.175526	0.175526	0.175526	0.175526	0.175526	0.175526	0.175526	0.175526	0.175526	0.175526	0.175526	0.175526	0.175526	0.175526	0.175526	0.175526	0.175526	0.175526	0.175526	0.175526	0.175526
	50-54	0.172263	0.172263	0.172263	0.172263	0.172263	0.172263	0.172263	0.172263	0.172263	0.172263	0.172263	0.172263	0.172263	0.172263	0.172263	0.172263	0.172263	0.172263	0.172263	0.172263	0.172263	0.172263	0.172263	0.172263	0.172263	0.172263
	55-59	0.167648	0.167648	0.167648	0.167648	0.167648	0.167648	0.167648	0.167648	0.167648	0.167648	0.167648	0.167648	0.167648	0.167648	0.167648	0.167648	0.167648	0.167648	0.167648	0.167648	0.167648	0.167648	0.167648	0.167648	0.167648	0.167648
	60-64	0.165111	0.165111	0.165111	0.165111	0.165111	0.165111	0.165111	0.165111	0.165111	0.165111	0.165111	0.165111	0.165111	0.165111	0.165111	0.165111	0.165111	0.165111	0.165111	0.165111	0.165111	0.165111	0.165111	0.165111	0.165111	0.165111
	65-69	0.11169	0.11169	0.11169	0.11169	0.11169	0.11169	0.11169	0.11169	0.11169	0.11169	0.11169	0.11169	0.11169	0.11169	0.11169	0.11169	0.11169	0.11169	0.11169	0.11169	0.11169	0.11169	0.11169	0.11169	0.11169	0.11169
	70-74	0.10675	0.10675	0.10675	0.10675	0.10675	0.10675	0.10675	0.10675	0.10675	0.10675	0.10675	0.10675	0.10675	0.10675	0.10675	0.10675	0.10675	0.10675	0.10675	0.10675	0.10675	0.10675	0.10675	0.10675	0.10675	0.10675
	75-79	0.0543531	0.0543531	0.0543531	0.0543531	0.0543531	0.0543531	0.0543531	0.0543531	0.0543531	0.0543531	0.0543531	0.0543531	0.0543531	0.0543531	0.0543531	0.0543531	0.0543531	0.0543531	0.0543531	0.0543531	0.0543531	0.0543531	0.0543531	0.0543531	0.0543531	0.0543531
	80+	0.051071	0.051071	0.051071	0.051071	0.051071	0.051071	0.051071	0.051071	0.051071	0.051071	0.051071	0.051071	0.051071	0.051071	0.051071	0.051071	0.051071	0.051071	0.051071	0.051071	0.051071	0.051071	0.051071	0.051071	0.051071	0.051071
Females	Age Group
	35-39	0.189862	0.189862	0.189862	0.189862	0.189862	0.189862	0.189862	0.189862	0.189862	0.189862	0.189862	0.189862	0.189862	0.189862	0.189862	0.189862	0.189862	0.189862	0.189862	0.189862	0.189862	0.189862	0.189862	0.189862	0.189862	0.189862
	40-44	0.197236	0.197236	0.197236	0.197236	0.197236	0.197236	0.197236	0.197236	0.197236	0.197236	0.197236	0.197236	0.197236	0.197236	0.197236	0.197236	0.197236	0.197236	0.197236	0.197236	0.197236	0.197236	0.197236	0.197236	0.197236	0.197236
	45-49	0.150885	0.150885	0.150885	0.150885	0.150885	0.150885	0.150885	0.150885	0.150885	0.150885	0.150885	0.150885	0.150885	0.150885	0.150885	0.150885	0.150885	0.150885	0.150885	0.150885	0.150885	0.150885	0.150885	0.150885	0.150885	0.150885
	50-54	0.141836	0.141836	0.141836	0.141836	0.141836	0.141836	0.141836	0.141836	0.141836	0.141836	0.141836	0.141836	0.141836	0.141836	0.141836	0.141836	0.141836	0.141836	0.141836	0.141836	0.141836	0.141836	0.141836	0.141836	0.141836	0.141836
	55-59	0.137728	0.137728	0.137728	0.137728	0.137728	0.137728	0.137728	0.137728	0.137728	0.137728	0.137728	0.137728	0.137728	0.137728	0.137728	0.137728	0.137728	0.137728	0.137728	0.137728	0.137728	0.137728	0.137728	0.137728	0.137728	0.137728
	60-64	0.13521	0.13521	0.13521	0.13521	0.13521	0.13521	0.13521	0.13521	0.13521	0.13521	0.13521	0.13521	0.13521	0.13521	0.13521	0.13521	0.13521	0.13521	0.13521	0.13521	0.13521	0.13521	0.13521	0.13521	0.13521	0.13521
	65-69	0.0938429	0.0938429	0.0938429	0.0938429	0.0938429	0.0938429	0.0938429	0.0938429	0.0938429	0.0938429	0.0938429	0.0938429	0.0938429	0.0938429	0.0938429	0.0938429	0.0938429	0.0938429	0.0938429	0.0938429	0.0938429	0.0938429	0.0938429	0.0938429	0.0938429	0.0938429
	70-74	0.0922221	0.0922221	0.0922221	0.0922221	0.0922221	0.0922221	0.0922221	0.0922221	0.0922221	0.0922221	0.0922221	0.0922221	0.0922221	0.0922221	0.0922221	0.0922221	0.0922221	0.0922221	0.0922221	0.0922221	0.0922221	0.0922221	0.0922221	0.0922221	0.0922221	0.0922221
	75-79	0.048113	0.048113	0.048113	0.048113	0.048113	0.048113	0.048113	0.048113	0.048113	0.048113	0.048113	0.048113	0.048113	0.048113	0.048113	0.048113	0.048113	0.048113	0.048113	0.048113	0.048113	0.048113	0.048113	0.048113	0.048113	0.048113
	80+	0.0486502	0.0486502	0.0486502	0.0486502	0.0486502	0.0486502	0.0486502	0.0486502	0.0486502	0.0486502	0.0486502	0.0486502	0.0486502	0.0486502	0.0486502	0.0486502	0.0486502	0.0486502	0.0486502	0.0486502	0.0486502	0.0486502	0.0486502	0.0486502	0.0486502	0.0486502

## Sheet: Summary
Summary of Population Attributable Fraction associated with Fruit and Vegetable consumption
All Cancers
	Total Numbers	Number attributed to Fruit and Vegetable consumption	Proportion attributed to Fruit and Vegetable consumption
TOTAL
DEATHS	64825.1	5708.3	0.0880569
HALY	910417	100637	0.110539
YLL	770786	84127.2	0.109145
YERF	139631	16679.1	0.119452
MALES
DEATHS	34810.9	3339.76	0.09594
HALY	446961	53166.5	0.118951
YLL	386849	45826.5	0.118461
YERF	60111.3	7412.05	0.123305
FEMALES
DEATHS	30014.2	2368.54	0.0789139
HALY	463457	47470	0.102426
YLL	383937	38300.7	0.0997577
YERF	79519.5	9267.09	0.116539

## Sheet: DEATHS Attributed
DEATHS attributed to Fruit and Vegetable consumption
	Population:	Canada 2001
	Discount Rate:	Not discounted
	Lifetable:	PHI_LifetableCanadaCohort_db.xls
ICD9:		140 - 149	150	151	153 - 154, 159.0	155	156	157	161	162	170 - 171	172	173	174	180	182, 179	183	185	188	189	191 - 192	193	200, 202	201	203	204 - 208	Other (152, 158-160, 163-169, 175-178, 181, 184, 186-187, 190, 194-199, excluding 159.0)
Disease	TOTAL	Oral cancer	Esophageal cancer	Stomach cancer	Colorectal cancer	Liver cancer	Gall bladder cancer	Pancreatic cancer	Laryngeal cancer	Lung cancer	Bone and connective tissue cancer	Melanoma	Non-melanoma skin cancer	Breast cancer	Cervical cancer	Uterine cancer	Ovarian cancer	Prostate cancer	Bladder cancer	Kidney cancer	Brain cancer	Thyroid cancer	Non-Hodgkin's lymphoma	Hodgkin's disease	Multiple myeloma	Leukemia	All other cancers
Males
Age Group
35-39	61.6528	2.43064	1.54683	3.09365	6.40841	0.883815	0.441907	1.76793	0	7.29222	3.53556	3.97777	0.221104	0	0	0	0	0	1.10492	0.883815	9.06015	0	5.7454	0.221104	0.883815	5.7454	6.40841
40-44	123.636	4.64791	4.41557	4.88024	10.6904	4.41557	0	5.34521	0.929641	25.5638	3.71826	6.27485	0.232336	0	0	0	0	0.232336	2.32395	4.88024	11.6201	0	11.1551	1.62665	0.697305	8.83114	11.1551
45-49	174.961	7.80905	7.99506	7.43724	22.6835	6.3216	0.557819	8.18107	1.48745	46.2969	2.60309	6.1358	0.37181	0	0	0	0	1.85926	2.41708	4.09053	11.7136	0.557819	10.97	0.929629	2.23128	6.87942	15.4323
50-54	290.579	8.36072	11.1474	10.5901	32.3278	10.0328	1.85788	14.4919	5.20213	94.9397	3.53009	6.50266	1.30053	0	0	0	0	5.75947	5.38797	10.0328	15.0492	0.743187	14.1202	1.48637	4.83062	11.3333	21.5519
55-59	412.267	14.5742	16.7603	14.2098	51.5562	10.9307	1.8218	24.9583	7.46932	145.013	3.09704	6.55842	1.27524	0	0	0	0	12.5703	5.82961	12.7524	14.2098	0.364334	17.489	1.093	6.74052	11.4771	31.5167
60-64	564.197	14.8201	19.4728	19.9899	69.1029	16.371	3.96349	30.1571	7.58239	206.275	2.58495	8.09932	2.4126	0	0	0	0	24.298	13.7861	16.371	16.5433	1.55099	22.5747	0.344687	9.30562	18.6112	39.9798
65-69	525.681	11.1279	16.358	18.5836	65.9883	14.5775	2.89323	24.4813	7.56696	195.294	2.55942	5.34136	1.6692	0	0	0	0	37.7235	12.5745	11.3504	13.4647	1.1128	19.9189	0.667693	9.56998	15.4677	37.3897
70-74	633.944	11.0733	18.8245	21.0392	80.1704	15.8347	4.20784	28.6797	7.30837	225.452	3.10053	7.08688	2.76829	0	0	0	0	65.3322	17.9387	14.6167	9.41229	0.664375	23.8075	1.3288	10.8518	18.4923	45.954
75-79	325.159	5.91715	8.98952	12.2895	40.7942	8.02229	2.33272	14.167	3.69822	101.217	2.10513	2.95858	0.853426	0	0	0	0	43.639	11.6636	7.62402	5.00683	0.512067	12.2326	0.341378	5.57578	11.4929	23.7255
80+	227.684	3.2736	4.45886	9.76436	28.5593	3.72513	0.959499	10.7803	1.69324	61.2953	0.846619	1.74968	1.3546	0	0	0	0	42.1617	10.3288	5.47481	3.21716	0.225761	8.01468	0.282206	4.40243	8.07112	17.0453
Total	3339.76	84.0345	109.969	121.878	408.282	91.1151	19.0362	163.01	42.9377	1108.64	27.6807	54.6853	12.4591	0	0	0	0	233.576	83.3552	88.0766	109.297	5.73133	146.028	8.32152	55.0891	116.402	250.159
Females
Age Group
35-39	69.5835	1.1164	0.186066	2.23255	5.76756	1.1164	0.558199	1.1164	0	8.5583	1.86041	1.86041	0.186066	22.6983	4.46534	1.1164	2.23255	0	0	0.930331	3.34894	0.186066	2.60468	1.1164	0.372133	2.41861	3.53501
40-44	144.681	1.22611	1.22611	3.47408	8.37853	2.24796	0	3.88261	0.204265	26.77	2.86102	3.88261	0.408792	44.3444	8.17401	1.63491	8.5828	0	1.43038	1.83917	8.37853	0	4.08713	0.204265	0.408792	4.90446	6.13057
45-49	160.821	1.75855	0.959158	3.83663	11.9897	2.23803	1.27888	3.99658	0	36.1288	2.39798	2.23803	0	44.9214	7.034	3.19719	11.1904	0	1.27888	2.55775	4.3163	0.479669	4.63602	0.319719	1.11911	3.51691	9.43181
50-54	248.295	2.44925	3.21469	4.8985	25.2581	2.60234	2.29616	9.18481	0.765438	55.5678	2.60234	3.21469	0.306175	67.0488	4.59233	4.28615	14.6957	0	1.98999	4.13307	8.26628	0.306175	6.12321	0.459263	3.0616	5.81703	15.1548
55-59	288.924	4.19163	2.69468	5.98801	27.6948	2.39525	2.69468	11.527	1.19762	81.5873	2.09581	3.14378	0.149661	61.5274	5.83835	4.7905	19.0121	0	1.64672	3.14378	8.83235	0.299434	9.88032	0.299434	4.94016	5.68869	17.6648
60-64	345.565	3.68525	3.54354	8.9297	37.7031	5.10264	1.84262	15.875	1.4174	104.18	1.70091	2.97659	0.283515	60.6652	5.66967	7.3705	19.4185	0	2.69308	5.66967	10.6306	1.13397	9.92186	0.425228	5.10264	8.78798	20.836
65-69	309.276	2.89129	4.84995	6.80855	34.0427	5.78259	3.73073	17.1612	1.77207	90.3764	2.33171	2.6115	0.652848	45.2349	3.5442	6.24896	16.2286	0	3.82399	5.5028	6.80855	0.746167	11.3786	0.093264	5.12974	7.92777	23.5967
70-74	375.021	3.99058	3.61936	9.0948	46.6804	7.1459	4.36179	21.3449	2.13449	100.414	2.69134	2.87692	0.556801	52.2487	3.71218	8.07397	18.468	0	4.64019	6.77468	8.25955	1.48487	14.5702	0.556801	8.8164	11.2293	31.275
75-79	226.603	2.72478	3.81468	7.18351	28.6845	3.91376	1.88257	14.0202	0.693586	54.7928	1.53578	1.6844	0.644045	30.5175	1.93211	5.8459	10.6019	0	3.61654	3.31928	4.60735	0.693586	10.1065	0.346793	5.59819	6.88625	20.956
80+	199.767	1.43374	2.17715	6.47837	31.6484	3.82329	2.28336	12.9036	0.265509	38.2861	1.53994	1.80545	0.424812	26.8162	1.53994	5.73495	8.92103	0	2.92057	3.9295	2.76127	0.902719	9.98305	0.424812	5.04463	6.63767	21.0812
Total	2368.54	25.4676	26.2854	58.9247	257.848	36.3682	20.929	111.012	8.45038	596.661	21.6173	26.2944	3.61271	456.023	46.5021	48.2994	129.351	0	24.0403	37.8	66.2097	6.23266	83.2916	4.24598	39.5934	63.8147	169.662
Both sexes
Age Group
35-39	131.236	3.54704	1.73289	5.3262	12.176	2.00021	1.00011	2.88433	0	15.8505	5.39597	5.83818	0.40717	22.6983	4.46534	1.1164	2.23255	0	1.10492	1.81415	12.4091	0.186066	8.35007	1.3375	1.25595	8.16401	9.94342
40-44	268.317	5.87402	5.64168	8.35432	19.069	6.66353	0	9.22782	1.13391	52.3338	6.57928	10.1575	0.641128	44.3444	8.17401	1.63491	8.5828	0.232336	3.75433	6.71941	19.9986	0	15.2422	1.83091	1.1061	13.7356	17.2857
45-49	335.783	9.56759	8.95421	11.2739	34.6733	8.55963	1.8367	12.1776	1.48745	82.4257	5.00107	8.37383	0.37181	44.9214	7.034	3.19719	11.1904	1.85926	3.69595	6.64829	16.0299	1.03749	15.606	1.24935	3.35038	10.3963	24.8641
50-54	538.873	10.81	14.3621	15.4886	57.5859	12.6351	4.15404	23.6767	5.96757	150.508	6.13243	9.71735	1.60671	67.0488	4.59233	4.28615	14.6957	5.75947	7.37796	14.1658	23.3155	1.04936	20.2434	1.94564	7.89223	17.1503	36.7067
55-59	701.191	18.7658	19.455	20.1978	79.251	13.3259	4.51649	36.4853	8.66694	226.6	5.19286	9.70219	1.4249	61.5274	5.83835	4.7905	19.0121	12.5703	7.47633	15.8961	23.0422	0.663768	27.3693	1.39244	11.6807	17.1658	49.1815
60-64	909.762	18.5053	23.0164	28.9196	106.806	21.4736	5.80611	46.0321	8.99979	310.455	4.28586	11.0759	2.69612	60.6652	5.66967	7.3705	19.4185	24.298	16.4792	22.0406	27.1739	2.68496	32.4966	0.769915	14.4083	27.3992	60.8157
65-69	834.957	14.0192	21.208	25.3921	100.031	20.3601	6.62396	41.6426	9.33903	285.671	4.89113	7.95286	2.32205	45.2349	3.5442	6.24896	16.2286	37.7235	16.3985	16.8532	20.2733	1.85897	31.2975	0.760957	14.6997	23.3955	60.9864
70-74	1008.97	15.0638	22.4439	30.134	126.851	22.9806	8.56963	50.0247	9.44286	325.866	5.79187	9.9638	3.32509	52.2487	3.71218	8.07397	18.468	65.3322	22.5788	21.3914	17.6718	2.14924	38.3777	1.8856	19.6682	29.7216	77.229
75-79	551.761	8.64194	12.8042	19.473	69.4787	11.9361	4.21529	28.1873	4.3918	156.01	3.64091	4.64298	1.49747	30.5175	1.93211	5.8459	10.6019	43.639	15.2802	10.9433	9.61418	1.20565	22.339	0.688171	11.174	18.3792	44.6815
80+	427.452	4.70734	6.63602	16.2427	60.2077	7.54842	3.24286	23.6839	1.95875	99.5814	2.38656	3.55514	1.77941	26.8162	1.53994	5.73495	8.92103	42.1617	13.2493	9.40431	5.97843	1.12848	17.9977	0.707018	9.44706	14.7088	38.1265
Total	5708.3	109.502	136.254	180.802	666.129	127.483	39.9652	274.022	51.3881	1705.3	49.2979	80.9797	16.0719	456.023	46.5021	48.2994	129.351	233.576	107.396	125.877	175.507	11.964	229.32	12.5675	94.6825	180.216	419.821

## Sheet: HALY Attributed
HALY attributed to Fruit and Vegetable consumption
	Population:	Canada 2001
	Discount Rate:	0.03
	Lifetable:	PHI_LifetableCanadaCohort_db.xls
ICD9:		140 - 149	150	151	153 - 154, 159.0	155	156	157	161	162	170 - 171	172	173	174	180	182, 179	183	185	188	189	191 - 192	193	200, 202	201	203	204 - 208	Other (152, 158-160, 163-169, 175-178, 181, 184, 186-187, 190, 194-199, excluding 159.0)
Disease	TOTAL	Oral cancer	Esophageal cancer	Stomach cancer	Colorectal cancer	Liver cancer	Gall bladder cancer	Pancreatic cancer	Laryngeal cancer	Lung cancer	Bone and connective tissue cancer	Melanoma	Non-melanoma skin cancer	Breast cancer	Cervical cancer	Uterine cancer	Ovarian cancer	Prostate cancer	Bladder cancer	Kidney cancer	Brain cancer	Thyroid cancer	Non-Hodgkin's lymphoma	Hodgkin's disease	Multiple myeloma	Leukemia	All other cancers
Males
Age Group
35-39	1975.51	80.8845	38.4921	79.8201	191.284	24.2743	11.1546	45.1418	2.7067	186.307	100.169	149.378	9.16267	0	0	0	0	0.487478	40.9545	43.9768	250.647	28.1171	202.806	37.3381	26.1057	153.627	272.677
40-44	3461.01	148.473	104.046	120.014	307.73	107.332	1.37505	127	28.1346	609.764	98.7419	212.527	8.30354	0	0	0	0	17.3412	85.0055	157.837	300.525	23.8744	335.236	63.6664	25.2799	219.233	359.566
45-49	4298.68	201.429	173.01	167.829	568.545	137.79	14.0864	177.142	43.619	1011.74	66.1443	187.475	10.551	0	0	0	0	90.1765	85.7175	125.849	258.142	27.9355	313.463	33.6979	58.7208	156.691	388.926
50-54	6484.63	197.614	220.046	217.941	774.11	196.92	38.0015	285.912	119.409	1888.77	78.7285	189.093	27.4536	0	0	0	0	314.88	159.995	238.614	297.545	34.965	364.867	39.7624	105.567	231.775	462.66
55-59	8128.55	287.459	292.188	260.366	1056.09	190.436	33.5166	434.671	149.319	2558.39	61.0825	164.116	24.111	0	0	0	0	600.726	167.765	260.662	248.46	18.7851	374.536	23.9998	133.159	212.486	576.229
60-64	9565.16	249.553	293.419	313.114	1212.01	246.409	61.7179	454.381	136.021	3144.8	45.6572	162.579	37.6397	0	0	0	0	899.297	277.416	283.418	248.885	31.2411	392.84	9.72685	153.072	289.972	621.994
65-69	7465.78	156.728	208.706	246.127	953.983	185.35	38.2615	311.707	107.883	2507.38	36.4693	90.5105	22.2186	0	0	0	0	915.615	211.44	167.552	169.44	18.661	286.104	10.0284	131.285	204.812	485.526
70-74	7264.21	128.275	196.413	230.351	939.38	164.915	45.1114	301.021	85.589	2377.25	35.4456	89.624	29.6239	0	0	0	0	1032.13	235.741	168.885	97.8783	9.76725	273.833	14.7503	122.302	200.054	485.869
75-79	2935.41	53.2818	75.2824	107.138	379.007	66.9738	19.9841	119.876	33.6369	857.912	18.54	30.1191	7.84202	0	0	0	0	471.762	114.48	69.4271	41.8621	4.91507	110.352	3.1057	50.9533	98.6418	200.315
80+	1587.57	23.1944	29.5216	66.3054	206.239	24.5793	6.66111	71.7272	12.1616	407.6	5.93251	14.6496	9.08853	0	0	0	0	317.152	75.7632	38.7489	21.0032	1.71591	55.9654	2.01604	30.6395	54.3564	112.546
Total	53166.5	1526.89	1631.12	1809.01	6588.38	1344.98	269.87	2328.58	718.48	15549.9	546.911	1290.07	185.994	0	0	0	0	4659.56	1454.28	1554.97	1934.39	199.977	2710	238.092	837.084	1821.65	3966.31
Females
Age Group
35-39	2655.78	42.5831	5.06053	60.5145	178.693	29.1493	15.006	30.2605	0.539735	229.917	58.5007	122.707	9.64078	907.147	198.908	52.3664	104.949	0	6.91216	37.607	104.803	96.5123	116.925	48.939	11.8102	70.4011	115.929
40-44	4881.93	46.8074	29.9096	89.5834	269.757	57.1942	1.45881	98.8793	7.31927	680.101	79.8496	170.888	16.1142	1719.68	284.63	93.7501	288.774	0	45.5265	67.1324	223.716	91.1834	166.552	19.2113	13.7172	129.112	191.082
45-49	4970.89	54.1247	22.1509	92.0027	354.222	51.4956	30.9612	93.5517	2.79016	851.253	62.3992	121.075	2.66919	1711.06	205.208	146.753	323.475	0	41.5038	80.9147	105.768	73.7355	166.074	14.7645	32.8911	85.1033	244.944
50-54	6601.42	64.4156	67.7888	109.297	631.78	55.3688	50.8662	195.324	20.0099	1214.28	63.4001	119.672	9.5756	2130.29	122.939	214.738	373.858	0	60.0619	109.686	177.707	53.2353	194.647	14.5707	73.0357	129.835	345.025
55-59	6688.44	90.7117	52.4899	120.161	647.298	46.6052	53.3124	223.168	26.8763	1605.52	46.1396	95.496	6.05745	1744.43	128.763	222.96	409.761	0	51.2683	80.2007	171.345	34.3629	242.129	9.19964	104.767	116.066	359.348
60-64	6872.42	74.3763	61.0639	157.505	756.072	87.9431	34.2421	275.222	28.3218	1823.92	34.8749	77.2596	7.21485	1481.62	108.59	237.4	366.813	0	66.7095	114.155	182.464	38.2435	221.792	8.91657	96.1912	156.866	374.648
65-69	5204.36	50.4584	73.0678	106.566	590.297	86.2279	57.1322	258.384	28.405	1380.27	37.4898	55.3934	11.0168	934.077	58.937	148.543	262.732	0	71.3175	94.861	102.493	20.0624	201.233	2.87967	84.4257	123.333	364.757
70-74	5268.88	57.5591	46.7621	121.885	681.999	90.6986	57.2043	274.061	28.6377	1302.43	36.11	50.4334	8.44838	873.833	51.2476	145.287	250.848	0	71.4576	97.4197	104.842	24.9899	209.799	7.85774	119.939	148.435	406.695
75-79	2562.49	30.9316	39.9139	77.6487	340.736	40.8489	20.7703	147.792	7.69783	579.236	17.0033	22.4255	7.24195	398.74	21.699	76.6518	115.386	0	43.7005	39.162	47.9888	9.15528	115.341	3.95833	62.0454	74.5516	221.87
80+	1763.41	13.627	18.5158	55.5948	288.678	31.4944	19.5749	108.66	2.39494	321.082	13.0445	17.1436	3.95119	263.897	13.5371	53.5416	75.8912	0	27.7586	35.0332	23.0237	8.27416	87.9808	3.63754	44.4805	56.8369	175.761
Total	47470	525.595	416.723	990.759	4739.53	577.026	340.528	1705.3	152.993	9988.01	448.812	852.494	81.9304	12164.8	1194.46	1391.99	2572.49	0	486.216	756.172	1244.15	449.755	1722.47	133.935	643.303	1090.54	2800.06
Both sexes
Age Group
35-39	4631.29	123.468	43.5526	140.335	369.977	53.4236	26.1606	75.4023	3.24644	416.224	158.67	272.085	18.8035	907.147	198.908	52.3664	104.949	0.487478	47.8667	81.5839	355.45	124.629	319.731	86.2772	37.9159	224.028	388.607
40-44	8342.94	195.281	133.956	209.598	577.488	164.526	2.83386	225.879	35.4539	1289.86	178.592	383.416	24.4178	1719.68	284.63	93.7501	288.774	17.3412	130.532	224.97	524.242	115.058	501.788	82.8776	38.9972	348.345	550.647
45-49	9269.57	255.554	195.161	259.831	922.767	189.285	45.0477	270.693	46.4091	1862.99	128.543	308.55	13.2202	1711.06	205.208	146.753	323.475	90.1765	127.221	206.763	363.911	101.671	479.537	48.4624	91.6119	241.794	633.871
50-54	13086.1	262.03	287.834	327.239	1405.89	252.289	88.8676	481.236	139.419	3103.06	142.129	308.766	37.0292	2130.29	122.939	214.738	373.858	314.88	220.057	348.3	475.252	88.2003	559.514	54.3332	178.603	361.61	807.686
55-59	14817	378.171	344.677	380.527	1703.38	237.041	86.829	657.839	176.195	4163.91	107.222	259.612	30.1685	1744.43	128.763	222.96	409.761	600.726	219.033	340.862	419.806	53.1479	616.665	33.1995	237.926	328.552	935.577
60-64	16437.6	323.929	354.483	470.619	1968.08	334.352	95.96	729.603	164.342	4968.72	80.5321	239.839	44.8545	1481.62	108.59	237.4	366.813	899.297	344.126	397.573	431.349	69.4847	614.632	18.6434	249.263	446.838	996.642
65-69	12670.1	207.186	281.774	352.692	1544.28	271.578	95.3937	570.091	136.288	3887.65	73.9592	145.904	33.2354	934.077	58.937	148.543	262.732	915.615	282.757	262.413	271.933	38.7234	487.336	12.9081	215.711	328.145	850.283
70-74	12533.1	185.834	243.175	352.237	1621.38	255.614	102.316	575.082	114.227	3679.68	71.5556	140.057	38.0722	873.833	51.2476	145.287	250.848	1032.13	307.198	266.305	202.72	34.7572	483.632	22.6081	242.241	348.488	892.564
75-79	5497.9	84.2135	115.196	184.787	719.744	107.823	40.7544	267.667	41.3348	1437.15	35.5433	52.5446	15.084	398.74	21.699	76.6518	115.386	471.762	158.181	108.589	89.851	14.0703	225.692	7.06403	112.999	173.193	422.185
80+	3350.98	36.8215	48.0374	121.9	494.917	56.0737	26.236	180.387	14.5566	728.682	18.977	31.7932	13.0397	263.897	13.5371	53.5416	75.8912	317.152	103.522	73.782	44.0269	9.99006	143.946	5.65357	75.12	111.193	288.307
Total	100637	2052.49	2047.85	2799.76	11327.9	1922.01	610.398	4033.88	871.472	25537.9	995.723	2142.57	267.925	12164.8	1194.46	1391.99	2572.49	4659.56	1940.49	2311.14	3178.54	649.732	4432.47	372.027	1480.39	2912.19	6766.37

## Sheet: YLL Attributed
YLL attributed to Fruit and Vegetable consumption
	Population:	Canada 2001
	Discount Rate:	0.03
	Lifetable:	PHI_LifetableCanadaCohort_db.xls
ICD9:		140 - 149	150	151	153 - 154, 159.0	155	156	157	161	162	170 - 171	172	173	174	180	182, 179	183	185	188	189	191 - 192	193	200, 202	201	203	204 - 208	Other (152, 158-160, 163-169, 175-178, 181, 184, 186-187, 190, 194-199, excluding 159.0)
Disease	TOTAL	Oral cancer	Esophageal cancer	Stomach cancer	Colorectal cancer	Liver cancer	Gall bladder cancer	Pancreatic cancer	Laryngeal cancer	Lung cancer	Bone and connective tissue cancer	Melanoma	Non-melanoma skin cancer	Breast cancer	Cervical cancer	Uterine cancer	Ovarian cancer	Prostate cancer	Bladder cancer	Kidney cancer	Brain cancer	Thyroid cancer	Non-Hodgkin's lymphoma	Hodgkin's disease	Multiple myeloma	Leukemia	All other cancers
Males
Age Group
35-39	1501.06	59.1787	37.6605	75.3211	156.025	21.5182	10.7591	43.0437	0	177.544	86.0802	96.8466	5.38321	0	0	0	0	0	26.9014	21.5182	220.587	0	139.883	5.38321	21.5182	139.883	156.025
40-44	2820.83	106.045	100.744	111.346	243.909	100.744	0	121.954	21.2104	583.254	84.8346	143.165	5.30089	0	0	0	0	5.30089	53.0225	111.346	265.119	0	254.511	37.113	15.9095	201.488	254.511
45-49	3688.59	164.633	168.554	156.794	478.222	133.274	11.7601	172.476	31.3589	976.046	54.8791	129.357	7.83861	0	0	0	0	39.1975	50.9576	86.238	246.949	11.7601	231.272	19.5987	47.0405	145.034	325.349
50-54	5558.02	159.919	213.222	202.561	618.348	191.901	35.5364	277.192	99.5033	1815.95	67.5216	124.379	24.8758	0	0	0	0	110.164	103.058	191.901	287.853	14.2153	270.083	28.4305	92.3974	216.777	412.232
55-59	6997.76	247.38	284.487	241.196	875.106	185.536	30.923	423.638	126.783	2461.43	52.5687	111.322	21.6457	0	0	0	0	213.366	98.951	216.457	241.196	6.18415	296.855	18.5524	114.412	194.811	534.96
60-64	8272.58	217.301	285.522	293.103	1013.23	240.041	58.115	442.181	111.177	3024.52	37.902	118.757	35.375	0	0	0	0	356.272	202.14	240.041	242.568	22.7415	331.004	5.05401	136.444	272.889	586.207
65-69	6483.01	137.236	201.737	229.183	813.807	179.779	35.6811	301.918	93.3202	2408.48	31.5642	65.8728	20.5856	0	0	0	0	465.229	155.076	139.98	166.055	13.7237	245.651	8.23438	118.023	190.757	461.112
70-74	6417.26	112.092	190.556	212.975	811.546	160.291	42.5949	290.318	73.9808	2282.19	31.3859	71.7387	28.0228	0	0	0	0	661.342	181.589	147.961	95.2783	6.7253	240.997	13.4511	109.85	187.193	465.182
75-79	2638.77	48.0197	72.953	99.7332	331.059	65.1036	18.9308	114.97	30.0123	821.414	17.0839	24.0098	6.92584	0	0	0	0	354.145	94.6542	61.8715	40.6321	4.15559	99.2714	2.7704	45.2493	93.269	192.54
80+	1448.63	20.8281	28.3693	62.1252	181.707	23.7009	6.10477	68.5891	10.7731	389.988	5.38657	11.1323	8.61855	0	0	0	0	268.252	65.7163	34.8332	20.469	1.43639	50.993	1.79552	28.0102	51.3521	108.45
Total	45826.5	1272.63	1583.81	1684.34	5522.96	1301.89	250.405	2256.28	598.12	14940.8	469.207	896.58	164.572	0	0	0	0	2473.27	1032.07	1252.15	1826.71	80.942	2160.52	140.383	728.855	1693.45	3496.57
Females
Age Group
35-39	1756.81	28.1863	4.69772	56.3663	145.617	28.1863	14.0932	28.1863	0	216.076	46.9709	46.9709	4.69772	573.077	112.739	28.1863	56.3663	0	0	23.4886	84.5526	4.69772	65.7617	28.1863	9.39543	61.064	89.2503
40-44	3461.9	29.3381	29.3381	83.1267	200.479	53.7886	0	92.9019	4.88759	640.544	68.4577	92.9019	9.78146	1061.06	195.585	39.1196	205.367	0	34.2257	44.0071	200.479	0	97.7958	4.88759	9.78146	117.352	146.69
45-49	3606.46	39.4358	21.5093	86.0372	268.872	50.1884	28.6791	89.6241	0	810.196	53.7753	50.1884	0	1007.37	157.739	71.6977	250.946	0	28.6791	57.3582	96.7939	10.7567	103.964	7.16977	25.0962	78.8675	211.51
50-54	5144.34	50.7453	66.6042	101.491	523.315	53.9171	47.5735	190.297	15.8589	1151.29	53.9171	66.6042	6.34355	1389.16	95.1471	88.8035	304.475	0	41.23	85.6317	171.267	6.34355	126.865	9.51533	63.4324	120.521	313.987
55-59	5434.24	78.8384	50.683	112.626	520.898	45.0511	50.683	216.807	22.5256	1534.54	39.4192	59.1298	2.8149	1157.24	109.811	90.1022	357.59	0	30.9724	59.1298	166.124	5.63192	185.834	5.63192	92.9171	106.996	332.249
60-64	5799.04	61.8433	59.4652	149.852	632.708	85.6291	30.9217	266.403	23.7858	1748.27	28.5435	49.9512	4.75776	1018.04	95.1446	123.687	325.868	0	45.1934	95.1446	178.396	19.0295	166.502	7.13588	85.6291	147.474	349.655
65-69	4529.59	42.3452	71.0313	99.7165	498.582	84.6905	54.6394	251.34	25.9534	1323.63	34.1497	38.2475	9.56146	662.5	51.9075	91.5209	237.68	0	56.0053	80.5927	99.7165	10.9282	166.649	1.36592	75.129	116.108	345.592
70-74	4654.46	49.5278	44.9206	112.877	579.36	88.6891	54.1351	264.916	26.4915	1246.26	33.4027	35.7061	6.91057	648.469	46.0725	100.208	229.21	0	57.5903	84.0819	102.511	18.429	180.834	6.91057	109.422	139.369	388.16
75-79	2302.51	27.6866	38.7611	72.9918	291.464	39.7679	19.1288	142.46	7.04755	556.751	15.6051	17.1152	6.54415	310.089	19.6322	59.4003	107.726	0	36.7477	33.7273	46.8154	7.04755	102.692	3.52378	56.8833	69.9714	212.935
80+	1611.35	11.5647	17.5612	52.2552	255.28	30.8391	18.4179	104.082	2.14163	308.82	12.4214	14.563	3.42658	216.302	12.4214	46.2588	71.958	0	23.5577	31.6958	22.2727	7.28143	80.5244	3.42658	40.6906	53.5402	170.044
Total	38300.7	419.511	404.572	927.339	3916.58	560.747	318.272	1647.02	128.692	9536.38	386.662	471.378	54.8381	8043.31	896.199	738.984	2147.19	0	354.202	594.858	1168.93	90.1456	1277.42	77.7536	568.377	1011.26	2560.07
Both sexes
Age Group
35-39	3257.87	87.365	42.3582	131.687	301.642	49.7045	24.8523	71.23	0	393.62	133.051	143.817	10.0809	573.077	112.739	28.1863	56.3663	0	26.9014	45.0068	305.14	4.69772	205.645	33.5695	30.9136	200.947	245.276
40-44	6282.72	135.383	130.082	194.473	444.388	154.533	0	214.856	26.098	1223.8	153.292	236.067	15.0823	1061.06	195.585	39.1196	205.367	5.30089	87.2482	155.353	465.598	0	352.306	42.0006	25.6909	318.841	401.201
45-49	7295.04	204.069	190.064	242.832	747.094	183.462	40.4392	262.1	31.3589	1786.24	108.654	179.545	7.83861	1007.37	157.739	71.6977	250.946	39.1975	79.6367	143.596	343.743	22.5168	335.236	26.7685	72.1367	223.902	536.859
50-54	10702.4	210.664	279.826	304.052	1141.66	245.818	83.1099	467.489	115.362	2967.25	121.439	190.983	31.2194	1389.16	95.1471	88.8035	304.475	110.164	144.288	277.532	459.119	20.5588	396.948	37.9458	155.83	337.298	726.219
55-59	12432	326.218	335.17	353.821	1396	230.587	81.6061	640.445	149.309	3995.97	91.9879	170.451	24.4606	1157.24	109.811	90.1022	357.59	213.366	129.923	275.587	407.319	11.8161	482.689	24.1844	207.33	301.807	867.209
60-64	14071.6	279.144	344.988	442.955	1645.94	325.67	89.0366	708.584	134.963	4772.8	66.4455	168.708	40.1327	1018.04	95.1446	123.687	325.868	356.272	247.334	335.185	420.963	41.771	497.506	12.1899	222.074	420.363	935.862
65-69	11012.6	179.581	272.768	328.9	1312.39	264.469	90.3204	553.258	119.274	3732.12	65.714	104.12	30.147	662.5	51.9075	91.5209	237.68	465.229	211.081	220.573	265.771	24.6519	412.3	9.6003	193.152	306.866	806.704
70-74	11071.7	161.62	235.477	325.852	1390.91	248.98	96.73	555.234	100.472	3528.45	64.7887	107.445	34.9333	648.469	46.0725	100.208	229.21	661.342	239.179	232.043	197.789	25.1543	421.832	20.3617	219.272	326.562	853.341
75-79	4941.29	75.7063	111.714	172.725	622.522	104.871	38.0597	257.43	37.0598	1378.16	32.6889	41.1251	13.47	310.089	19.6322	59.4003	107.726	354.145	131.402	95.5989	87.4475	11.2031	201.963	6.29417	102.133	163.24	405.475
80+	3059.98	32.3928	45.9305	114.38	436.987	54.54	24.5226	172.671	12.9148	698.808	17.8079	25.6953	12.0451	216.302	12.4214	46.2588	71.958	268.252	89.2739	66.529	42.7417	8.71783	131.517	5.2221	68.7008	104.892	278.493
Total	84127.2	1692.14	1988.38	2611.68	9439.53	1862.64	568.677	3903.3	726.811	24477.2	855.869	1367.96	219.41	8043.31	896.199	738.984	2147.19	2473.27	1386.27	1847	2995.63	171.088	3437.94	218.137	1297.23	2704.72	6056.64

## Sheet: YERF Attributed
YERF attributed to Fruit and Vegetable consumption
	Population:	Canada 2001
	Discount Rate:	0.03
	Lifetable:	PHI_LifetableCanadaCohort_db.xls
ICD9:		140 - 149	150	151	153 - 154, 159.0	155	156	157	161	162	170 - 171	172	173	174	180	182, 179	183	185	188	189	191 - 192	193	200, 202	201	203	204 - 208	Other (152, 158-160, 163-169, 175-178, 181, 184, 186-187, 190, 194-199, excluding 159.0)
Disease	TOTAL	Oral cancer	Esophageal cancer	Stomach cancer	Colorectal cancer	Liver cancer	Gall bladder cancer	Pancreatic cancer	Laryngeal cancer	Lung cancer	Bone and connective tissue cancer	Melanoma	Non-melanoma skin cancer	Breast cancer	Cervical cancer	Uterine cancer	Ovarian cancer	Prostate cancer	Bladder cancer	Kidney cancer	Brain cancer	Thyroid cancer	Non-Hodgkin's lymphoma	Hodgkin's disease	Multiple myeloma	Leukemia	All other cancers
Males
Age Group
35-39	474.453	21.7057	0.83157	4.49906	35.2586	2.75611	0.395538	2.09806	2.7067	8.76392	14.089	52.5315	3.77946	0	0	0	0	0.487478	14.0531	22.4586	30.0602	28.1171	62.9229	31.9549	4.58747	13.7443	116.652
40-44	640.179	42.4285	3.30214	8.66848	63.8213	6.5877	1.37505	5.04532	6.92427	26.5093	13.9073	69.3625	3.00265	0	0	0	0	12.0403	31.983	46.4916	35.406	23.8744	80.7252	26.5533	9.37046	17.7452	105.055
45-49	610.086	36.7964	4.45529	11.0344	90.3236	4.51575	2.3263	4.66576	12.2601	35.6909	11.2652	58.1178	2.71243	0	0	0	0	50.9791	34.7599	39.6107	11.1928	16.1754	82.1908	14.0992	11.6803	11.6567	63.5776
50-54	926.613	37.6952	6.82383	15.3799	155.762	5.01971	2.46507	8.71929	19.906	72.8223	11.2069	64.7143	2.57774	0	0	0	0	204.716	56.9369	46.7128	9.69206	20.7497	94.7841	11.3319	13.1698	14.9981	50.4285
55-59	1130.79	40.0792	7.70067	19.1707	180.979	4.9001	2.59354	11.0329	22.5359	96.9628	8.51384	52.7941	2.46534	0	0	0	0	387.36	68.8138	44.2049	7.26453	12.6009	77.6805	5.4474	18.7466	17.675	41.2691
60-64	1292.58	32.2521	7.89655	20.011	198.785	6.36841	3.6029	12.2002	24.8431	120.277	7.75519	43.822	2.26468	0	0	0	0	543.025	75.2757	43.377	6.31725	8.49965	61.8367	4.67285	16.6277	17.0827	35.7878
65-69	982.775	19.4924	6.96978	16.9433	140.176	5.57143	2.58042	9.78855	14.563	98.8922	4.9051	24.6377	1.63299	0	0	0	0	450.386	56.3634	27.5719	3.38523	4.93727	40.4526	1.79407	13.2624	14.055	24.4143
70-74	846.945	16.1832	5.85706	17.3765	127.834	4.6242	2.51648	10.7031	11.6081	95.0612	4.05965	17.8853	1.60108	0	0	0	0	370.783	54.1522	20.9238	2.6	3.04194	32.8356	1.29923	12.4517	12.86	20.6876
75-79	296.634	5.26213	2.32945	7.40478	47.9486	1.87028	1.05326	4.90542	3.62467	36.4985	1.45614	6.10925	0.916177	0	0	0	0	117.617	19.8261	7.55556	1.23007	0.75948	11.0801	0.335307	5.704	5.3728	7.77504
80+	210.993	3.86882	1.89104	6.85899	36.7099	1.35845	0.999738	5.39581	1.86382	26.9756	1.01509	4.91545	0.712006	0	0	0	0	72.6891	15.5365	5.52304	0.774816	0.378006	7.17825	0.249843	4.36859	5.1901	6.54021
Total	7412.05	255.764	48.0574	127.347	1077.6	43.5722	19.9083	74.5544	120.836	618.454	78.1734	394.89	21.6646	0	0	0	0	2210.08	427.701	304.43	107.923	119.134	551.687	97.7381	109.969	130.38	472.187
Females
Age Group
35-39	898.968	14.3968	0.362812	4.14822	33.0766	0.962971	0.912809	2.07423	0.539735	13.8409	11.5299	75.7362	4.94306	334.07	86.1694	24.1801	48.5825	0	6.91216	14.1184	20.2499	91.8146	51.1631	20.7527	2.4148	9.33713	26.6789
40-44	1420.04	17.4693	0.571456	6.45672	69.2783	3.40564	1.45881	5.97744	2.43168	39.5562	11.3919	77.9864	6.33278	658.624	89.0447	54.6305	83.4078	0	11.3008	23.1253	23.2373	91.1834	68.7564	14.3237	3.93578	11.7595	44.3911
45-49	1364.44	14.6889	0.641565	5.96547	85.3495	1.30718	2.28217	3.92758	2.79016	41.0567	8.62391	70.8866	2.66919	703.693	47.4689	75.0556	72.5293	0	12.8247	23.5565	8.97449	62.9789	62.1105	7.5947	7.7949	6.23578	33.4342
50-54	1457.07	13.6703	1.18458	7.80682	108.465	1.45174	3.29261	5.02681	4.15103	62.9916	9.48301	53.0682	3.23205	741.13	27.7915	125.935	69.3826	0	18.8319	24.0547	6.44057	46.8917	67.7818	5.0554	9.60325	9.3136	31.038
55-59	1254.2	11.8734	1.80692	7.5355	126.4	1.55411	2.62935	6.36118	4.35078	70.9854	6.72042	36.3662	3.24255	587.189	18.9525	132.858	52.1714	0	20.296	21.0709	5.22188	28.731	56.2952	3.56772	11.8497	9.07	27.0991
60-64	1073.38	12.533	1.59874	7.6528	123.364	2.314	3.32044	8.81883	4.53606	75.646	6.33138	27.3084	2.4571	463.574	13.4451	113.714	40.9449	0	21.5161	19.0103	4.06858	19.214	55.2898	1.78069	10.5621	9.39208	24.9925
65-69	674.773	8.1132	2.03657	6.84915	91.7151	1.53739	2.49284	7.04443	2.4516	56.6366	3.34011	17.1459	1.45533	271.578	7.02947	57.0217	25.0512	0	15.3122	14.2683	2.77644	9.13423	34.5834	1.51374	9.29667	7.22472	19.1647
70-74	614.416	8.03124	1.8415	9.008	102.639	2.00946	3.06922	9.14453	2.14615	56.172	2.70726	14.7273	1.53782	225.364	5.17511	45.0789	21.6376	0	13.8672	13.3378	2.3311	6.56091	28.9646	0.947179	10.517	9.0659	18.5351
75-79	259.98	3.24506	1.15283	4.65694	49.2726	1.08108	1.64143	5.33185	0.650284	22.4843	1.39827	5.31025	0.697793	88.6505	2.06674	17.2515	7.65966	0	6.95277	5.4347	1.17343	2.10772	12.6488	0.434552	5.16202	4.58022	8.93474
80+	249.822	3.29471	1.86592	6.18977	57.6962	1.2846	2.37135	9.1956	0.332565	19.1721	1.20848	4.2886	1.02984	74.1792	1.70067	10.6638	6.13256	0	7.6165	5.09268	1.19956	1.38116	11.2014	0.266436	5.96385	6.27978	10.2146
Total	9267.09	107.316	13.0629	66.2694	847.256	16.9082	23.471	62.9025	24.38	458.542	62.7346	382.824	27.5975	4148.05	298.844	656.388	427.499	0	135.43	163.069	75.6733	359.998	448.795	56.2368	77.1001	82.2587	244.483
Both sexes
Age Group
35-39	1373.42	36.1025	1.19438	8.64728	68.3352	3.71909	1.30835	4.17229	3.24644	22.6048	25.6189	128.268	8.72252	334.07	86.1694	24.1801	48.5825	0.487478	20.9652	36.5771	50.3101	119.932	114.086	52.7077	7.00227	23.0814	143.331
40-44	2060.22	59.8978	3.87359	15.1252	133.1	9.99334	2.83386	11.0228	9.35595	66.0655	25.2992	147.349	9.33542	658.624	89.0447	54.6305	83.4078	12.0403	43.2838	69.6168	58.6433	115.058	149.482	40.877	13.3062	29.5047	149.446
45-49	1974.53	51.4854	5.09686	16.9999	175.673	5.82293	4.60846	8.59333	15.0503	76.7476	19.8891	129.004	5.38162	703.693	47.4689	75.0556	72.5293	50.9791	47.5846	63.1673	20.1673	79.1542	144.301	21.6939	19.4752	17.8924	97.0118
50-54	2383.69	51.3655	8.00841	23.1867	264.227	6.47145	5.75769	13.7461	24.057	135.814	20.6899	117.782	5.80979	741.13	27.7915	125.935	69.3826	204.716	75.7688	70.7675	16.1326	67.6415	162.566	16.3873	22.773	24.3117	81.4665
55-59	2384.99	51.9525	9.50759	26.7062	307.379	6.45422	5.2229	17.3941	26.8866	167.948	15.2343	89.1603	5.7079	587.189	18.9525	132.858	52.1714	387.36	89.1097	65.2757	12.4864	41.3319	133.976	9.01511	30.5963	26.745	68.3682
60-64	2365.96	44.7851	9.49529	27.6638	322.149	8.68242	6.92333	21.0191	29.3792	195.923	14.0866	71.1305	4.72178	463.574	13.4451	113.714	40.9449	543.025	96.7918	62.3872	10.3858	27.7137	117.127	6.45354	27.1898	26.4748	60.7803
65-69	1657.55	27.6056	9.00635	23.7924	231.891	7.10882	5.07326	16.833	17.0146	155.529	8.24521	41.7836	3.08832	271.578	7.02947	57.0217	25.0512	450.386	71.6756	41.8401	6.16168	14.0715	75.0359	3.30781	22.559	21.2797	43.579
70-74	1461.36	24.2144	7.69856	26.3845	230.473	6.63366	5.58569	19.8476	13.7543	151.233	6.76692	32.6126	3.1389	225.364	5.17511	45.0789	21.6376	370.783	68.0194	34.2616	4.9311	9.60285	61.8002	2.24641	22.9687	21.9259	39.2227
75-79	556.614	8.50719	3.48228	12.0617	97.2211	2.95136	2.69468	10.2373	4.27495	58.9827	2.8544	11.4195	1.61397	88.6505	2.06674	17.2515	7.65966	117.617	26.7788	12.9903	2.4035	2.8672	23.7289	0.76986	10.866	9.95302	16.7098
80+	460.815	7.16353	3.75696	13.0488	94.406	2.64305	3.37108	14.5914	2.19639	46.1477	2.22357	9.20405	1.74184	74.1792	1.70067	10.6638	6.13256	72.6891	23.153	10.6157	1.97438	1.75916	18.3796	0.516279	10.3324	11.4699	16.7548
Total	16679.1	363.08	61.1203	193.616	1924.85	60.4803	43.3793	137.457	145.216	1077	140.908	777.714	49.2621	4148.05	298.844	656.388	427.499	2210.08	563.131	467.499	183.596	479.131	1000.48	153.975	187.069	212.639	716.67
