# Supplementary material for: Estimating summary measures of health: a structured workbook approach
Source: Popul Health Metr. 2005 May 11;3:5. doi: 10.1186/1478-7954-3-5 (PMC1156945; doi:10.1186/1478-7954-3-5)
Supplement: Additional File 1 — PHI Workbook System. This 2.6 Mb zip file for download contains the Excel files that comprise the workbook system. The system estimates summary measures of health and is initialized with cancer data for Canada. When unzipped, the workbook system will occupy approximately 6 Mb of additional disk space and a folder structure will be created under C:\PHI, where you will find the user guide. [file 1478-7954-3-5-S1.zip › PHI/Canada/Cancer/PAF/PHI_PAF_Obesity.xls]

## Sheet: Info
Population Attributable Fraction associated with Obesity
This workbook calculates the proportion of cancers attributable to obesity, by age group and sex.
The calculation is based on the formula:
PAF = Pe*(RR-1) / (1+ Pe*(RR-1) )
and Pe is proportion exposed, and RR is the relative risk of a specific disease
When the risk factor has more than one level of risk, then
PAF = åA(i) / (1+ åA(i) )
where A(i) = Pe(i) * (RR(i) - 1 ) for the ith risk level
The PAF is calculated by sex and age group and is applied to the number of DEATHS, estimated HALYs, YLLs and YERFs to calculate the amount of each attributable to Obesity.
Exception: PAF - FEMALE - Breast Cancer - less than age 50 have PAF=0, based on
relative risk note.

## Sheet: Pe
Proportion of population exposed to Obesity in Canada
Source:	Health Statistics Division, Statistics Canada. Canadian Community Health Survey 2000-01. Statistics Canada survey 3226.
Year:	2000-2001
	Obesity
	Risk Level
Males	Underweight (BMI <20)	Normal (BMI 20-25)	Overweight (BMI 25-30)	Obese (30+)
0	0	0	0	0
1-4	0	0	0	0
5-9	0	0	0	0
10-14	0	0.713773	0.186808	0.0994192
15-19	0	0.744024	0.184163	0.0718131
20-24	0.0981777	0.558242	0.259084	0.0844964
25-29	0.0528425	0.4522	0.345987	0.14897
30-34	0.0352377	0.409035	0.396699	0.159029
35-39	0.0294496	0.384226	0.419874	0.16645
40-44	0.0249987	0.380355	0.4247	0.169947
45-49	0.022171	0.359914	0.42542	0.192495
50-54	0.0222799	0.321583	0.439902	0.216234
55-59	0.0225895	0.326538	0.45228	0.198592
60-64	0.0219121	0.348941	0.447935	0.181211
65-69	0.038858	0.352235	0.419988	0.188919
70-74	0.0365717	0.381828	0.43408	0.14752
75-79	0.0477986	0.430734	0.419955	0.101513
80-84	0.082873	0.498537	0.329085	0.0895047
85-89	0	0	0	0
90+	0	0	0	0
Females	Underweight (BMI <20)	Normal (BMI 20-25)	Overweight (BMI 25-30)	Obese (30+)
0	0	0	0	0
1-4	0	0	0	0
5-9	0	0	0	0
10-14	0	0.792571	0.123378	0.0840503
15-19	0	0.837332	0.103264	0.0594043
20-24	0.253925	0.501308	0.156237	0.0885302
25-29	0.176593	0.488598	0.199521	0.135288
30-34	0.155963	0.480317	0.220846	0.142874
35-39	0.144395	0.475652	0.225318	0.154634
40-44	0.117991	0.479101	0.24358	0.159328
45-49	0.0926371	0.447142	0.284447	0.175774
50-54	0.0622584	0.407142	0.328425	0.202174
55-59	0.0487534	0.391118	0.336711	0.223418
60-64	0.0617575	0.384787	0.353713	0.199742
65-69	0.0693866	0.393982	0.348245	0.188387
70-74	0.0795434	0.409256	0.326527	0.184674
75-79	0.098879	0.417938	0.325143	0.15804
80-84	0.147753	0.440986	0.283397	0.127864
85-89	0	0	0	0
90+	0	0	0	0

## Sheet: RR
Relative Risk associated with Obesity
Source:	New Zealand Ministry of Health (NZMOH). The health of New Zealanders 1996/7. Wellington:NZMOH. 1999.
Note:	The inadequate consumption is less than 5 a day (<5). This is the category used by WHO and Australia. Age groups help determine the risk categories.
	ICD9:	140 - 149	150	151	153 - 154, 159.0	155	156	157	161	162	170 - 171	172	173	174	180	182, 179	183	185	188	189	191 - 192	193	200, 202	201	203	204 - 208	Other (152, 158-160, 163-169, 175-178, 181, 184, 186-187, 190, 194-199, excluding 159.0)
Males	Disease	Oral cancer	Esophageal cancer	Stomach cancer	Colorectal cancer	Liver cancer	Gall bladder cancer	Pancreatic cancer	Laryngeal cancer	Lung cancer	Bone and connective tissue cancer	Melanoma	Non-melanoma skin cancer	Breast cancer	Cervical cancer	Uterine cancer	Ovarian cancer	Prostate cancer	Bladder cancer	Kidney cancer	Brain cancer	Thyroid cancer	Non-Hodgkin's lymphoma	Hodgkin's disease	Multiple myeloma	Leukemia	All other cancers
Offset	Risk Level
2	Underweight (BMI <20)	1	1	1	1	1	1	1	1	1	1	1	1	1	1	1	1	1	1	1	1	1	1	1	1	1	1
3	Normal (BMI 20-25)	1	1	1	1	1	1	1	1	1	1	1	1	1	1	1	1	1	1	1	1	1	1	1	1	1	1
4	Overweight (BMI 25-30)	1	1	1	1	1	1	1	1	1	1	1	1	1	1	1	1	1	1	1	1	1	1	1	1	1	1
5	Obese (30+)	1	1	1.36	2.03333	1	1	1.43	1	1	1	1	1	1	1	1	1	1.27	1.35	3.15	1	1	1.42	1	2.16	1.41	1
Females
Offset	Risk Level
2	Underweight (BMI <20)	1	1	1	1	1	1	1	1	1	1	1	1	1	1	1	1	1	1	1	1	1	1	1	1	1	1
3	Normal (BMI 20-25)	1	1	1	1	1	1	1	1	1	1	1	1	1	1	1	1	1	1	1	1	1	1	1	1	1	1
4	Overweight (BMI 25-30)	1	1	1	1	1	1	1	1	1	1	1	1	1	1	1	1	1	1	1	1	1	1	1	1	1	1
5	Obese (30+)	1	1	0.92	1.66	1	1	1.63	1	1	1	1	1	1.66	1	1	1.95	1	1.15	2.42	1	1	1.54	1	1.92	2.01	1

## Sheet: PAF
Population Attibutable Fraction associated with Obesity
See Info sheet for explanation of calculation.
	ICD9:	140 - 149	150	151	153 - 154, 159.0	155	156	157	161	162	170 - 171	172	173	174	180	182, 179	183	185	188	189	191 - 192	193	200, 202	201	203	204 - 208	Other (152, 158-160, 163-169, 175-178, 181, 184, 186-187, 190, 194-199, excluding 159.0)
	Disease	Oral cancer	Esophageal cancer	Stomach cancer	Colorectal cancer	Liver cancer	Gall bladder cancer	Pancreatic cancer	Laryngeal cancer	Lung cancer	Bone and connective tissue cancer	Melanoma	Non-melanoma skin cancer	Breast cancer	Cervical cancer	Uterine cancer	Ovarian cancer	Prostate cancer	Bladder cancer	Kidney cancer	Brain cancer	Thyroid cancer	Non-Hodgkin's lymphoma	Hodgkin's disease	Multiple myeloma	Leukemia	All other cancers
Males	Age Group
	35-39	0	0	0.0565345	0.146757	0	0	0.0667931	0	0	0	0	0	0	0	0	0	0.0430087	0.0550505	0.263552	0	0	0.0653412	0	0.161835	0.0638849	0
	40-44	0	0	0.0576535	0.149379	0	0	0.0681005	0	0	0	0	0	0	0	0	0	0.0438725	0.0561419	0.267606	0	0	0.0666223	0	0.164675	0.0651394	0
	45-49	0	0	0.0648072	0.16591	0	0	0.0764452	0	0	0	0	0	0	0	0	0	0.0494058	0.0631206	0.292718	0	0	0.0748004	0	0.182535	0.0731497	0
	50-54	0	0	0.0722223	0.182634	0	0	0.0850709	0	0	0	0	0	0	0	0	0	0.0551627	0.0703573	0.317361	0	0	0.0832572	0	0.200532	0.0814363	0
	55-59	0	0	0.066723	0.17027	0	0	0.0786761	0	0	0	0	0	0	0	0	0	0.0508911	0.06499	0.299216	0	0	0.0769873	0	0.187234	0.0752923	0
	60-64	0	0	0.0612409	0.157718	0	0	0.072288	0	0	0	0	0	0	0	0	0	0.0466448	0.0596412	0.28037	0	0	0.0707258	0	0.173694	0.0691583	0
	65-69	0	0	0.0636798	0.163331	0	0	0.0751317	0	0	0	0	0	0	0	0	0	0.0485325	0.0620206	0.288851	0	0	0.0735129	0	0.179753	0.0718884	0
	70-74	0	0	0.050429	0.132274	0	0	0.0596498	0	0	0	0	0	0	0	0	0	0.0383047	0.049097	0.240795	0	0	0.0583435	0	0.146119	0.0570336	0
	75-79	0	0	0.0352563	0.0949383	0	0	0.041825	0	0	0	0	0	0	0	0	0	0.0266774	0.0343106	0.179153	0	0	0.0408921	0	0.10535	0.0399574	0
	80+	0	0	0.0312159	0.0846583	0	0	0.0370607	0	0	0	0	0	0	0	0	0	0.023596	0.0303751	0.16138	0	0	0.03623	0	0.0940597	0.0353979	0
Females	Age Group
	35-39	0	0	-0.0125257	0.0926073	0	0	0.0887715	0	0	0	0	0	0	0	0	0.128086	0	0.0226693	0.180046	0	0	0.0770672	0	0.124545	0.135083	0
	40-44	0	0	-0.0129108	0.0951509	0	0	0.0912204	0	0	0	0	0	0	0	0	0.131463	0	0.0233414	0.184503	0	0	0.0792213	0	0.127843	0.138615	0
	45-49	0	0	-0.0142625	0.103951	0	0	0.0996975	0	0	0	0	0	0	0	0	0.143091	0	0.0256888	0.199744	0	0	0.0866897	0	0.139202	0.150766	0
	50-54	0	0	-0.0164398	0.117726	0	0	0.11298	0	0	0	0	0	0.117726	0	0	0.16112	0	0.0294335	0.223052	0	0	0.0984282	0	0.15683	0.16957	0
	55-59	0	0	-0.0181987	0.128507	0	0	0.123386	0	0	0	0	0	0.128507	0	0	0.175086	0	0.032426	0.240845	0	0	0.107657	0	0.170499	0.184108	0
	60-64	0	0	-0.0162388	0.116475	0	0	0.111772	0	0	0	0	0	0.116475	0	0	0.159491	0	0.0290897	0.220961	0	0	0.0973593	0	0.155236	0.167873	0
	65-69	0	0	-0.0153016	0.110586	0	0	0.106092	0	0	0	0	0	0.110586	0	0	0.1518	0	0.0274815	0.211051	0	0	0.0923357	0	0.147715	0.159855	0
	70-74	0	0	-0.0149955	0.108643	0	0	0.104219	0	0	0	0	0	0.108643	0	0	0.149255	0	0.0269545	0.207756	0	0	0.0906811	0	0.145226	0.1572	0
	75-79	0	0	-0.0128051	0.0944541	0	0	0.0905495	0	0	0	0	0	0.0944541	0	0	0.130539	0	0.023157	0.183284	0	0	0.078631	0	0.12694	0.137649	0
	80+	0	0	-0.0103348	0.0778226	0	0	0.0745489	0	0	0	0	0	0.0778226	0	0	0.108314	0	0.0188186	0.153666	0	0	0.0645869	0	0.105253	0.114372	0

## Sheet: Summary
Summary of Population Attributable Fraction associated with Obesity
All Cancers
	Total Numbers	Number attributed to Obesity	Proportion attributed to Obesity
TOTAL
DEATHS	64825.1	2492.53	0.03845
HALY	910417	41165.8	0.0452164
YLL	770786	33469	0.0434219
YERF	139631	7862.16	0.0563068
MALES
DEATHS	34810.9	1176.89	0.0338079
HALY	446961	17993.8	0.0402581
YLL	386849	14813.5	0.0382926
YERF	60111.3	3229.4	0.0537236
FEMALES
DEATHS	30014.2	1315.64	0.043834
HALY	463457	23172	0.0499982
YLL	383937	18655.6	0.0485901
YERF	79519.5	4632.76	0.0582594

## Sheet: DEATHS Attributed
DEATHS attributed to Obesity
	Population:	Canada 2001
	Discount Rate:	Not discounted
	Lifetable:	PHI_LifetableCanadaCohort_db.xls
ICD9:		140 - 149	150	151	153 - 154, 159.0	155	156	157	161	162	170 - 171	172	173	174	180	182, 179	183	185	188	189	191 - 192	193	200, 202	201	203	204 - 208	Other (152, 158-160, 163-169, 175-178, 181, 184, 186-187, 190, 194-199, excluding 159.0)
Disease	TOTAL	Oral cancer	Esophageal cancer	Stomach cancer	Colorectal cancer	Liver cancer	Gall bladder cancer	Pancreatic cancer	Laryngeal cancer	Lung cancer	Bone and connective tissue cancer	Melanoma	Non-melanoma skin cancer	Breast cancer	Cervical cancer	Uterine cancer	Ovarian cancer	Prostate cancer	Bladder cancer	Kidney cancer	Brain cancer	Thyroid cancer	Non-Hodgkin's lymphoma	Hodgkin's disease	Multiple myeloma	Leukemia	All other cancers
Males
Age Group
35-39	10.7461	0	0	0.778993	4.18887	0	0	0.52595	0	0	0	0	0	0	0	0	0	0	0.27092	1.03747	0	0	1.67208	0	0.637063	1.63481	0
40-44	22.8882	0	0	1.25725	7.13574	0	0	1.62656	0	0	0	0	0	0	0	0	0	0.0455473	0.583001	5.83569	0	0	3.32084	0	0.513102	2.57048	0
45-49	45.8262	0	0	2.74595	21.4408	0	0	3.56303	0	0	0	0	0	0	0	0	0	0.523331	0.869201	6.82164	0	0	4.67485	0	2.32038	2.86697	0
50-54	86.2046	0	0	4.43996	34.2741	0	0	7.1567	0	0	0	0	0	0	0	0	0	1.84432	2.2006	18.4834	0	0	6.82449	0	5.62335	5.35774	0
55-59	119.28	0	0	5.65542	52.3625	0	0	11.7127	0	0	0	0	0	0	0	0	0	3.81581	2.25989	22.7602	0	0	8.03127	0	7.52799	5.15447	0
60-64	153.524	0	0	7.41437	66.0087	0	0	13.2032	0	0	0	0	0	0	0	0	0	6.86431	4.97979	27.799	0	0	9.66992	0	9.7893	7.79547	0
65-69	214.76	0	0	10.5954	96.4991	0	0	16.4682	0	0	0	0	0	0	0	0	0	16.392	6.98255	29.3544	0	0	13.1104	0	15.4019	9.95573	0
70-74	227.714	0	0	9.93902	99.3395	0	0	16.0257	0	0	0	0	0	0	0	0	0	23.443	8.25047	32.9709	0	0	13.0119	0	14.8539	9.87999	0
75-79	172.499	0	0	7.97162	71.2551	0	0	10.9016	0	0	0	0	0	0	0	0	0	21.4187	7.36271	25.1295	0	0	9.20308	0	10.8073	8.44897	0
80+	123.444	0	0	5.96822	47.3416	0	0	7.82294	0	0	0	0	0	0	0	0	0	19.4797	6.14316	17.2999	0	0	5.68565	0	8.10814	5.59419	0
Total	1176.89	0	0	56.7662	499.846	0	0	89.0066	0	0	0	0	0	0	0	0	0	93.8268	39.9023	187.492	0	0	75.2044	0	75.5824	59.2588	0
Females
Age Group
35-39	8.59845	0	0	-0.147287	2.81319	0	0	0.521982	0	0	0	0	0	0	0	0	1.50614	0	0	0.882234	0	0	1.05727	0	0.244111	1.7208	0
40-44	18.5741	0	0	-0.227409	4.04199	0	0	1.79568	0	0	0	0	0	0	0	0	5.72068	0	0.169275	1.72044	0	0	1.64163	0	0.264967	3.4468	0
45-49	31.9645	0	0	-0.362659	8.26025	0	0	2.64074	0	0	0	0	0	0	0	0	10.6123	0	0.217734	3.38598	0	0	2.66358	0	1.03245	3.51413	0
50-54	121.56	0	0	-0.567772	20.9646	0	0	7.31616	0	0	0	0	0	55.6515	0	0	16.6937	0	0.412958	6.49967	0	0	4.24925	0	3.38525	6.95448	0
55-59	144.281	0	0	-0.791224	25.8405	0	0	10.3267	0	0	0	0	0	57.4078	0	0	24.1689	0	0.387694	5.4975	0	0	7.72309	0	6.11561	7.60433	0
60-64	153.453	0	0	-1.07246	32.4788	0	0	13.1231	0	0	0	0	0	52.2591	0	0	22.9056	0	0.579401	9.26542	0	0	7.14433	0	5.85839	10.9109	0
65-69	184.235	0	0	-1.11017	40.1164	0	0	19.4013	0	0	0	0	0	53.3053	0	0	26.2514	0	1.11984	12.3757	0	0	11.1959	0	8.07454	13.5044	0
70-74	233.046	0	0	-1.47883	54.9923	0	0	24.1217	0	0	0	0	0	61.5521	0	0	29.8892	0	1.35623	15.2619	0	0	14.3268	0	13.8836	19.1412	0
75-79	234.837	0	0	-1.91186	56.3126	0	0	26.3863	0	0	0	0	0	59.9112	0	0	28.7648	0	1.74066	12.6447	0	0	16.517	0	14.7701	19.7012	0
80+	185.093	0	0	-1.37621	50.6259	0	0	19.7728	0	0	0	0	0	42.8961	0	0	19.8615	0	1.12972	12.4116	0	0	13.2533	0	10.9139	15.6045	0
Total	1315.64	0	0	-9.04588	296.447	0	0	125.407	0	0	0	0	0	382.983	0	0	186.374	0	7.1135	79.9452	0	0	79.7721	0	64.5429	102.103	0
Both sexes
Age Group
35-39	19.3446	0	0	0.631705	7.00206	0	0	1.04793	0	0	0	0	0	0	0	0	1.50614	0	0.27092	1.9197	0	0	2.72935	0	0.881174	3.35561	0
40-44	41.4623	0	0	1.02984	11.1777	0	0	3.42224	0	0	0	0	0	0	0	0	5.72068	0.0455473	0.752276	7.55613	0	0	4.96246	0	0.77807	6.01729	0
45-49	77.7907	0	0	2.3833	29.7011	0	0	6.20377	0	0	0	0	0	0	0	0	10.6123	0.523331	1.08693	10.2076	0	0	7.33842	0	3.35283	6.3811	0
50-54	207.764	0	0	3.87219	55.2387	0	0	14.4729	0	0	0	0	0	55.6515	0	0	16.6937	1.84432	2.61356	24.9831	0	0	11.0737	0	9.0086	12.3122	0
55-59	263.561	0	0	4.8642	78.203	0	0	22.0394	0	0	0	0	0	57.4078	0	0	24.1689	3.81581	2.64758	28.2577	0	0	15.7544	0	13.6436	12.7588	0
60-64	306.977	0	0	6.34191	98.4875	0	0	26.3263	0	0	0	0	0	52.2591	0	0	22.9056	6.86431	5.55919	37.0644	0	0	16.8142	0	15.6477	18.7063	0
65-69	398.994	0	0	9.48524	136.616	0	0	35.8695	0	0	0	0	0	53.3053	0	0	26.2514	16.392	8.10239	41.7301	0	0	24.3063	0	23.4765	23.4602	0
70-74	460.761	0	0	8.46019	154.332	0	0	40.1475	0	0	0	0	0	61.5521	0	0	29.8892	23.443	9.6067	48.2328	0	0	27.3387	0	28.7375	29.0212	0
75-79	407.335	0	0	6.05975	127.568	0	0	37.2879	0	0	0	0	0	59.9112	0	0	28.7648	21.4187	9.10336	37.7742	0	0	25.7201	0	25.5774	28.1502	0
80+	308.537	0	0	4.59201	97.9675	0	0	27.5957	0	0	0	0	0	42.8961	0	0	19.8615	19.4797	7.27288	29.7116	0	0	18.9389	0	19.022	21.1987	0
Total	2492.53	0	0	47.7203	796.293	0	0	214.413	0	0	0	0	0	382.983	0	0	186.374	93.8268	47.0158	267.437	0	0	154.976	0	140.125	161.362	0

## Sheet: HALY Attributed
HALY attributed to Obesity
	Population:	Canada 2001
	Discount Rate:	0.03
	Lifetable:	PHI_LifetableCanadaCohort_db.xls
ICD9:		140 - 149	150	151	153 - 154, 159.0	155	156	157	161	162	170 - 171	172	173	174	180	182, 179	183	185	188	189	191 - 192	193	200, 202	201	203	204 - 208	Other (152, 158-160, 163-169, 175-178, 181, 184, 186-187, 190, 194-199, excluding 159.0)
Disease	TOTAL	Oral cancer	Esophageal cancer	Stomach cancer	Colorectal cancer	Liver cancer	Gall bladder cancer	Pancreatic cancer	Laryngeal cancer	Lung cancer	Bone and connective tissue cancer	Melanoma	Non-melanoma skin cancer	Breast cancer	Cervical cancer	Uterine cancer	Ovarian cancer	Prostate cancer	Bladder cancer	Kidney cancer	Brain cancer	Thyroid cancer	Non-Hodgkin's lymphoma	Hodgkin's disease	Multiple myeloma	Leukemia	All other cancers
Males
Age Group
35-39	341.872	0	0	20.099	125.033	0	0	13.4295	0	0	0	0	0	0	0	0	0	0.0933814	10.0418	51.6224	0	0	59.0223	0	18.8172	43.7134	0
40-44	670.647	0	0	30.9182	205.407	0	0	38.6463	0	0	0	0	0	0	0	0	0	3.39959	21.325	188.739	0	0	99.7987	0	18.6019	63.8124	0
45-49	1202.54	0	0	61.9652	537.398	0	0	77.1489	0	0	0	0	0	0	0	0	0	25.3823	30.8247	209.873	0	0	133.582	0	61.0657	65.3003	0
50-54	2067.87	0	0	91.3731	820.715	0	0	141.195	0	0	0	0	0	0	0	0	0	100.832	65.3466	439.599	0	0	176.345	0	122.891	109.57	0
55-59	2508.97	0	0	103.624	1072.6	0	0	203.988	0	0	0	0	0	0	0	0	0	182.356	65.0351	465.224	0	0	171.994	0	148.716	95.4292	0
60-64	2759.1	0	0	116.136	1157.74	0	0	198.934	0	0	0	0	0	0	0	0	0	254.056	100.208	481.262	0	0	168.274	0	161.028	121.457	0
65-69	3225.1	0	0	140.329	1395.07	0	0	209.68	0	0	0	0	0	0	0	0	0	397.862	117.411	433.322	0	0	188.311	0	211.29	131.826	0
70-74	2724.7	0	0	108.819	1163.99	0	0	168.205	0	0	0	0	0	0	0	0	0	370.355	108.424	380.955	0	0	149.662	0	167.407	106.884	0
75-79	1610.7	0	0	69.4955	662.01	0	0	92.245	0	0	0	0	0	0	0	0	0	231.549	72.2661	228.838	0	0	83.0221	0	98.7603	72.516	0
80+	882.296	0	0	40.5275	341.875	0	0	52.0503	0	0	0	0	0	0	0	0	0	146.532	45.0611	122.443	0	0	39.7021	0	56.4301	37.6751	0
Total	17993.8	0	0	783.287	7481.84	0	0	1195.52	0	0	0	0	0	0	0	0	0	1712.42	635.943	3001.88	0	0	1269.71	0	1065.01	848.183	0
Females
Age Group
35-39	309.903	0	0	-3.99231	87.1597	0	0	14.1486	0	0	0	0	0	0	0	0	70.8016	0	0.825306	35.6628	0	0	47.4612	0	7.74727	50.0892	0
40-44	597.194	0	0	-5.86403	130.137	0	0	45.7311	0	0	0	0	0	0	0	0	192.477	0	5.38773	62.7986	0	0	66.897	0	8.89112	90.7386	0
45-49	928.901	0	0	-8.69659	244.039	0	0	61.8143	0	0	0	0	0	0	0	0	306.766	0	7.06618	107.116	0	0	95.4162	0	30.3442	85.036	0
50-54	3416.18	0	0	-12.6684	524.387	0	0	155.585	0	0	0	0	0	1768.18	0	0	424.687	0	12.4639	172.493	0	0	135.077	0	80.7564	155.222	0
55-59	3562.97	0	0	-15.8775	603.958	0	0	199.929	0	0	0	0	0	1627.63	0	0	520.904	0	12.0703	140.246	0	0	189.264	0	129.695	155.15	0
60-64	3234.71	0	0	-18.9164	651.306	0	0	227.513	0	0	0	0	0	1276.32	0	0	432.683	0	14.3522	186.553	0	0	159.703	0	110.438	194.76	0
65-69	3271.28	0	0	-17.3761	695.614	0	0	292.111	0	0	0	0	0	1100.73	0	0	424.995	0	20.885	213.341	0	0	198.001	0	132.891	210.09	0
70-74	3417.27	0	0	-19.8188	803.436	0	0	309.714	0	0	0	0	0	1029.43	0	0	405.98	0	20.8855	219.465	0	0	206.293	0	188.874	253.019	0
75-79	2757.97	0	0	-20.6659	668.925	0	0	278.147	0	0	0	0	0	782.796	0	0	313.061	0	21.0333	149.186	0	0	188.501	0	163.699	213.288	0
80+	1675.62	0	0	-11.8101	461.779	0	0	166.505	0	0	0	0	0	422.138	0	0	168.962	0	10.7374	110.655	0	0	116.801	0	96.232	133.618	0
Total	23172	0	0	-135.686	4870.74	0	0	1751.2	0	0	0	0	0	8007.21	0	0	3261.32	0	125.707	1397.52	0	0	1403.41	0	949.568	1541.01	0
Both sexes
Age Group
35-39	651.776	0	0	16.1067	212.193	0	0	27.578	0	0	0	0	0	0	0	0	70.8016	0.0933814	10.8671	87.2852	0	0	106.484	0	26.5645	93.8026	0
40-44	1267.84	0	0	25.0541	335.544	0	0	84.3774	0	0	0	0	0	0	0	0	192.477	3.39959	26.7127	251.537	0	0	166.696	0	27.493	154.551	0
45-49	2131.44	0	0	53.2686	781.437	0	0	138.963	0	0	0	0	0	0	0	0	306.766	25.3823	37.8909	316.989	0	0	228.999	0	91.4099	150.336	0
50-54	5484.05	0	0	78.7047	1345.1	0	0	296.781	0	0	0	0	0	1768.18	0	0	424.687	100.832	77.8105	612.093	0	0	311.422	0	203.648	264.792	0
55-59	6071.94	0	0	87.7466	1676.56	0	0	403.916	0	0	0	0	0	1627.63	0	0	520.904	182.356	77.1054	605.471	0	0	361.258	0	278.411	250.58	0
60-64	5993.81	0	0	97.2196	1809.05	0	0	426.448	0	0	0	0	0	1276.32	0	0	432.683	254.056	114.56	667.815	0	0	327.977	0	271.466	316.217	0
65-69	6496.38	0	0	122.953	2090.69	0	0	501.791	0	0	0	0	0	1100.73	0	0	424.995	397.862	138.296	646.662	0	0	386.311	0	344.182	341.916	0
70-74	6141.97	0	0	89.0003	1967.43	0	0	477.919	0	0	0	0	0	1029.43	0	0	405.98	370.355	129.309	600.42	0	0	355.955	0	356.28	359.903	0
75-79	4368.67	0	0	48.8296	1330.94	0	0	370.392	0	0	0	0	0	782.796	0	0	313.061	231.549	93.2994	378.024	0	0	271.523	0	262.459	285.804	0
80+	2557.91	0	0	28.7175	803.654	0	0	218.555	0	0	0	0	0	422.138	0	0	168.962	146.532	55.7985	233.098	0	0	156.503	0	152.662	171.293	0
Total	41165.8	0	0	647.601	12352.6	0	0	2946.72	0	0	0	0	0	8007.21	0	0	3261.32	1712.42	761.65	4399.39	0	0	2673.13	0	2014.58	2389.19	0

## Sheet: YLL Attributed
YLL attributed to Obesity
	Population:	Canada 2001
	Discount Rate:	0.03
	Lifetable:	PHI_LifetableCanadaCohort_db.xls
ICD9:		140 - 149	150	151	153 - 154, 159.0	155	156	157	161	162	170 - 171	172	173	174	180	182, 179	183	185	188	189	191 - 192	193	200, 202	201	203	204 - 208	Other (152, 158-160, 163-169, 175-178, 181, 184, 186-187, 190, 194-199, excluding 159.0)
Disease	TOTAL	Oral cancer	Esophageal cancer	Stomach cancer	Colorectal cancer	Liver cancer	Gall bladder cancer	Pancreatic cancer	Laryngeal cancer	Lung cancer	Bone and connective tissue cancer	Melanoma	Non-melanoma skin cancer	Breast cancer	Cervical cancer	Uterine cancer	Ovarian cancer	Prostate cancer	Bladder cancer	Kidney cancer	Brain cancer	Thyroid cancer	Non-Hodgkin's lymphoma	Hodgkin's disease	Multiple myeloma	Leukemia	All other cancers
Males
Age Group
35-39	261.636	0	0	18.9661	101.986	0	0	12.8053	0	0	0	0	0	0	0	0	0	0	6.59607	25.2592	0	0	40.71	0	15.5105	39.8026	0
40-44	522.209	0	0	28.685	162.806	0	0	37.111	0	0	0	0	0	0	0	0	0	1.03919	13.3016	133.145	0	0	75.767	0	11.7068	58.6473	0
45-49	966.123	0	0	57.8911	452.023	0	0	75.1169	0	0	0	0	0	0	0	0	0	11.033	18.3248	143.816	0	0	98.5567	0	48.9189	60.4424	0
50-54	1648.87	0	0	84.925	655.575	0	0	136.889	0	0	0	0	0	0	0	0	0	35.2771	42.0919	353.54	0	0	130.535	0	107.56	102.48	0
55-59	2024.65	0	0	95.9942	888.793	0	0	198.81	0	0	0	0	0	0	0	0	0	64.769	38.359	386.328	0	0	136.322	0	127.779	87.4912	0
60-64	2251.06	0	0	108.714	967.859	0	0	193.593	0	0	0	0	0	0	0	0	0	100.649	73.0167	407.605	0	0	141.786	0	143.536	114.302	0
65-69	2648.54	0	0	130.669	1190.08	0	0	203.095	0	0	0	0	0	0	0	0	0	202.156	86.113	362.015	0	0	161.685	0	189.946	122.78	0
70-74	2305.1	0	0	100.61	1005.59	0	0	162.225	0	0	0	0	0	0	0	0	0	237.308	83.5176	333.757	0	0	131.716	0	150.363	100.013	0
75-79	1399.88	0	0	64.6923	578.259	0	0	88.4703	0	0	0	0	0	0	0	0	0	173.82	59.7508	203.934	0	0	74.6861	0	87.7045	68.5662	0
80+	785.404	0	0	37.9725	301.209	0	0	49.773	0	0	0	0	0	0	0	0	0	123.939	39.0856	110.07	0	0	36.1747	0	51.5877	35.5928	0
Total	14813.5	0	0	729.119	6304.18	0	0	1157.89	0	0	0	0	0	0	0	0	0	949.99	460.157	2459.47	0	0	1027.94	0	934.612	790.117	0
Females
Age Group
35-39	217.09	0	0	-3.71864	71.0262	0	0	13.1788	0	0	0	0	0	0	0	0	38.0264	0	0	22.2743	0	0	26.6935	0	6.16321	43.446	0
40-44	444.435	0	0	-5.44138	96.7156	0	0	42.9666	0	0	0	0	0	0	0	0	136.883	0	4.05036	41.1662	0	0	39.2804	0	6.34006	82.4741	0
45-49	716.811	0	0	-8.1327	185.238	0	0	59.2191	0	0	0	0	0	0	0	0	237.983	0	4.88272	75.9313	0	0	59.7313	0	23.1529	78.8051	0
50-54	2518.56	0	0	-11.7635	434.36	0	0	151.581	0	0	0	0	0	1153.03	0	0	345.871	0	8.55596	134.665	0	0	88.0388	0	70.138	144.088	0
55-59	2713.71	0	0	-14.8818	486.021	0	0	194.23	0	0	0	0	0	1079.76	0	0	454.582	0	7.29196	103.4	0	0	145.26	0	115.026	143.026	0
60-64	2575.14	0	0	-17.9973	545.037	0	0	220.223	0	0	0	0	0	876.977	0	0	384.386	0	9.72311	155.486	0	0	119.891	0	98.3114	183.099	0
65-69	2698.26	0	0	-16.2593	587.536	0	0	284.147	0	0	0	0	0	780.698	0	0	384.472	0	16.4009	181.252	0	0	163.973	0	118.258	197.783	0
70-74	2892.38	0	0	-18.3541	682.521	0	0	299.38	0	0	0	0	0	763.935	0	0	370.961	0	16.8324	189.418	0	0	177.813	0	172.312	237.566	0
75-79	2386.18	0	0	-19.4265	572.194	0	0	268.112	0	0	0	0	0	608.759	0	0	292.279	0	17.6869	128.483	0	0	167.829	0	150.079	200.185	0
80+	1492.98	0	0	-11.1006	408.354	0	0	159.49	0	0	0	0	0	346.005	0	0	160.206	0	9.11244	100.114	0	0	106.902	0	88.0327	125.868	0
Total	18655.6	0	0	-127.076	4069	0	0	1692.53	0	0	0	0	0	5609.16	0	0	2805.65	0	94.5367	1132.19	0	0	1095.41	0	847.813	1436.34	0
Both sexes
Age Group
35-39	478.726	0	0	15.2475	173.013	0	0	25.9841	0	0	0	0	0	0	0	0	38.0264	0	6.59607	47.5335	0	0	67.4035	0	21.6738	83.2486	0
40-44	966.644	0	0	23.2436	259.522	0	0	80.0776	0	0	0	0	0	0	0	0	136.883	1.03919	17.3519	174.311	0	0	115.047	0	18.0468	141.121	0
45-49	1682.93	0	0	49.7584	637.261	0	0	134.336	0	0	0	0	0	0	0	0	237.983	11.033	23.2075	219.747	0	0	158.288	0	72.0718	139.248	0
50-54	4167.43	0	0	73.1615	1089.93	0	0	288.471	0	0	0	0	0	1153.03	0	0	345.871	35.2771	50.6478	488.205	0	0	218.574	0	177.698	246.567	0
55-59	4738.36	0	0	81.1125	1374.81	0	0	393.04	0	0	0	0	0	1079.76	0	0	454.582	64.769	45.6509	489.728	0	0	281.581	0	242.805	230.517	0
60-64	4826.2	0	0	90.7165	1512.9	0	0	413.816	0	0	0	0	0	876.977	0	0	384.386	100.649	82.7398	563.091	0	0	261.677	0	241.848	297.401	0
65-69	5346.8	0	0	114.41	1777.62	0	0	487.242	0	0	0	0	0	780.698	0	0	384.472	202.156	102.514	543.267	0	0	325.658	0	308.204	320.563	0
70-74	5197.48	0	0	82.2562	1688.11	0	0	461.604	0	0	0	0	0	763.935	0	0	370.961	237.308	100.35	523.175	0	0	309.529	0	322.675	337.578	0
75-79	3786.07	0	0	45.2659	1150.45	0	0	356.582	0	0	0	0	0	608.759	0	0	292.279	173.82	77.4377	332.417	0	0	242.515	0	237.784	268.751	0
80+	2278.39	0	0	26.8719	709.563	0	0	209.263	0	0	0	0	0	346.005	0	0	160.206	123.939	48.198	210.184	0	0	143.077	0	139.62	161.461	0
Total	33469	0	0	602.043	10373.2	0	0	2850.42	0	0	0	0	0	5609.16	0	0	2805.65	949.99	554.694	3591.66	0	0	2123.35	0	1782.43	2226.46	0

## Sheet: YERF Attributed
YERF attributed to Obesity
	Population:	Canada 2001
	Discount Rate:	0.03
	Lifetable:	PHI_LifetableCanadaCohort_db.xls
ICD9:		140 - 149	150	151	153 - 154, 159.0	155	156	157	161	162	170 - 171	172	173	174	180	182, 179	183	185	188	189	191 - 192	193	200, 202	201	203	204 - 208	Other (152, 158-160, 163-169, 175-178, 181, 184, 186-187, 190, 194-199, excluding 159.0)
Disease	TOTAL	Oral cancer	Esophageal cancer	Stomach cancer	Colorectal cancer	Liver cancer	Gall bladder cancer	Pancreatic cancer	Laryngeal cancer	Lung cancer	Bone and connective tissue cancer	Melanoma	Non-melanoma skin cancer	Breast cancer	Cervical cancer	Uterine cancer	Ovarian cancer	Prostate cancer	Bladder cancer	Kidney cancer	Brain cancer	Thyroid cancer	Non-Hodgkin's lymphoma	Hodgkin's disease	Multiple myeloma	Leukemia	All other cancers
Males
Age Group
35-39	80.236	0	0	1.13288	23.0468	0	0	0.624163	0	0	0	0	0	0	0	0	0	0.0933814	3.44573	26.3631	0	0	18.3124	0	3.30669	3.91083	0
40-44	148.438	0	0	2.23318	42.6	0	0	1.5353	0	0	0	0	0	0	0	0	0	2.3604	8.02346	55.5936	0	0	24.0316	0	6.89512	5.16511	0
45-49	236.418	0	0	4.07409	85.3753	0	0	2.03204	0	0	0	0	0	0	0	0	0	14.3492	12.4999	66.0574	0	0	35.0256	0	12.1468	4.85786	0
50-54	418.995	0	0	6.44811	165.14	0	0	4.30596	0	0	0	0	0	0	0	0	0	65.555	23.2547	86.0594	0	0	45.8105	0	15.331	7.09028	0
55-59	484.323	0	0	7.62981	183.81	0	0	5.17767	0	0	0	0	0	0	0	0	0	117.587	26.6761	78.8961	0	0	35.6723	0	20.9367	7.93798	0
60-64	508.038	0	0	7.42219	189.884	0	0	5.34142	0	0	0	0	0	0	0	0	0	153.407	27.1909	73.657	0	0	26.4879	0	17.4919	7.15523	0
65-69	576.56	0	0	9.6602	204.988	0	0	6.58459	0	0	0	0	0	0	0	0	0	195.706	31.2983	71.3062	0	0	26.6254	0	21.3445	9.04644	0
70-74	419.601	0	0	8.20876	158.4	0	0	5.98068	0	0	0	0	0	0	0	0	0	133.047	24.9061	47.1979	0	0	17.9462	0	17.0439	6.87079	0
75-79	210.819	0	0	4.80314	83.7515	0	0	3.77475	0	0	0	0	0	0	0	0	0	57.7284	12.5153	24.9038	0	0	8.33603	0	11.0558	3.94978	0
80+	145.973	0	0	4.19239	60.8524	0	0	3.91557	0	0	0	0	0	0	0	0	0	33.5841	9.24052	17.4523	0	0	5.09228	0	8.04582	3.59732	0
Total	3229.4	0	0	55.8048	1197.85	0	0	39.2721	0	0	0	0	0	0	0	0	0	773.418	179.051	547.487	0	0	243.34	0	133.598	59.5816	0
Females
Age Group
35-39	92.8137	0	0	-0.27367	16.1335	0	0	0.969825	0	0	0	0	0	0	0	0	32.7752	0	0.825306	13.3885	0	0	20.7677	0	1.58406	6.6432	0
40-44	152.759	0	0	-0.42265	33.4214	0	0	2.76453	0	0	0	0	0	0	0	0	55.5937	0	1.33737	21.6324	0	0	27.6165	0	2.55106	8.26445	0
45-49	212.09	0	0	-0.563888	58.801	0	0	2.59514	0	0	0	0	0	0	0	0	68.7827	0	2.18346	31.1844	0	0	35.6849	0	7.1913	6.23085	0
50-54	897.62	0	0	-0.904866	90.0276	0	0	4.00411	0	0	0	0	0	615.15	0	0	78.8158	0	3.90796	37.8285	0	0	47.0377	0	10.6184	11.1348	0
55-59	849.258	0	0	-0.995702	117.937	0	0	5.69877	0	0	0	0	0	547.873	0	0	66.3223	0	4.77837	36.8465	0	0	44.0039	0	14.6692	12.1243	0
60-64	659.572	0	0	-0.919106	106.27	0	0	7.29013	0	0	0	0	0	399.338	0	0	48.2976	0	4.62906	31.0667	0	0	39.8119	0	12.1265	11.6609	0
65-69	573.021	0	0	-1.11679	108.078	0	0	7.96395	0	0	0	0	0	320.031	0	0	40.5228	0	4.48411	32.0891	0	0	34.028	0	14.6335	12.3068	0
70-74	524.892	0	0	-1.46472	120.915	0	0	10.3342	0	0	0	0	0	265.492	0	0	35.0189	0	4.05309	30.0471	0	0	28.4806	0	16.5616	15.4536	0
75-79	371.789	0	0	-1.23943	96.7306	0	0	10.0346	0	0	0	0	0	174.036	0	0	20.782	0	3.3464	20.7033	0	0	20.6719	0	13.6193	13.1038	0
80+	298.95	0	0	-1.3149	92.2928	0	0	14.0908	0	0	0	0	0	118.66	0	0	13.6534	0	2.94617	16.0856	0	0	14.8707	0	12.9026	14.7632	0
Total	4632.76	0	0	-9.21572	840.607	0	0	65.7461	0	0	0	0	0	2440.58	0	0	460.564	0	32.4913	270.872	0	0	312.974	0	106.458	111.686	0
Both sexes
Age Group
35-39	173.05	0	0	0.859209	39.1804	0	0	1.59399	0	0	0	0	0	0	0	0	32.7752	0.0933814	4.27104	39.7517	0	0	39.0801	0	4.89075	10.554	0
40-44	301.197	0	0	1.81053	76.0214	0	0	4.29983	0	0	0	0	0	0	0	0	55.5937	2.3604	9.36083	77.226	0	0	51.6482	0	9.44618	13.4296	0
45-49	448.508	0	0	3.5102	144.176	0	0	4.62718	0	0	0	0	0	0	0	0	68.7827	14.3492	14.6834	97.2418	0	0	70.7106	0	19.3381	11.0887	0
50-54	1316.61	0	0	5.54325	255.167	0	0	8.31006	0	0	0	0	0	615.15	0	0	78.8158	65.555	27.1627	123.888	0	0	92.8482	0	25.9494	18.225	0
55-59	1333.58	0	0	6.63411	301.747	0	0	10.8764	0	0	0	0	0	547.873	0	0	66.3223	117.587	31.4545	115.743	0	0	79.6763	0	35.6059	20.0623	0
60-64	1167.61	0	0	6.50309	296.154	0	0	12.6316	0	0	0	0	0	399.338	0	0	48.2976	153.407	31.82	104.724	0	0	66.2998	0	29.6184	18.8161	0
65-69	1149.58	0	0	8.54341	313.066	0	0	14.5485	0	0	0	0	0	320.031	0	0	40.5228	195.706	35.7824	103.395	0	0	60.6534	0	35.978	21.3533	0
70-74	944.493	0	0	6.74404	279.315	0	0	16.3148	0	0	0	0	0	265.492	0	0	35.0189	133.047	28.9591	77.245	0	0	46.4267	0	33.6055	22.3244	0
75-79	582.607	0	0	3.56371	180.482	0	0	13.8094	0	0	0	0	0	174.036	0	0	20.782	57.7284	15.8617	45.6071	0	0	29.0079	0	24.6751	17.0536	0
80+	444.923	0	0	2.87749	153.145	0	0	18.0064	0	0	0	0	0	118.66	0	0	13.6534	33.5841	12.1867	33.538	0	0	19.963	0	20.9484	18.3605	0
Total	7862.16	0	0	46.589	2038.45	0	0	105.018	0	0	0	0	0	2440.58	0	0	460.564	773.418	211.542	818.359	0	0	556.314	0	240.056	171.267	0
