# Supplementary material for: Estimating summary measures of health: a structured workbook approach
Source: Popul Health Metr. 2005 May 11;3:5. doi: 10.1186/1478-7954-3-5 (PMC1156945; doi:10.1186/1478-7954-3-5)
Supplement: Additional File 1 — PHI Workbook System. This 2.6 Mb zip file for download contains the Excel files that comprise the workbook system. The system estimates summary measures of health and is initialized with cancer data for Canada. When unzipped, the workbook system will occupy approximately 6 Mb of additional disk space and a folder structure will be created under C:\PHI, where you will find the user guide. [file 1478-7954-3-5-S1.zip › PHI/Canada/Cancer/PAF/PHI_PAF_PhysicalInactivity.xls]

## Sheet: Info
Population Attributable Fraction associated with Physical Inactivity
This workbook calculates the proportion of cancers attributable to physical inactivity, by age group and sex.
The calculation is based on the formula:
PAF = Pe*(RR-1) / (1+ Pe*(RR-1) )
and Pe is proportion exposed, and RR is the relative risk of a specific disease
When the risk factor has more than one level of risk, then
PAF = åA(i) / (1+ åA(i) )
where A(i) = Pe(i) * (RR(i) - 1 ) for the ith risk level
The PAF is calculated by sex and age group and is applied to the number of DEATHS, estimated HALYs, YLLs and YERFs to calculate the amount of each attributable to physical inactivity.

## Sheet: Pe
Proportion of population exposed to Physical Inactivity in Canada
Source:	Health Statistics Division, Statistics Canada. Canadian Community Health Survey 2000-01. Statistics Canada survey 3226.
Year:	2000-2001
	Physical Inactivity
Males	Inactive	Moderate	Active	n/a
0	0	0	0	0
1-4	0	0	0	0
5-9	0	0	0	0
10-14	0.201729	0.243618	0.554653	0
15-19	0.271695	0.225321	0.502984	0
20-24	0.409798	0.236204	0.353998	0
25-29	0.498969	0.238577	0.262454	0
30-34	0.531618	0.234769	0.233613	0
35-39	0.553819	0.236605	0.209576	0
40-44	0.555174	0.230158	0.214667	0
45-49	0.574218	0.241545	0.184237	0
50-54	0.573375	0.239669	0.186955	0
55-59	0.559204	0.238779	0.202017	0
60-64	0.517234	0.237454	0.245313	0
65-69	0.479095	0.278741	0.242164	0
70-74	0.495154	0.244485	0.26036	0
75-79	0.577345	0.217453	0.205202	0
80-84	0.647332	0.201362	0.151306	0
85-89	0	0	0	0
90+	0	0	0	0
Females	Inactive	Moderate	Active	n/a
0	0	0	0	0
1-4	0	0	0	0
5-9	0	0	0	0
10-14	0.298349	0.269124	0.432527	0
15-19	0.432408	0.242578	0.325014	0
20-24	0.508663	0.245529	0.245808	0
25-29	0.553557	0.245423	0.20102	0
30-34	0.577205	0.242508	0.180286	0
35-39	0.580264	0.238129	0.181608	0
40-44	0.593466	0.233993	0.172541	0
45-49	0.586628	0.250517	0.162855	0
50-54	0.588968	0.238362	0.17267	0
55-59	0.603469	0.233392	0.16314	0
60-64	0.574994	0.243967	0.181038	0
65-69	0.594369	0.234099	0.171533	0
70-74	0.641424	0.21015	0.148426	0
75-79	0.727951	0.178191	0.0938577	0
80-84	0.809036	0.120624	0.0703397	0
85-89	0	0	0	0
90+	0	0	0	0

## Sheet: RR
Relative Risk associated with Physical Inactivity
Source:	Mathers C, Vos T, Stevenson C. The burden of disease and injury in Australia. AIHW cat. no. PHE 17. Canberra: Australian Institute of Health and Welfare; 1999.
	ICD9:	140 - 149	150	151	153 - 154, 159.0	155	156	157	161	162	170 - 171	172	173	174	180	182, 179	183	185	188	189	191 - 192	193	200, 202	201	203	204 - 208	Other (152, 158-160, 163-169, 175-178, 181, 184, 186-187, 190, 194-199, excluding 159.0)
Males	Disease	Oral cancer	Esophageal cancer	Stomach cancer	Colorectal cancer	Liver cancer	Gall bladder cancer	Pancreatic cancer	Laryngeal cancer	Lung cancer	Bone and connective tissue cancer	Melanoma	Non-melanoma skin cancer	Breast cancer	Cervical cancer	Uterine cancer	Ovarian cancer	Prostate cancer	Bladder cancer	Kidney cancer	Brain cancer	Thyroid cancer	Non-Hodgkin's lymphoma	Hodgkin's disease	Multiple myeloma	Leukemia	All other cancers
Offset	Risk Level
2	Inactive	1	1	1	1.7	1	1	1	1	1	1	1	1	1	1	1	1	1	1	1	1	1	1	1	1	1	1
3	Moderate	1	1	1	1.21	1	1	1	1	1	1	1	1	1	1	1	1	1	1	1	1	1	1	1	1	1	1
4	Active	1	1	1	1	1	1	1	1	1	1	1	1	1	1	1	1	1	1	1	1	1	1	1	1	1	1
5	n/a	1	1	1	1	1	1	1	1	1	1	1	1	1	1	1	1	1	1	1	1	1	1	1	1	1	1
Females
Offset	Risk Level
2	Inactive	1	1	1	1.7	1	1	1	1	1	1	1	1	1.4	1	1	1	1	1	1	1	1	1	1	1	1	1
3	Moderate	1	1	1	1.21	1	1	1	1	1	1	1	1	1.27	1	1	1	1	1	1	1	1	1	1	1	1	1
4	Active	1	1	1	1	1	1	1	1	1	1	1	1	1	1	1	1	1	1	1	1	1	1	1	1	1	1
5	n/a	1	1	1	1	1	1	1	1	1	1	1	1	1	1	1	1	1	1	1	1	1	1	1	1	1	1

## Sheet: PAF
Population Attributable Fraction associated with Physical Inactivity
See Info sheet for explanation of calculation.
	ICD9:	140 - 149	150	151	153 - 154, 159.0	155	156	157	161	162	170 - 171	172	173	174	180	182, 179	183	185	188	189	191 - 192	193	200, 202	201	203	204 - 208	Other (152, 158-160, 163-169, 175-178, 181, 184, 186-187, 190, 194-199, excluding 159.0)
	Disease	Oral cancer	Esophageal cancer	Stomach cancer	Colorectal cancer	Liver cancer	Gall bladder cancer	Pancreatic cancer	Laryngeal cancer	Lung cancer	Bone and connective tissue cancer	Melanoma	Non-melanoma skin cancer	Breast cancer	Cervical cancer	Uterine cancer	Ovarian cancer	Prostate cancer	Bladder cancer	Kidney cancer	Brain cancer	Thyroid cancer	Non-Hodgkin's lymphoma	Hodgkin's disease	Multiple myeloma	Leukemia	All other cancers
Males	Age Group
	35-39	0	0	0	0.30428	0	0	0	0	0	0	0	0	0	0	0	0	0	0	0	0	0	0	0	0	0	0
	40-44	0	0	0	0.304084	0	0	0	0	0	0	0	0	0	0	0	0	0	0	0	0	0	0	0	0	0	0
	45-49	0	0	0	0.311616	0	0	0	0	0	0	0	0	0	0	0	0	0	0	0	0	0	0	0	0	0	0
	50-54	0	0	0	0.311149	0	0	0	0	0	0	0	0	0	0	0	0	0	0	0	0	0	0	0	0	0	0
	55-59	0	0	0	0.30632	0	0	0	0	0	0	0	0	0	0	0	0	0	0	0	0	0	0	0	0	0	0
	60-64	0	0	0	0.291749	0	0	0	0	0	0	0	0	0	0	0	0	0	0	0	0	0	0	0	0	0	0
	65-69	0	0	0	0.282589	0	0	0	0	0	0	0	0	0	0	0	0	0	0	0	0	0	0	0	0	0	0
	70-74	0	0	0	0.284667	0	0	0	0	0	0	0	0	0	0	0	0	0	0	0	0	0	0	0	0	0	0
	75-79	0	0	0	0.310253	0	0	0	0	0	0	0	0	0	0	0	0	0	0	0	0	0	0	0	0	0	0
	80+	0	0	0	0.331291	0	0	0	0	0	0	0	0	0	0	0	0	0	0	0	0	0	0	0	0	0	0
Females	Age Group
	35-39	0	0	0	0.313277	0	0	0	0	0	0	0	0	0.228633	0	0	0	0	0	0	0	0	0	0	0	0	0
	40-44	0	0	0	0.317203	0	0	0	0	0	0	0	0	0.231103	0	0	0	0	0	0	0	0	0	0	0	0	0
	45-49	0	0	0	0.316589	0	0	0	0	0	0	0	0	0.232122	0	0	0	0	0	0	0	0	0	0	0	0	0
	50-54	0	0	0	0.316162	0	0	0	0	0	0	0	0	0.230737	0	0	0	0	0	0	0	0	0	0	0	0	0
	55-59	0	0	0	0.320394	0	0	0	0	0	0	0	0	0.233366	0	0	0	0	0	0	0	0	0	0	0	0	0
	60-64	0	0	0	0.312114	0	0	0	0	0	0	0	0	0.228317	0	0	0	0	0	0	0	0	0	0	0	0	0
	65-69	0	0	0	0.317508	0	0	0	0	0	0	0	0	0.231333	0	0	0	0	0	0	0	0	0	0	0	0	0
	70-74	0	0	0	0.330265	0	0	0	0	0	0	0	0	0.238565	0	0	0	0	0	0	0	0	0	0	0	0	0
	75-79	0	0	0	0.353582	0	0	0	0	0	0	0	0	0.253337	0	0	0	0	0	0	0	0	0	0	0	0	0
	80+	0	0	0	0.371724	0	0	0	0	0	0	0	0	0.262636	0	0	0	0	0	0	0	0	0	0	0	0	0

## Sheet: Summary
Summary of Population Attributable Fraction associated with Physical Inactivity
All Cancers
	Total Numbers	Number attributed to Physical Inactivity	Proportion attributed to Physical Inactivity
TOTAL
DEATHS	64825.1	3144.21	0.048503
HALY	910417	53606.9	0.0588817
YLL	770786	41543.4	0.0538975
YERF	139631	12471.6	0.0893186
MALES
DEATHS	34810.9	1137.04	0.0326634
HALY	446961	15576.2	0.0348491
YLL	386849	13189.7	0.0340951
YERF	60111.3	2465.51	0.0410157
FEMALES
DEATHS	30014.2	2007.17	0.0668739
HALY	463457	38030.7	0.0820588
YLL	383937	28353.8	0.07385
YERF	79519.5	10006.1	0.125832

## Sheet: DEATHS Attributed
DEATHS attributed to Physical Inactivity
	Population:	Canada 2001
	Discount Rate:	Not discounted
	Lifetable:	PHI_LifetableCanadaCohort_db.xls
ICD9:		140 - 149	150	151	153 - 154, 159.0	155	156	157	161	162	170 - 171	172	173	174	180	182, 179	183	185	188	189	191 - 192	193	200, 202	201	203	204 - 208	Other (152, 158-160, 163-169, 175-178, 181, 184, 186-187, 190, 194-199, excluding 159.0)
Disease	TOTAL	Oral cancer	Esophageal cancer	Stomach cancer	Colorectal cancer	Liver cancer	Gall bladder cancer	Pancreatic cancer	Laryngeal cancer	Lung cancer	Bone and connective tissue cancer	Melanoma	Non-melanoma skin cancer	Breast cancer	Cervical cancer	Uterine cancer	Ovarian cancer	Prostate cancer	Bladder cancer	Kidney cancer	Brain cancer	Thyroid cancer	Non-Hodgkin's lymphoma	Hodgkin's disease	Multiple myeloma	Leukemia	All other cancers
Males
Age Group
35-39	8.68505	0	0	0	8.68505	0	0	0	0	0	0	0	0	0	0	0	0	0	0	0	0	0	0	0	0	0	0
40-44	14.5259	0	0	0	14.5259	0	0	0	0	0	0	0	0	0	0	0	0	0	0	0	0	0	0	0	0	0	0
45-49	40.2706	0	0	0	40.2706	0	0	0	0	0	0	0	0	0	0	0	0	0	0	0	0	0	0	0	0	0	0
50-54	58.3919	0	0	0	58.3919	0	0	0	0	0	0	0	0	0	0	0	0	0	0	0	0	0	0	0	0	0	0
55-59	94.2011	0	0	0	94.2011	0	0	0	0	0	0	0	0	0	0	0	0	0	0	0	0	0	0	0	0	0	0
60-64	122.104	0	0	0	122.104	0	0	0	0	0	0	0	0	0	0	0	0	0	0	0	0	0	0	0	0	0	0
65-69	166.959	0	0	0	166.959	0	0	0	0	0	0	0	0	0	0	0	0	0	0	0	0	0	0	0	0	0	0
70-74	213.789	0	0	0	213.789	0	0	0	0	0	0	0	0	0	0	0	0	0	0	0	0	0	0	0	0	0	0
75-79	232.858	0	0	0	232.858	0	0	0	0	0	0	0	0	0	0	0	0	0	0	0	0	0	0	0	0	0	0
80+	185.261	0	0	0	185.261	0	0	0	0	0	0	0	0	0	0	0	0	0	0	0	0	0	0	0	0	0	0
Total	1137.04	0	0	0	1137.04	0	0	0	0	0	0	0	0	0	0	0	0	0	0	0	0	0	0	0	0	0	0
Females
Age Group
35-39	36.8502	0	0	0	9.51663	0	0	0	0	0	0	0	0	27.3335	0	0	0	0	0	0	0	0	0	0	0	0	0
40-44	65.4335	0	0	0	13.4747	0	0	0	0	0	0	0	0	51.9588	0	0	0	0	0	0	0	0	0	0	0	0	0
45-49	94.2641	0	0	0	25.157	0	0	0	0	0	0	0	0	69.1071	0	0	0	0	0	0	0	0	0	0	0	0	0
50-54	165.376	0	0	0	56.3019	0	0	0	0	0	0	0	0	109.074	0	0	0	0	0	0	0	0	0	0	0	0	0
55-59	168.677	0	0	0	64.4256	0	0	0	0	0	0	0	0	104.251	0	0	0	0	0	0	0	0	0	0	0	0	0
60-64	189.472	0	0	0	87.0324	0	0	0	0	0	0	0	0	102.44	0	0	0	0	0	0	0	0	0	0	0	0	0
65-69	226.689	0	0	0	115.18	0	0	0	0	0	0	0	0	111.509	0	0	0	0	0	0	0	0	0	0	0	0	0
70-74	302.332	0	0	0	167.172	0	0	0	0	0	0	0	0	135.16	0	0	0	0	0	0	0	0	0	0	0	0	0
75-79	371.491	0	0	0	210.802	0	0	0	0	0	0	0	0	160.689	0	0	0	0	0	0	0	0	0	0	0	0	0
80+	386.583	0	0	0	241.817	0	0	0	0	0	0	0	0	144.766	0	0	0	0	0	0	0	0	0	0	0	0	0
Total	2007.17	0	0	0	990.879	0	0	0	0	0	0	0	0	1016.29	0	0	0	0	0	0	0	0	0	0	0	0	0
Both sexes
Age Group
35-39	45.5352	0	0	0	18.2017	0	0	0	0	0	0	0	0	27.3335	0	0	0	0	0	0	0	0	0	0	0	0	0
40-44	79.9594	0	0	0	28.0006	0	0	0	0	0	0	0	0	51.9588	0	0	0	0	0	0	0	0	0	0	0	0	0
45-49	134.535	0	0	0	65.4276	0	0	0	0	0	0	0	0	69.1071	0	0	0	0	0	0	0	0	0	0	0	0	0
50-54	223.768	0	0	0	114.694	0	0	0	0	0	0	0	0	109.074	0	0	0	0	0	0	0	0	0	0	0	0	0
55-59	262.878	0	0	0	158.627	0	0	0	0	0	0	0	0	104.251	0	0	0	0	0	0	0	0	0	0	0	0	0
60-64	311.576	0	0	0	209.136	0	0	0	0	0	0	0	0	102.44	0	0	0	0	0	0	0	0	0	0	0	0	0
65-69	393.648	0	0	0	282.139	0	0	0	0	0	0	0	0	111.509	0	0	0	0	0	0	0	0	0	0	0	0	0
70-74	516.12	0	0	0	380.96	0	0	0	0	0	0	0	0	135.16	0	0	0	0	0	0	0	0	0	0	0	0	0
75-79	604.348	0	0	0	443.66	0	0	0	0	0	0	0	0	160.689	0	0	0	0	0	0	0	0	0	0	0	0	0
80+	571.844	0	0	0	427.078	0	0	0	0	0	0	0	0	144.766	0	0	0	0	0	0	0	0	0	0	0	0	0
Total	3144.21	0	0	0	2127.92	0	0	0	0	0	0	0	0	1016.29	0	0	0	0	0	0	0	0	0	0	0	0	0

## Sheet: HALY Attributed
HALY attributed to Physical Inactivity
	Population:	Canada 2001
	Discount Rate:	0.03
	Lifetable:	PHI_LifetableCanadaCohort_db.xls
ICD9:		140 - 149	150	151	153 - 154, 159.0	155	156	157	161	162	170 - 171	172	173	174	180	182, 179	183	185	188	189	191 - 192	193	200, 202	201	203	204 - 208	Other (152, 158-160, 163-169, 175-178, 181, 184, 186-187, 190, 194-199, excluding 159.0)
Disease	TOTAL	Oral cancer	Esophageal cancer	Stomach cancer	Colorectal cancer	Liver cancer	Gall bladder cancer	Pancreatic cancer	Laryngeal cancer	Lung cancer	Bone and connective tissue cancer	Melanoma	Non-melanoma skin cancer	Breast cancer	Cervical cancer	Uterine cancer	Ovarian cancer	Prostate cancer	Bladder cancer	Kidney cancer	Brain cancer	Thyroid cancer	Non-Hodgkin's lymphoma	Hodgkin's disease	Multiple myeloma	Leukemia	All other cancers
Males
Age Group
35-39	259.239	0	0	0	259.239	0	0	0	0	0	0	0	0	0	0	0	0	0	0	0	0	0	0	0	0	0	0
40-44	418.137	0	0	0	418.137	0	0	0	0	0	0	0	0	0	0	0	0	0	0	0	0	0	0	0	0	0	0
45-49	1009.35	0	0	0	1009.35	0	0	0	0	0	0	0	0	0	0	0	0	0	0	0	0	0	0	0	0	0	0
50-54	1398.23	0	0	0	1398.23	0	0	0	0	0	0	0	0	0	0	0	0	0	0	0	0	0	0	0	0	0	0
55-59	1929.63	0	0	0	1929.63	0	0	0	0	0	0	0	0	0	0	0	0	0	0	0	0	0	0	0	0	0	0
60-64	2141.6	0	0	0	2141.6	0	0	0	0	0	0	0	0	0	0	0	0	0	0	0	0	0	0	0	0	0	0
65-69	2413.7	0	0	0	2413.7	0	0	0	0	0	0	0	0	0	0	0	0	0	0	0	0	0	0	0	0	0	0
70-74	2505.02	0	0	0	2505.02	0	0	0	0	0	0	0	0	0	0	0	0	0	0	0	0	0	0	0	0	0	0
75-79	2163.41	0	0	0	2163.41	0	0	0	0	0	0	0	0	0	0	0	0	0	0	0	0	0	0	0	0	0	0
80+	1337.85	0	0	0	1337.85	0	0	0	0	0	0	0	0	0	0	0	0	0	0	0	0	0	0	0	0	0	0
Total	15576.2	0	0	0	15576.2	0	0	0	0	0	0	0	0	0	0	0	0	0	0	0	0	0	0	0	0	0	0
Females
Age Group
35-39	1387.24	0	0	0	294.849	0	0	0	0	0	0	0	0	1092.4	0	0	0	0	0	0	0	0	0	0	0	0	0
40-44	2448.81	0	0	0	433.836	0	0	0	0	0	0	0	0	2014.97	0	0	0	0	0	0	0	0	0	0	0	0	0
45-49	3375.53	0	0	0	743.231	0	0	0	0	0	0	0	0	2632.3	0	0	0	0	0	0	0	0	0	0	0	0	0
50-54	4873.81	0	0	0	1408.28	0	0	0	0	0	0	0	0	3465.53	0	0	0	0	0	0	0	0	0	0	0	0	0
55-59	4461.54	0	0	0	1505.79	0	0	0	0	0	0	0	0	2955.74	0	0	0	0	0	0	0	0	0	0	0	0	0
60-64	4247.16	0	0	0	1745.29	0	0	0	0	0	0	0	0	2501.87	0	0	0	0	0	0	0	0	0	0	0	0	0
65-69	4299.82	0	0	0	1997.21	0	0	0	0	0	0	0	0	2302.61	0	0	0	0	0	0	0	0	0	0	0	0	0
70-74	4702.85	0	0	0	2442.37	0	0	0	0	0	0	0	0	2260.48	0	0	0	0	0	0	0	0	0	0	0	0	0
75-79	4603.62	0	0	0	2504.07	0	0	0	0	0	0	0	0	2099.55	0	0	0	0	0	0	0	0	0	0	0	0	0
80+	3630.35	0	0	0	2205.71	0	0	0	0	0	0	0	0	1424.64	0	0	0	0	0	0	0	0	0	0	0	0	0
Total	38030.7	0	0	0	15280.6	0	0	0	0	0	0	0	0	22750.1	0	0	0	0	0	0	0	0	0	0	0	0	0
Both sexes
Age Group
35-39	1646.48	0	0	0	554.088	0	0	0	0	0	0	0	0	1092.4	0	0	0	0	0	0	0	0	0	0	0	0	0
40-44	2866.94	0	0	0	851.973	0	0	0	0	0	0	0	0	2014.97	0	0	0	0	0	0	0	0	0	0	0	0	0
45-49	4384.89	0	0	0	1752.58	0	0	0	0	0	0	0	0	2632.3	0	0	0	0	0	0	0	0	0	0	0	0	0
50-54	6272.04	0	0	0	2806.51	0	0	0	0	0	0	0	0	3465.53	0	0	0	0	0	0	0	0	0	0	0	0	0
55-59	6391.17	0	0	0	3435.42	0	0	0	0	0	0	0	0	2955.74	0	0	0	0	0	0	0	0	0	0	0	0	0
60-64	6388.76	0	0	0	3886.89	0	0	0	0	0	0	0	0	2501.87	0	0	0	0	0	0	0	0	0	0	0	0	0
65-69	6713.52	0	0	0	4410.91	0	0	0	0	0	0	0	0	2302.61	0	0	0	0	0	0	0	0	0	0	0	0	0
70-74	7207.87	0	0	0	4947.4	0	0	0	0	0	0	0	0	2260.48	0	0	0	0	0	0	0	0	0	0	0	0	0
75-79	6767.03	0	0	0	4667.48	0	0	0	0	0	0	0	0	2099.55	0	0	0	0	0	0	0	0	0	0	0	0	0
80+	4968.2	0	0	0	3543.56	0	0	0	0	0	0	0	0	1424.64	0	0	0	0	0	0	0	0	0	0	0	0	0
Total	53606.9	0	0	0	30856.8	0	0	0	0	0	0	0	0	22750.1	0	0	0	0	0	0	0	0	0	0	0	0	0

## Sheet: YLL Attributed
YLL attributed to Physical Inactivity
	Population:	Canada 2001
	Discount Rate:	0.03
	Lifetable:	PHI_LifetableCanadaCohort_db.xls
ICD9:		140 - 149	150	151	153 - 154, 159.0	155	156	157	161	162	170 - 171	172	173	174	180	182, 179	183	185	188	189	191 - 192	193	200, 202	201	203	204 - 208	Other (152, 158-160, 163-169, 175-178, 181, 184, 186-187, 190, 194-199, excluding 159.0)
Disease	TOTAL	Oral cancer	Esophageal cancer	Stomach cancer	Colorectal cancer	Liver cancer	Gall bladder cancer	Pancreatic cancer	Laryngeal cancer	Lung cancer	Bone and connective tissue cancer	Melanoma	Non-melanoma skin cancer	Breast cancer	Cervical cancer	Uterine cancer	Ovarian cancer	Prostate cancer	Bladder cancer	Kidney cancer	Brain cancer	Thyroid cancer	Non-Hodgkin's lymphoma	Hodgkin's disease	Multiple myeloma	Leukemia	All other cancers
Males
Age Group
35-39	211.455	0	0	0	211.455	0	0	0	0	0	0	0	0	0	0	0	0	0	0	0	0	0	0	0	0	0	0
40-44	331.418	0	0	0	331.418	0	0	0	0	0	0	0	0	0	0	0	0	0	0	0	0	0	0	0	0	0	0
45-49	848.999	0	0	0	848.999	0	0	0	0	0	0	0	0	0	0	0	0	0	0	0	0	0	0	0	0	0	0
50-54	1116.89	0	0	0	1116.89	0	0	0	0	0	0	0	0	0	0	0	0	0	0	0	0	0	0	0	0	0	0
55-59	1598.96	0	0	0	1598.96	0	0	0	0	0	0	0	0	0	0	0	0	0	0	0	0	0	0	0	0	0	0
60-64	1790.35	0	0	0	1790.35	0	0	0	0	0	0	0	0	0	0	0	0	0	0	0	0	0	0	0	0	0	0
65-69	2059.04	0	0	0	2059.04	0	0	0	0	0	0	0	0	0	0	0	0	0	0	0	0	0	0	0	0	0	0
70-74	2164.13	0	0	0	2164.13	0	0	0	0	0	0	0	0	0	0	0	0	0	0	0	0	0	0	0	0	0	0
75-79	1889.72	0	0	0	1889.72	0	0	0	0	0	0	0	0	0	0	0	0	0	0	0	0	0	0	0	0	0	0
80+	1178.71	0	0	0	1178.71	0	0	0	0	0	0	0	0	0	0	0	0	0	0	0	0	0	0	0	0	0	0
Total	13189.7	0	0	0	13189.7	0	0	0	0	0	0	0	0	0	0	0	0	0	0	0	0	0	0	0	0	0	0
Females
Age Group
35-39	930.377	0	0	0	240.271	0	0	0	0	0	0	0	0	690.105	0	0	0	0	0	0	0	0	0	0	0	0	0
40-44	1565.67	0	0	0	322.419	0	0	0	0	0	0	0	0	1243.25	0	0	0	0	0	0	0	0	0	0	0	0	0
45-49	2113.89	0	0	0	564.15	0	0	0	0	0	0	0	0	1549.74	0	0	0	0	0	0	0	0	0	0	0	0	0
50-54	3426.37	0	0	0	1166.5	0	0	0	0	0	0	0	0	2259.87	0	0	0	0	0	0	0	0	0	0	0	0	0
55-59	3172.57	0	0	0	1211.75	0	0	0	0	0	0	0	0	1960.82	0	0	0	0	0	0	0	0	0	0	0	0	0
60-64	3179.59	0	0	0	1460.52	0	0	0	0	0	0	0	0	1719.08	0	0	0	0	0	0	0	0	0	0	0	0	0
65-69	3320.04	0	0	0	1686.9	0	0	0	0	0	0	0	0	1633.14	0	0	0	0	0	0	0	0	0	0	0	0	0
70-74	3752.3	0	0	0	2074.8	0	0	0	0	0	0	0	0	1677.49	0	0	0	0	0	0	0	0	0	0	0	0	0
75-79	3774.73	0	0	0	2141.96	0	0	0	0	0	0	0	0	1632.76	0	0	0	0	0	0	0	0	0	0	0	0	0
80+	3118.23	0	0	0	1950.53	0	0	0	0	0	0	0	0	1167.7	0	0	0	0	0	0	0	0	0	0	0	0	0
Total	28353.8	0	0	0	12819.8	0	0	0	0	0	0	0	0	15534	0	0	0	0	0	0	0	0	0	0	0	0	0
Both sexes
Age Group
35-39	1141.83	0	0	0	451.726	0	0	0	0	0	0	0	0	690.105	0	0	0	0	0	0	0	0	0	0	0	0	0
40-44	1897.09	0	0	0	653.837	0	0	0	0	0	0	0	0	1243.25	0	0	0	0	0	0	0	0	0	0	0	0	0
45-49	2962.89	0	0	0	1413.15	0	0	0	0	0	0	0	0	1549.74	0	0	0	0	0	0	0	0	0	0	0	0	0
50-54	4543.26	0	0	0	2283.39	0	0	0	0	0	0	0	0	2259.87	0	0	0	0	0	0	0	0	0	0	0	0	0
55-59	4771.52	0	0	0	2810.71	0	0	0	0	0	0	0	0	1960.82	0	0	0	0	0	0	0	0	0	0	0	0	0
60-64	4969.95	0	0	0	3250.87	0	0	0	0	0	0	0	0	1719.08	0	0	0	0	0	0	0	0	0	0	0	0	0
65-69	5379.08	0	0	0	3745.94	0	0	0	0	0	0	0	0	1633.14	0	0	0	0	0	0	0	0	0	0	0	0	0
70-74	5916.43	0	0	0	4238.93	0	0	0	0	0	0	0	0	1677.49	0	0	0	0	0	0	0	0	0	0	0	0	0
75-79	5664.44	0	0	0	4031.68	0	0	0	0	0	0	0	0	1632.76	0	0	0	0	0	0	0	0	0	0	0	0	0
80+	4296.94	0	0	0	3129.24	0	0	0	0	0	0	0	0	1167.7	0	0	0	0	0	0	0	0	0	0	0	0	0
Total	41543.4	0	0	0	26009.5	0	0	0	0	0	0	0	0	15534	0	0	0	0	0	0	0	0	0	0	0	0	0

## Sheet: YERF Attributed
YERF attributed to Physical Inactivity
	Population:	Canada 2001
	Discount Rate:	0.03
	Lifetable:	PHI_LifetableCanadaCohort_db.xls
ICD9:		140 - 149	150	151	153 - 154, 159.0	155	156	157	161	162	170 - 171	172	173	174	180	182, 179	183	185	188	189	191 - 192	193	200, 202	201	203	204 - 208	Other (152, 158-160, 163-169, 175-178, 181, 184, 186-187, 190, 194-199, excluding 159.0)
Disease	TOTAL	Oral cancer	Esophageal cancer	Stomach cancer	Colorectal cancer	Liver cancer	Gall bladder cancer	Pancreatic cancer	Laryngeal cancer	Lung cancer	Bone and connective tissue cancer	Melanoma	Non-melanoma skin cancer	Breast cancer	Cervical cancer	Uterine cancer	Ovarian cancer	Prostate cancer	Bladder cancer	Kidney cancer	Brain cancer	Thyroid cancer	Non-Hodgkin's lymphoma	Hodgkin's disease	Multiple myeloma	Leukemia	All other cancers
Males
Age Group
35-39	47.7845	0	0	0	47.7845	0	0	0	0	0	0	0	0	0	0	0	0	0	0	0	0	0	0	0	0	0	0
40-44	86.719	0	0	0	86.719	0	0	0	0	0	0	0	0	0	0	0	0	0	0	0	0	0	0	0	0	0	0
45-49	160.354	0	0	0	160.354	0	0	0	0	0	0	0	0	0	0	0	0	0	0	0	0	0	0	0	0	0	0
50-54	281.345	0	0	0	281.345	0	0	0	0	0	0	0	0	0	0	0	0	0	0	0	0	0	0	0	0	0	0
55-59	330.677	0	0	0	330.677	0	0	0	0	0	0	0	0	0	0	0	0	0	0	0	0	0	0	0	0	0	0
60-64	351.249	0	0	0	351.249	0	0	0	0	0	0	0	0	0	0	0	0	0	0	0	0	0	0	0	0	0	0
65-69	354.663	0	0	0	354.663	0	0	0	0	0	0	0	0	0	0	0	0	0	0	0	0	0	0	0	0	0	0
70-74	340.892	0	0	0	340.892	0	0	0	0	0	0	0	0	0	0	0	0	0	0	0	0	0	0	0	0	0	0
75-79	273.695	0	0	0	273.695	0	0	0	0	0	0	0	0	0	0	0	0	0	0	0	0	0	0	0	0	0	0
80+	238.132	0	0	0	238.132	0	0	0	0	0	0	0	0	0	0	0	0	0	0	0	0	0	0	0	0	0	0
Total	2465.51	0	0	0	2465.51	0	0	0	0	0	0	0	0	0	0	0	0	0	0	0	0	0	0	0	0	0	0
Females
Age Group
35-39	456.868	0	0	0	54.5774	0	0	0	0	0	0	0	0	402.29	0	0	0	0	0	0	0	0	0	0	0	0	0
40-44	883.134	0	0	0	111.417	0	0	0	0	0	0	0	0	771.717	0	0	0	0	0	0	0	0	0	0	0	0	0
45-49	1261.64	0	0	0	179.081	0	0	0	0	0	0	0	0	1082.56	0	0	0	0	0	0	0	0	0	0	0	0	0
50-54	1447.43	0	0	0	241.775	0	0	0	0	0	0	0	0	1205.66	0	0	0	0	0	0	0	0	0	0	0	0	0
55-59	1288.97	0	0	0	294.041	0	0	0	0	0	0	0	0	994.927	0	0	0	0	0	0	0	0	0	0	0	0	0
60-64	1067.56	0	0	0	284.768	0	0	0	0	0	0	0	0	782.794	0	0	0	0	0	0	0	0	0	0	0	0	0
65-69	979.779	0	0	0	310.309	0	0	0	0	0	0	0	0	669.47	0	0	0	0	0	0	0	0	0	0	0	0	0
70-74	950.555	0	0	0	367.571	0	0	0	0	0	0	0	0	582.984	0	0	0	0	0	0	0	0	0	0	0	0	0
75-79	828.889	0	0	0	362.103	0	0	0	0	0	0	0	0	466.785	0	0	0	0	0	0	0	0	0	0	0	0	0
80+	841.295	0	0	0	440.842	0	0	0	0	0	0	0	0	400.454	0	0	0	0	0	0	0	0	0	0	0	0	0
Total	10006.1	0	0	0	2646.48	0	0	0	0	0	0	0	0	7359.64	0	0	0	0	0	0	0	0	0	0	0	0	0
Both sexes
Age Group
35-39	504.652	0	0	0	102.362	0	0	0	0	0	0	0	0	402.29	0	0	0	0	0	0	0	0	0	0	0	0	0
40-44	969.853	0	0	0	198.136	0	0	0	0	0	0	0	0	771.717	0	0	0	0	0	0	0	0	0	0	0	0	0
45-49	1422	0	0	0	339.435	0	0	0	0	0	0	0	0	1082.56	0	0	0	0	0	0	0	0	0	0	0	0	0
50-54	1728.78	0	0	0	523.12	0	0	0	0	0	0	0	0	1205.66	0	0	0	0	0	0	0	0	0	0	0	0	0
55-59	1619.65	0	0	0	624.718	0	0	0	0	0	0	0	0	994.927	0	0	0	0	0	0	0	0	0	0	0	0	0
60-64	1418.81	0	0	0	636.017	0	0	0	0	0	0	0	0	782.794	0	0	0	0	0	0	0	0	0	0	0	0	0
65-69	1334.44	0	0	0	664.972	0	0	0	0	0	0	0	0	669.47	0	0	0	0	0	0	0	0	0	0	0	0	0
70-74	1291.45	0	0	0	708.463	0	0	0	0	0	0	0	0	582.984	0	0	0	0	0	0	0	0	0	0	0	0	0
75-79	1102.58	0	0	0	635.799	0	0	0	0	0	0	0	0	466.785	0	0	0	0	0	0	0	0	0	0	0	0	0
80+	1079.43	0	0	0	678.974	0	0	0	0	0	0	0	0	400.454	0	0	0	0	0	0	0	0	0	0	0	0	0
Total	12471.6	0	0	0	5111.99	0	0	0	0	0	0	0	0	7359.64	0	0	0	0	0	0	0	0	0	0	0	0	0
