# Supplementary material for: Estimating summary measures of health: a structured workbook approach
Source: Popul Health Metr. 2005 May 11;3:5. doi: 10.1186/1478-7954-3-5 (PMC1156945; doi:10.1186/1478-7954-3-5)
Supplement: Additional File 1 — PHI Workbook System. This 2.6 Mb zip file for download contains the Excel files that comprise the workbook system. The system estimates summary measures of health and is initialized with cancer data for Canada. When unzipped, the workbook system will occupy approximately 6 Mb of additional disk space and a folder structure will be created under C:\PHI, where you will find the user guide. [file 1478-7954-3-5-S1.zip › PHI/Canada/Cancer/PAF/PHI_PAF_TobaccoDirect1991.xls]

## Sheet: Info
Population Attributable Fraction associated with Tobacco (1991)
This workbook calculates the proportion of cancers attributable to tobacco, by age group and sex.
The calculation is based on the formula:
PAF = Pe*(RR-1) / (1+ Pe*(RR-1) )
and Pe is proportion exposed, and RR is the relative risk of a specific disease
When the risk factor has more than one level of risk, then
PAF = åA(i) / (1+ åA(i) )
where A(i) = Pe(i) * (RR(i) - 1 ) for the ith risk level
The PAF is calculated by sex and age group and is applied to the number of DEATHS, estimated HALYs, YLLs and YERFs to calculate the amount of each attributable to tobacco.

## Sheet: Pe
Proportion of population exposed to Tobacco in Canada
Source:	Household, Family & Social Statistics Division, Statistics Canada. General Social Survey. 1991
Year:	1991
	Tobacco
Males	Smoker	Former Smoker	Never Smoker	n/a
0	0	0	0	0
1-4	0	0	0	0
5-9	0	0	0	0
10-14	0	0	0	0
15-19	0.201172	0.0498193	0.749009	0
20-24	0.435747	0.0660624	0.49819	0
25-29	0.382484	0.141647	0.475869	0
30-34	0.386349	0.189651	0.423999	0
35-39	0.3742	0.290944	0.334856	0
40-44	0.365734	0.293466	0.3408	0
45-49	0.275159	0.376255	0.348585	0
50-54	0.333005	0.441342	0.225653	0
55-59	0.346841	0.348953	0.304206	0
60-64	0.232328	0.471934	0.295738	0
65-69	0.186681	0.616612	0.196707	0
70-74	0.238494	0.545579	0.215927	0
75-79	0.0989477	0.63382	0.267232	0
80-84	0	0	0	0
85-89	0	0	0	0
90+	0	0	0	0
Females	Smoker	Former Smoker	Never Smoker	n/a
0	0	0	0	0
1-4	0	0	0	0
5-9	0	0	0	0
10-14	0	0	0	0
15-19	0.262388	0.078179	0.659433	0
20-24	0.360194	0.16702	0.472786	0
25-29	0.341429	0.193734	0.464837	0
30-34	0.363012	0.24348	0.393508	0
35-39	0.360926	0.225945	0.413129	0
40-44	0.314624	0.249694	0.435682	0
45-49	0.331282	0.209883	0.458835	0
50-54	0.346794	0.255182	0.398024	0
55-59	0.276006	0.215908	0.508086	0
60-64	0.283573	0.211528	0.504899	0
65-69	0.207699	0.276132	0.516169	0
70-74	0.137175	0.297293	0.565533	0
75-79	0.11451	0.219311	0.666179	0
80-84	0	0	0	0
85-89	0	0	0	0
90+	0	0	0	0

## Sheet: RR
Relative Risk associated with Tobacco
Source:	CDC web site, SAMMEC. Relative risks are based on CPS-II study (82-88). The website page was last updated March 18, 2002. Accessed October 1, 2003. http://apps.nccd.cdc.gov/sammec/show_risk_data.asp
	ICD9:	140 - 149	150	151	153 - 154, 159.0	155	156	157	161	162	170 - 171	172	173	174	180	182, 179	183	185	188	189	191 - 192	193	200, 202	201	203	204 - 208	Other (152, 158-160, 163-169, 175-178, 181, 184, 186-187, 190, 194-199, excluding 159.0)
Males	Disease	Oral cancer	Esophageal cancer	Stomach cancer	Colorectal cancer	Liver cancer	Gall bladder cancer	Pancreatic cancer	Laryngeal cancer	Lung cancer	Bone and connective tissue cancer	Melanoma	Non-melanoma skin cancer	Breast cancer	Cervical cancer	Uterine cancer	Ovarian cancer	Prostate cancer	Bladder cancer	Kidney cancer	Brain cancer	Thyroid cancer	Non-Hodgkin's lymphoma	Hodgkin's disease	Multiple myeloma	Leukemia	All other cancers
Offset	Risk Level
2	Smoker	10.89	6.76	1	1	1	1	2.31	14.6	23.26	1	1	1	1	1	1	1	1	3.27	2.72	1	1	1	1	1	1	1
3	Former Smoker	3.4	4.46	1	1	1	1	1.15	6.34	8.7	1	1	1	1	1	1	1	1	2.09	1.73	1	1	1	1	1	1	1
4	Never Smoker	1	1	1	1	1	1	1	1	1	1	1	1	1	1	1	1	1	1	1	1	1	1	1	1	1	1
4	n/a	1	1	1	1	1	1	1	1	1	1	1	1	1	1	1	1	1	1	1	1	1	1	1	1	1	1
Females
Offset	Risk Level
2	Smoker	5.08	7.75	1	1	1	1	2.25	13.02	12.69	1	1	1	1	1.59	1	1	1	2.22	1.29	1	1	1	1	1	1	1
3	Former Smoker	2.29	2.79	1	1	1	1	1.55	5.16	4.53	1	1	1	1	1.14	1	1	1	1.89	1.05	1	1	1	1	1	1	1
4	Never Smoker	1	1	1	1	1	1	1	1	1	1	1	1	1	1	1	1	1	1	1	1	1	1	1	1	1	1
4	n/a	1	1	1	1	1	1	1	1	1	1	1	1	1	1	1	1	1	1	1	1	1	1	1	1	1	1

## Sheet: PAF
Population Attributable Fraction associated with Tobacco
See Info sheet for explanation of calculation.
	ICD9:	140 - 149	150	151	153 - 154, 159.0	155	156	157	161	162	170 - 171	172	173	174	180	182, 179	183	185	188	189	191 - 192	193	200, 202	201	203	204 - 208	Other (152, 158-160, 163-169, 175-178, 181, 184, 186-187, 190, 194-199, excluding 159.0)
	Disease	Oral cancer	Esophageal cancer	Stomach cancer	Colorectal cancer	Liver cancer	Gall bladder cancer	Pancreatic cancer	Laryngeal cancer	Lung cancer	Bone and connective tissue cancer	Melanoma	Non-melanoma skin cancer	Breast cancer	Cervical cancer	Uterine cancer	Ovarian cancer	Prostate cancer	Bladder cancer	Kidney cancer	Brain cancer	Thyroid cancer	Non-Hodgkin's lymphoma	Hodgkin's disease	Multiple myeloma	Leukemia	All other cancers
Males	Age Group
	35-39	0.814784	0.759734	0	0	0	0	0.348043	0.869157	0.913569	0	0	0	0	0	0	0	0	0.53844	0.461211	0	0	0	0	0	0	0
	40-44	0.812081	0.757401	0	0	0	0	0.343458	0.867393	0.912288	0	0	0	0	0	0	0	0	0.534904	0.457493	0	0	0	0	0	0	0
	45-49	0.783753	0.742716	0	0	0	0	0.294232	0.851882	0.900222	0	0	0	0	0	0	0	0	0.508534	0.427898	0	0	0	0	0	0	0
	50-54	0.813176	0.775036	0	0	0	0	0.334415	0.873187	0.915333	0	0	0	0	0	0	0	0	0.55297	0.472281	0	0	0	0	0	0	0
	55-59	0.810165	0.762198	0	0	0	0	0.3363	0.868082	0.912339	0	0	0	0	0	0	0	0	0.538679	0.45984	0	0	0	0	0	0	0
	60-64	0.774285	0.748181	0	0	0	0	0.272801	0.850295	0.898016	0	0	0	0	0	0	0	0	0.510234	0.426643	0	0	0	0	0	0	0
	65-69	0.768847	0.7624	0	0	0	0	0.252081	0.853621	0.899025	0	0	0	0	0	0	0	0	0.522872	0.435417	0	0	0	0	0	0	0
	70-74	0.78578	0.765337	0	0	0	0	0.282776	0.860275	0.904851	0	0	0	0	0	0	0	0	0.531849	0.44705	0	0	0	0	0	0	0
	75-79	0.714266	0.734251	0	0	0	0	0.18347	0.825489	0.876283	0	0	0	0	0	0	0	0	0.477936	0.387585	0	0	0	0	0	0	0
	80+	0	0	0	0	0	0	0	0	0	0	0	0	0	0	0	0	0	0	0	0	0	0	0	0	0	0
Females	Age Group
	35-39	0.638212	0.73963	0	0	0	0	0.365252	0.84072	0.833799	0	0	0	0	0.196515	0	0	0	0.390772	0.103915	0	0	0	0	0	0	0
	40-44	0.616236	0.71994	0	0	0	0	0.346666	0.828194	0.820124	0	0	0	0	0.180721	0	0	0	0.377362	0.0939777	0	0	0	0	0	0	0
	45-49	0.618667	0.723133	0	0	0	0	0.346208	0.829209	0.82186	0	0	0	0	0.183567	0	0	0	0.371449	0.0963033	0	0	0	0	0	0	0
	50-54	0.635582	0.736678	0	0	0	0	0.364612	0.839487	0.832069	0	0	0	0	0.193765	0	0	0	0.394013	0.101793	0	0	0	0	0	0	0
	55-59	0.584135	0.692262	0	0	0	0	0.316826	0.808274	0.799546	0	0	0	0	0.161827	0	0	0	0.345929	0.0832728	0	0	0	0	0	0	0
	60-64	0.588452	0.696303	0	0	0	0	0.320101	0.810911	0.802436	0	0	0	0	0.164524	0	0	0	0.348202	0.08493	0	0	0	0	0	0	0
	65-69	0.546202	0.654725	0	0	0	0	0.291532	0.784726	0.772869	0	0	0	0	0.138823	0	0	0	0.332955	0.0689354	0	0	0	0	0	0	0
	70-74	0.48538	0.593179	0	0	0	0	0.250925	0.742638	0.726254	0	0	0	0	0.109174	0	0	0	0.301648	0.0518139	0	0	0	0	0	0	0
	75-79	0.428608	0.538215	0	0	0	0	0.20871	0.695933	0.678745	0	0	0	0	0.0894727	0	0	0	0.250874	0.0423048	0	0	0	0	0	0	0
	80+	0	0	0	0	0	0	0	0	0	0	0	0	0	0	0	0	0	0	0	0	0	0	0	0	0	0

## Sheet: Summary
Summary of Population Attributable Fraction associated with Tobacco
All Cancers
	Total Numbers	Number attributed to Tobacco	Proportion attributed to Tobacco
TOTAL
DEATHS	64825.1	15103.4	0.232987
HALY	910417	218630	0.240142
YLL	770786	205293	0.266342
YERF	139631	13336.8	0.0955146
MALES
DEATHS	34810.9	10264.7	0.294871
HALY	446961	139708	0.312572
YLL	386849	130873	0.338306
YERF	60111.3	8834.28	0.146965
FEMALES
DEATHS	30014.2	4838.67	0.161213
HALY	463457	78922.1	0.17029
YLL	383937	74419.6	0.193833
YERF	79519.5	4502.5	0.0566213

## Sheet: DEATHS Attributed
DEATHS attributed to Tobacco
	Population:	Canada 2001
	Discount Rate:	Not discounted
	Lifetable:	PHI_LifetableCanadaCohort_db.xls
ICD9:		140 - 149	150	151	153 - 154, 159.0	155	156	157	161	162	170 - 171	172	173	174	180	182, 179	183	185	188	189	191 - 192	193	200, 202	201	203	204 - 208	Other (152, 158-160, 163-169, 175-178, 181, 184, 186-187, 190, 194-199, excluding 159.0)
Disease	TOTAL	Oral cancer	Esophageal cancer	Stomach cancer	Colorectal cancer	Liver cancer	Gall bladder cancer	Pancreatic cancer	Laryngeal cancer	Lung cancer	Bone and connective tissue cancer	Melanoma	Non-melanoma skin cancer	Breast cancer	Cervical cancer	Uterine cancer	Ovarian cancer	Prostate cancer	Bladder cancer	Kidney cancer	Brain cancer	Thyroid cancer	Non-Hodgkin's lymphoma	Hodgkin's disease	Multiple myeloma	Leukemia	All other cancers
Males
Age Group
35-39	50.9333	8.82088	5.23422	0	0	0	0	2.74061	0	29.6722	0	0	0	0	0	0	0	0	2.64982	1.81555	0	0	0	0	0	0	0
40-44	163.358	16.866	14.944	0	0	0	0	8.20339	3.60318	104.211	0	0	0	0	0	0	0	0	5.55467	9.97654	0	0	0	0	0	0	0
45-49	344.05	34.8687	33.8301	0	0	0	0	13.7138	7.21905	237.443	0	0	0	0	0	0	0	0	7.00276	9.97193	0	0	0	0	0	0	0
50-54	693.395	39.4672	50.1539	0	0	0	0	28.1331	26.3691	504.47	0	0	0	0	0	0	0	0	17.2955	27.5061	0	0	0	0	0	0	0
55-59	1078.24	70.43	76.1992	0	0	0	0	50.0659	38.676	789.158	0	0	0	0	0	0	0	0	18.7314	34.9782	0	0	0	0	0	0	0
60-64	1453.41	69.4983	88.2386	0	0	0	0	49.8262	39.0479	1121.9	0	0	0	0	0	0	0	0	42.6025	42.3021	0	0	0	0	0	0	0
65-69	1976.45	76.602	111.661	0	0	0	0	55.2538	57.8327	1571.99	0	0	0	0	0	0	0	0	58.8672	44.249	0	0	0	0	0	0	0
70-74	2412.94	81.51	134.962	0	0	0	0	75.9716	58.8968	1911.02	0	0	0	0	0	0	0	0	89.3742	61.2124	0	0	0	0	0	0	0
75-79	2091.95	77.7587	121.439	0	0	0	0	47.8211	56.1668	1631.83	0	0	0	0	0	0	0	0	102.56	54.3659	0	0	0	0	0	0	0
80+	0	0	0	0	0	0	0	0	0	0	0	0	0	0	0	0	0	0	0	0	0	0	0	0	0	0	0
Total	10264.7	475.822	636.661	0	0	0	0	331.73	287.812	7901.69	0	0	0	0	0	0	0	0	344.638	286.378	0	0	0	0	0	0	0
Females
Age Group
35-39	49.341	3.75272	0.724845	0	0	0	0	2.1477	0	37.5847	0	0	0	0	4.62183	0	0	0	0	0.50919	0	0	0	0	0	0	0
40-44	138.403	3.83083	4.4755	0	0	0	0	6.82416	0.857709	111.312	0	0	0	0	7.48958	0	0	0	2.73667	0.876317	0	0	0	0	0	0	0
45-49	231.106	7.21047	4.59686	0	0	0	0	9.17019	0	196.791	0	0	0	0	8.55755	0	0	0	3.14833	1.6325	0	0	0	0	0	0	0
50-54	396.565	10.9754	16.6967	0	0	0	0	23.611	4.53041	325.984	0	0	0	0	6.27369	0	0	0	5.52809	2.96623	0	0	0	0	0	0	0
55-59	551.397	17.7776	13.5442	0	0	0	0	26.5164	7.02838	473.633	0	0	0	0	6.85988	0	0	0	4.13602	1.90078	0	0	0	0	0	0	0
60-64	716.045	16.0387	18.2484	0	0	0	0	37.5829	8.5007	618.279	0	0	0	0	6.89885	0	0	0	6.9354	3.56131	0	0	0	0	0	0	0
65-69	885.97	16.8284	33.8372	0	0	0	0	53.313	14.8183	744.32	0	0	0	0	5.24296	0	0	0	13.5675	4.04226	0	0	0	0	0	0	0
70-74	933.692	21.003	23.28	0	0	0	0	58.0769	17.1884	790.765	0	0	0	0	4.39455	0	0	0	15.1776	3.80628	0	0	0	0	0	0	0
75-79	936.146	24.2734	42.6729	0	0	0	0	60.8185	10.0324	772.98	0	0	0	0	3.59302	0	0	0	18.8576	2.91858	0	0	0	0	0	0	0
80+	0	0	0	0	0	0	0	0	0	0	0	0	0	0	0	0	0	0	0	0	0	0	0	0	0	0	0
Total	4838.67	121.69	158.077	0	0	0	0	278.061	62.9563	4071.65	0	0	0	0	53.9319	0	0	0	70.0872	22.2134	0	0	0	0	0	0	0
Both sexes
Age Group
35-39	100.274	12.5736	5.95906	0	0	0	0	4.88831	0	67.2569	0	0	0	0	4.62183	0	0	0	2.64982	2.32474	0	0	0	0	0	0	0
40-44	301.761	20.6968	19.4195	0	0	0	0	15.0275	4.46089	215.522	0	0	0	0	7.48958	0	0	0	8.29134	10.8529	0	0	0	0	0	0	0
45-49	575.156	42.0792	38.427	0	0	0	0	22.884	7.21905	434.234	0	0	0	0	8.55755	0	0	0	10.1511	11.6044	0	0	0	0	0	0	0
50-54	1089.96	50.4425	66.8506	0	0	0	0	51.7442	30.8996	830.453	0	0	0	0	6.27369	0	0	0	22.8236	30.4723	0	0	0	0	0	0	0
55-59	1629.64	88.2076	89.7434	0	0	0	0	76.5823	45.7044	1262.79	0	0	0	0	6.85988	0	0	0	22.8674	36.879	0	0	0	0	0	0	0
60-64	2169.46	85.537	106.487	0	0	0	0	87.4091	47.5486	1740.18	0	0	0	0	6.89885	0	0	0	49.5379	45.8634	0	0	0	0	0	0	0
65-69	2862.42	93.4304	145.498	0	0	0	0	108.567	72.651	2316.31	0	0	0	0	5.24296	0	0	0	72.4347	48.2913	0	0	0	0	0	0	0
70-74	3346.63	102.513	158.242	0	0	0	0	134.049	76.0852	2701.78	0	0	0	0	4.39455	0	0	0	104.552	65.0186	0	0	0	0	0	0	0
75-79	3028.09	102.032	164.112	0	0	0	0	108.64	66.1992	2404.81	0	0	0	0	3.59302	0	0	0	121.418	57.2845	0	0	0	0	0	0	0
80+	0	0	0	0	0	0	0	0	0	0	0	0	0	0	0	0	0	0	0	0	0	0	0	0	0	0	0
Total	15103.4	597.512	794.738	0	0	0	0	609.791	350.768	11973.3	0	0	0	0	53.9319	0	0	0	414.726	308.591	0	0	0	0	0	0	0

## Sheet: HALY Attributed
HALY attributed to Tobacco
	Population:	Canada 2001
	Discount Rate:	0.03
	Lifetable:	PHI_LifetableCanadaCohort_db.xls
ICD9:		140 - 149	150	151	153 - 154, 159.0	155	156	157	161	162	170 - 171	172	173	174	180	182, 179	183	185	188	189	191 - 192	193	200, 202	201	203	204 - 208	Other (152, 158-160, 163-169, 175-178, 181, 184, 186-187, 190, 194-199, excluding 159.0)
Disease	TOTAL	Oral cancer	Esophageal cancer	Stomach cancer	Colorectal cancer	Liver cancer	Gall bladder cancer	Pancreatic cancer	Laryngeal cancer	Lung cancer	Bone and connective tissue cancer	Melanoma	Non-melanoma skin cancer	Breast cancer	Cervical cancer	Uterine cancer	Ovarian cancer	Prostate cancer	Bladder cancer	Kidney cancer	Brain cancer	Thyroid cancer	Non-Hodgkin's lymphoma	Hodgkin's disease	Multiple myeloma	Leukemia	All other cancers
Males
Age Group
35-39	1450.88	293.532	130.251	0	0	0	0	69.9779	10.4782	758.089	0	0	0	0	0	0	0	0	98.2171	90.3383	0	0	0	0	0	0	0
40-44	4206.39	538.769	352.133	0	0	0	0	194.909	109.047	2485.7	0	0	0	0	0	0	0	0	203.179	322.663	0	0	0	0	0	0	0
45-49	7884.16	899.416	732.069	0	0	0	0	296.941	211.696	5188.91	0	0	0	0	0	0	0	0	248.341	306.795	0	0	0	0	0	0	0
50-54	14287.1	932.848	990.016	0	0	0	0	555.041	605.276	10036.2	0	0	0	0	0	0	0	0	513.588	654.189	0	0	0	0	0	0	0
55-59	19539.4	1389.15	1328.4	0	0	0	0	871.943	773.172	13922.7	0	0	0	0	0	0	0	0	539.052	714.963	0	0	0	0	0	0	0
60-64	22644.8	1170.27	1329.59	0	0	0	0	750.739	700.482	17104.1	0	0	0	0	0	0	0	0	857.282	732.344	0	0	0	0	0	0	0
65-69	25857.3	1078.88	1424.64	0	0	0	0	703.515	824.529	20182.7	0	0	0	0	0	0	0	0	989.848	653.193	0	0	0	0	0	0	0
70-74	25871.9	944.23	1408.18	0	0	0	0	797.395	689.746	20150.5	0	0	0	0	0	0	0	0	1174.51	707.264	0	0	0	0	0	0	0
75-79	17965.7	700.189	1016.98	0	0	0	0	404.643	510.862	13831.3	0	0	0	0	0	0	0	0	1006.65	495.076	0	0	0	0	0	0	0
80+	0	0	0	0	0	0	0	0	0	0	0	0	0	0	0	0	0	0	0	0	0	0	0	0	0	0	0
Total	139708	7947.29	8712.27	0	0	0	0	4645.1	4435.29	103660	0	0	0	0	0	0	0	0	5630.67	4676.82	0	0	0	0	0	0	0
Females
Age Group
35-39	1473.85	143.141	19.7139	0	0	0	0	58.2145	2.38998	1009.71	0	0	0	0	205.879	0	0	0	14.2266	20.5831	0	0	0	0	0	0	0
40-44	3667.75	146.243	109.174	0	0	0	0	173.793	30.7336	2827.92	0	0	0	0	260.797	0	0	0	87.1036	31.9868	0	0	0	0	0	0	0
45-49	5598.25	221.924	106.16	0	0	0	0	214.655	15.3337	4636.7	0	0	0	0	249.655	0	0	0	102.174	51.6442	0	0	0	0	0	0	0
50-54	8798.29	288.653	352.086	0	0	0	0	502.112	118.433	7123.49	0	0	0	0	167.949	0	0	0	166.849	78.72	0	0	0	0	0	0	0
55-59	10968.6	384.727	263.829	0	0	0	0	513.368	157.727	9320.43	0	0	0	0	151.293	0	0	0	128.769	48.4906	0	0	0	0	0	0	0
60-64	12659.7	323.695	314.466	0	0	0	0	651.568	169.858	10824.5	0	0	0	0	132.132	0	0	0	171.795	71.7044	0	0	0	0	0	0	0
65-69	13621.2	293.688	509.781	0	0	0	0	802.695	237.526	11367.6	0	0	0	0	87.186	0	0	0	253.035	69.6833	0	0	0	0	0	0	0
70-74	12185.8	302.943	300.777	0	0	0	0	745.684	230.611	10256.7	0	0	0	0	60.6679	0	0	0	233.73	54.7341	0	0	0	0	0	0	0
75-79	9948.62	275.551	446.496	0	0	0	0	641.107	111.346	8171.46	0	0	0	0	40.3522	0	0	0	227.866	34.4344	0	0	0	0	0	0	0
80+	0	0	0	0	0	0	0	0	0	0	0	0	0	0	0	0	0	0	0	0	0	0	0	0	0	0	0
Total	78922.1	2380.57	2422.48	0	0	0	0	4303.2	1073.96	65538.5	0	0	0	0	1355.91	0	0	0	1385.55	461.981	0	0	0	0	0	0	0
Both sexes
Age Group
35-39	2924.74	436.674	149.965	0	0	0	0	128.192	12.8682	1767.8	0	0	0	0	205.879	0	0	0	112.444	110.921	0	0	0	0	0	0	0
40-44	7874.14	685.012	461.307	0	0	0	0	368.701	139.78	5313.61	0	0	0	0	260.797	0	0	0	290.282	354.65	0	0	0	0	0	0	0
45-49	13482.4	1121.34	838.23	0	0	0	0	511.596	227.03	9825.61	0	0	0	0	249.655	0	0	0	350.515	358.439	0	0	0	0	0	0	0
50-54	23085.4	1221.5	1342.1	0	0	0	0	1057.15	723.708	17159.6	0	0	0	0	167.949	0	0	0	680.437	732.909	0	0	0	0	0	0	0
55-59	30508	1773.88	1592.23	0	0	0	0	1385.31	930.898	23243.1	0	0	0	0	151.293	0	0	0	667.822	763.454	0	0	0	0	0	0	0
60-64	35304.5	1493.97	1644.05	0	0	0	0	1402.31	870.339	27928.6	0	0	0	0	132.132	0	0	0	1029.08	804.048	0	0	0	0	0	0	0
65-69	39478.5	1372.57	1934.42	0	0	0	0	1506.21	1062.05	31550.3	0	0	0	0	87.186	0	0	0	1242.88	722.876	0	0	0	0	0	0	0
70-74	38057.7	1247.17	1708.95	0	0	0	0	1543.08	920.357	30407.2	0	0	0	0	60.6679	0	0	0	1408.24	761.998	0	0	0	0	0	0	0
75-79	27914.3	975.74	1463.48	0	0	0	0	1045.75	622.208	22002.8	0	0	0	0	40.3522	0	0	0	1234.51	529.51	0	0	0	0	0	0	0
80+	0	0	0	0	0	0	0	0	0	0	0	0	0	0	0	0	0	0	0	0	0	0	0	0	0	0	0
Total	218630	10327.9	11134.8	0	0	0	0	8948.3	5509.24	169199	0	0	0	0	1355.91	0	0	0	7016.21	5138.81	0	0	0	0	0	0	0

## Sheet: YLL Attributed
YLL attributed to Tobacco
	Population:	Canada 2001
	Discount Rate:	0.03
	Lifetable:	PHI_LifetableCanadaCohort_db.xls
ICD9:		140 - 149	150	151	153 - 154, 159.0	155	156	157	161	162	170 - 171	172	173	174	180	182, 179	183	185	188	189	191 - 192	193	200, 202	201	203	204 - 208	Other (152, 158-160, 163-169, 175-178, 181, 184, 186-187, 190, 194-199, excluding 159.0)
Disease	TOTAL	Oral cancer	Esophageal cancer	Stomach cancer	Colorectal cancer	Liver cancer	Gall bladder cancer	Pancreatic cancer	Laryngeal cancer	Lung cancer	Bone and connective tissue cancer	Melanoma	Non-melanoma skin cancer	Breast cancer	Cervical cancer	Uterine cancer	Ovarian cancer	Prostate cancer	Bladder cancer	Kidney cancer	Brain cancer	Thyroid cancer	Non-Hodgkin's lymphoma	Hodgkin's disease	Multiple myeloma	Leukemia	All other cancers
Males
Age Group
35-39	1240.07	214.762	127.437	0	0	0	0	66.7255	0	722.428	0	0	0	0	0	0	0	0	64.515	44.2032	0	0	0	0	0	0	0
40-44	3727.13	384.808	340.957	0	0	0	0	187.166	82.2089	2377.63	0	0	0	0	0	0	0	0	126.733	227.621	0	0	0	0	0	0	0
45-49	7253.37	735.114	713.217	0	0	0	0	289.12	152.194	5005.86	0	0	0	0	0	0	0	0	147.635	210.231	0	0	0	0	0	0	0
50-54	13262.9	754.905	959.315	0	0	0	0	538.115	504.374	9649.21	0	0	0	0	0	0	0	0	330.819	526.12	0	0	0	0	0	0	0
55-59	18301.9	1195.47	1293.39	0	0	0	0	849.811	656.481	13395	0	0	0	0	0	0	0	0	317.944	593.715	0	0	0	0	0	0	0
60-64	21310.8	1019.03	1293.81	0	0	0	0	730.582	572.544	16449.9	0	0	0	0	0	0	0	0	624.662	620.259	0	0	0	0	0	0	0
65-69	24374.8	944.7	1377.07	0	0	0	0	681.423	713.227	19386.6	0	0	0	0	0	0	0	0	725.985	545.705	0	0	0	0	0	0	0
70-74	24425.6	825.106	1366.19	0	0	0	0	769.043	596.198	19344.8	0	0	0	0	0	0	0	0	904.714	619.638	0	0	0	0	0	0	0
75-79	16976.8	631.038	985.516	0	0	0	0	388.084	455.812	13242.9	0	0	0	0	0	0	0	0	832.312	441.198	0	0	0	0	0	0	0
80+	0	0	0	0	0	0	0	0	0	0	0	0	0	0	0	0	0	0	0	0	0	0	0	0	0	0	0
Total	130873	6704.93	8456.89	0	0	0	0	4500.07	3733.04	99574.4	0	0	0	0	0	0	0	0	4075.32	3828.69	0	0	0	0	0	0	0
Females
Age Group
35-39	1245.74	94.747	18.3006	0	0	0	0	54.2242	0	948.922	0	0	0	0	116.69	0	0	0	0	12.8558	0	0	0	0	0	0	0
40-44	3311.66	91.6629	107.088	0	0	0	0	163.287	20.523	2663.44	0	0	0	0	179.208	0	0	0	65.4824	20.9683	0	0	0	0	0	0	0
45-49	5182.61	161.696	103.085	0	0	0	0	205.643	0	4413.07	0	0	0	0	191.905	0	0	0	70.6019	36.6091	0	0	0	0	0	0	0
50-54	8216.31	227.395	345.934	0	0	0	0	489.19	93.8642	6753.96	0	0	0	0	129.983	0	0	0	114.535	61.4564	0	0	0	0	0	0	0
55-59	10371	334.37	254.747	0	0	0	0	498.735	132.194	8908.34	0	0	0	0	129.024	0	0	0	77.7924	35.7508	0	0	0	0	0	0	0
60-64	12016.2	269.15	306.233	0	0	0	0	630.69	142.653	10375.5	0	0	0	0	115.772	0	0	0	116.385	59.7635	0	0	0	0	0	0	0
65-69	12975.7	246.466	495.573	0	0	0	0	780.811	217.025	10901.2	0	0	0	0	76.7873	0	0	0	198.707	59.2021	0	0	0	0	0	0	0
70-74	11588.2	260.673	288.932	0	0	0	0	720.803	213.329	9814.34	0	0	0	0	54.5416	0	0	0	188.372	47.2404	0	0	0	0	0	0	0
75-79	9512.21	246.642	433.6	0	0	0	0	617.978	101.94	7854.27	0	0	0	0	36.5088	0	0	0	191.613	29.6558	0	0	0	0	0	0	0
80+	0	0	0	0	0	0	0	0	0	0	0	0	0	0	0	0	0	0	0	0	0	0	0	0	0	0	0
Total	74419.6	1932.8	2353.49	0	0	0	0	4161.36	921.528	62633	0	0	0	0	1030.42	0	0	0	1023.49	363.502	0	0	0	0	0	0	0
Both sexes
Age Group
35-39	2485.81	309.509	145.738	0	0	0	0	120.95	0	1671.35	0	0	0	0	116.69	0	0	0	64.515	57.059	0	0	0	0	0	0	0
40-44	7038.78	476.471	448.046	0	0	0	0	350.452	102.732	5041.07	0	0	0	0	179.208	0	0	0	192.216	248.59	0	0	0	0	0	0	0
45-49	12436	896.81	816.303	0	0	0	0	494.763	152.194	9418.93	0	0	0	0	191.905	0	0	0	218.236	246.841	0	0	0	0	0	0	0
50-54	21479.2	982.301	1305.25	0	0	0	0	1027.3	598.238	16403.2	0	0	0	0	129.983	0	0	0	445.354	587.577	0	0	0	0	0	0	0
55-59	28672.8	1529.84	1548.14	0	0	0	0	1348.55	788.675	22303.4	0	0	0	0	129.024	0	0	0	395.736	629.466	0	0	0	0	0	0	0
60-64	33327	1288.18	1600.04	0	0	0	0	1361.27	715.197	26825.5	0	0	0	0	115.772	0	0	0	741.047	680.022	0	0	0	0	0	0	0
65-69	37350.5	1191.17	1872.64	0	0	0	0	1462.23	930.252	30287.8	0	0	0	0	76.7873	0	0	0	924.692	604.907	0	0	0	0	0	0	0
70-74	36013.9	1085.78	1655.12	0	0	0	0	1489.85	809.527	29159.1	0	0	0	0	54.5416	0	0	0	1093.09	666.879	0	0	0	0	0	0	0
75-79	26489.1	877.681	1419.12	0	0	0	0	1006.06	557.752	21097.2	0	0	0	0	36.5088	0	0	0	1023.92	470.854	0	0	0	0	0	0	0
80+	0	0	0	0	0	0	0	0	0	0	0	0	0	0	0	0	0	0	0	0	0	0	0	0	0	0	0
Total	205293	8637.73	10810.4	0	0	0	0	8661.43	4654.57	162207	0	0	0	0	1030.42	0	0	0	5098.81	4192.19	0	0	0	0	0	0	0

## Sheet: YERF Attributed
YERF attributed to Tobacco
	Population:	Canada 2001
	Discount Rate:	0.03
	Lifetable:	PHI_LifetableCanadaCohort_db.xls
ICD9:		140 - 149	150	151	153 - 154, 159.0	155	156	157	161	162	170 - 171	172	173	174	180	182, 179	183	185	188	189	191 - 192	193	200, 202	201	203	204 - 208	Other (152, 158-160, 163-169, 175-178, 181, 184, 186-187, 190, 194-199, excluding 159.0)
Disease	TOTAL	Oral cancer	Esophageal cancer	Stomach cancer	Colorectal cancer	Liver cancer	Gall bladder cancer	Pancreatic cancer	Laryngeal cancer	Lung cancer	Bone and connective tissue cancer	Melanoma	Non-melanoma skin cancer	Breast cancer	Cervical cancer	Uterine cancer	Ovarian cancer	Prostate cancer	Bladder cancer	Kidney cancer	Brain cancer	Thyroid cancer	Non-Hodgkin's lymphoma	Hodgkin's disease	Multiple myeloma	Leukemia	All other cancers
Males
Age Group
35-39	210.813	78.7708	2.8139	0	0	0	0	3.25237	10.4782	35.6606	0	0	0	0	0	0	0	0	33.7021	46.135	0	0	0	0	0	0	0
40-44	479.269	153.961	11.1757	0	0	0	0	7.74313	26.8377	108.065	0	0	0	0	0	0	0	0	76.4452	95.0415	0	0	0	0	0	0	0
45-49	630.795	164.302	18.852	0	0	0	0	7.82116	59.5021	183.048	0	0	0	0	0	0	0	0	100.706	96.5633	0	0	0	0	0	0	0
50-54	1024.26	177.942	30.7013	0	0	0	0	16.9268	100.902	386.947	0	0	0	0	0	0	0	0	182.769	128.069	0	0	0	0	0	0	0
55-59	1237.54	193.684	35.0104	0	0	0	0	22.1319	116.69	527.669	0	0	0	0	0	0	0	0	221.109	121.249	0	0	0	0	0	0	0
60-64	1334	151.245	35.7822	0	0	0	0	20.1575	127.938	654.17	0	0	0	0	0	0	0	0	232.62	112.085	0	0	0	0	0	0	0
65-69	1482.52	134.181	47.5761	0	0	0	0	22.0926	111.302	796.014	0	0	0	0	0	0	0	0	263.864	107.488	0	0	0	0	0	0	0
70-74	1446.22	119.124	41.992	0	0	0	0	28.352	93.548	805.776	0	0	0	0	0	0	0	0	269.798	87.6256	0	0	0	0	0	0	0
75-79	988.87	69.1508	31.4684	0	0	0	0	16.5584	55.0498	588.431	0	0	0	0	0	0	0	0	174.334	53.8778	0	0	0	0	0	0	0
80+	0	0	0	0	0	0	0	0	0	0	0	0	0	0	0	0	0	0	0	0	0	0	0	0	0	0	0
Total	8834.28	1242.36	255.372	0	0	0	0	145.036	702.247	4085.78	0	0	0	0	0	0	0	0	1555.35	848.133	0	0	0	0	0	0	0
Females
Age Group
35-39	228.115	48.3942	1.41338	0	0	0	0	3.99036	2.38998	60.7839	0	0	0	0	89.1892	0	0	0	14.2266	7.72732	0	0	0	0	0	0	0
40-44	356.09	54.5805	2.0859	0	0	0	0	10.5061	10.2106	164.478	0	0	0	0	81.5888	0	0	0	21.6213	11.0186	0	0	0	0	0	0	0
45-49	415.638	60.2282	3.07476	0	0	0	0	9.01186	15.3337	223.632	0	0	0	0	57.7505	0	0	0	31.5718	15.0351	0	0	0	0	0	0	0
50-54	581.981	61.258	6.15257	0	0	0	0	12.9222	24.5688	369.535	0	0	0	0	37.9666	0	0	0	52.3141	17.2636	0	0	0	0	0	0	0
55-59	597.677	50.3574	9.08206	0	0	0	0	14.6331	25.533	412.086	0	0	0	0	22.2686	0	0	0	50.9768	12.7398	0	0	0	0	0	0	0
60-64	643.51	54.5451	8.23314	0	0	0	0	20.878	27.2046	448.939	0	0	0	0	16.36	0	0	0	55.4097	11.941	0	0	0	0	0	0	0
65-69	645.47	47.2219	14.2088	0	0	0	0	21.8842	20.5006	466.446	0	0	0	0	10.3988	0	0	0	54.3278	10.4812	0	0	0	0	0	0	0
70-74	597.614	42.2697	11.8447	0	0	0	0	24.8811	17.2823	442.358	0	0	0	0	6.12639	0	0	0	45.3583	7.49368	0	0	0	0	0	0	0
75-79	436.408	28.9082	12.8961	0	0	0	0	23.1291	9.40607	317.193	0	0	0	0	3.84339	0	0	0	36.2537	4.77862	0	0	0	0	0	0	0
80+	0	0	0	0	0	0	0	0	0	0	0	0	0	0	0	0	0	0	0	0	0	0	0	0	0	0	0
Total	4502.5	447.763	68.9914	0	0	0	0	141.836	152.43	2905.45	0	0	0	0	325.492	0	0	0	362.06	98.4789	0	0	0	0	0	0	0
Both sexes
Age Group
35-39	438.928	127.165	4.22728	0	0	0	0	7.24273	12.8682	96.4445	0	0	0	0	89.1892	0	0	0	47.9287	53.8624	0	0	0	0	0	0	0
40-44	835.359	208.542	13.2616	0	0	0	0	18.2492	37.0483	272.543	0	0	0	0	81.5888	0	0	0	98.0665	106.06	0	0	0	0	0	0	0
45-49	1046.43	224.53	21.9268	0	0	0	0	16.833	74.8358	406.681	0	0	0	0	57.7505	0	0	0	132.278	111.598	0	0	0	0	0	0	0
50-54	1606.24	239.2	36.8539	0	0	0	0	29.849	125.47	756.482	0	0	0	0	37.9666	0	0	0	235.083	145.333	0	0	0	0	0	0	0
55-59	1835.22	244.041	44.0924	0	0	0	0	36.7649	142.223	939.756	0	0	0	0	22.2686	0	0	0	272.085	133.988	0	0	0	0	0	0	0
60-64	1977.51	205.79	44.0153	0	0	0	0	41.0355	155.142	1103.11	0	0	0	0	16.36	0	0	0	288.03	124.026	0	0	0	0	0	0	0
65-69	2127.99	181.403	61.7849	0	0	0	0	43.9767	131.802	1262.46	0	0	0	0	10.3988	0	0	0	318.191	117.969	0	0	0	0	0	0	0
70-74	2043.83	161.394	53.8366	0	0	0	0	53.2331	110.83	1248.13	0	0	0	0	6.12639	0	0	0	315.156	95.1193	0	0	0	0	0	0	0
75-79	1425.28	98.0591	44.3645	0	0	0	0	39.6875	64.4559	905.624	0	0	0	0	3.84339	0	0	0	210.588	58.6564	0	0	0	0	0	0	0
80+	0	0	0	0	0	0	0	0	0	0	0	0	0	0	0	0	0	0	0	0	0	0	0	0	0	0	0
Total	13336.8	1690.12	324.363	0	0	0	0	286.872	854.677	6991.23	0	0	0	0	325.492	0	0	0	1917.41	946.612	0	0	0	0	0	0	0
