# Supplementary material for: Estimating summary measures of health: a structured workbook approach
Source: Popul Health Metr. 2005 May 11;3:5. doi: 10.1186/1478-7954-3-5 (PMC1156945; doi:10.1186/1478-7954-3-5)
Supplement: Additional File 1 — PHI Workbook System. This 2.6 Mb zip file for download contains the Excel files that comprise the workbook system. The system estimates summary measures of health and is initialized with cancer data for Canada. When unzipped, the workbook system will occupy approximately 6 Mb of additional disk space and a folder structure will be created under C:\PHI, where you will find the user guide. [file 1478-7954-3-5-S1.zip › PHI/Canada/Cancer/PAF/PHI_PAF_TobaccoDirect2001.xls]

## Sheet: Info
Population Attributable Fraction associated with Tobacco (2001)
This workbook calculates the proportion of cancers attributable to tobacco, by age group and sex.
The calculation is based on the formula:
PAF = Pe*(RR-1) / (1+ Pe*(RR-1) )
and Pe is proportion exposed, and RR is the relative risk of a specific disease
When the risk factor has more than one level of risk, then
PAF = åA(i) / (1+ åA(i) )
where A(i) = Pe(i) * (RR(i) - 1 ) for the ith risk level
The PAF is calculated by sex and age group and is applied to the number of DEATHS, estimated HALYs, YLLs and YERFs to calculate the amount of each attributable to tobacco.

## Sheet: Pe
Proportion of population exposed to Tobacco in Canada
Source:	Health Statistics Division, Statistics Canada. Canadian Community Health Survey 2000-01. Statistics Canada survey 3226.
Year:	2000-2001
	Tobacco
Males	Smoker	Former Smoker	Never Smoker	n/a
0	0	0	0	0
1-4	0	0	0	0
5-9	0	0	0	0
10-14	0.050763	0.0084243	0.940813	0
15-19	0.248137	0.0458028	0.70606	0
20-24	0.374367	0.10085	0.524784	0
25-29	0.370887	0.141543	0.48757	0
30-34	0.345814	0.161378	0.492808	0
35-39	0.330753	0.214293	0.454953	0
40-44	0.348259	0.26381	0.387932	0
45-49	0.338316	0.312752	0.348931	0
50-54	0.279923	0.397514	0.322562	0
55-59	0.249642	0.472959	0.277398	0
60-64	0.200062	0.507729	0.292209	0
65-69	0.17413	0.5344	0.291471	0
70-74	0.122951	0.619905	0.257144	0
75-79	0.124419	0.634745	0.240835	0
80-84	0.0740787	0.609667	0.316254	0
85-89	0	0	0	0
90+	0	0	0	0
Females	Smoker	Former Smoker	Never Smoker	n/a
0	0	0	0	0
1-4	0	0	0	0
5-9	0	0	0	0
10-14	0.0699247	0.00785619	0.922219	0
15-19	0.267611	0.0452871	0.687101	0
20-24	0.327236	0.10437	0.568394	0
25-29	0.289091	0.153528	0.557381	0
30-34	0.272993	0.194088	0.532919	0
35-39	0.298236	0.223422	0.478342	0
40-44	0.288459	0.270157	0.441384	0
45-49	0.269716	0.289599	0.440685	0
50-54	0.240993	0.284073	0.474935	0
55-59	0.218182	0.308759	0.473059	0
60-64	0.186811	0.302632	0.510557	0
65-69	0.162948	0.300497	0.536555	0
70-74	0.117656	0.309584	0.57276	0
75-79	0.0965553	0.281901	0.621543	0
80-84	0.0548005	0.248137	0.697062	0
85-89	0	0	0	0
90+	0	0	0	0

## Sheet: RR
Relative Risk associated with Tobacco
Source:	CDC web site, SAMMEC. Relative risks are based on CPS-II study (82-88). The website page was last updated March 18, 2002. Accessed October 1, 2003. http://apps.nccd.cdc.gov/sammec/show_risk_data.asp
	ICD9:	140 - 149	150	151	153 - 154, 159.0	155	156	157	161	162	170 - 171	172	173	174	180	182, 179	183	185	188	189	191 - 192	193	200, 202	201	203	204 - 208	Other (152, 158-160, 163-169, 175-178, 181, 184, 186-187, 190, 194-199, excluding 159.0)
Males	Disease	Oral cancer	Esophageal cancer	Stomach cancer	Colorectal cancer	Liver cancer	Gall bladder cancer	Pancreatic cancer	Laryngeal cancer	Lung cancer	Bone and connective tissue cancer	Melanoma	Non-melanoma skin cancer	Breast cancer	Cervical cancer	Uterine cancer	Ovarian cancer	Prostate cancer	Bladder cancer	Kidney cancer	Brain cancer	Thyroid cancer	Non-Hodgkin's lymphoma	Hodgkin's disease	Multiple myeloma	Leukemia	All other cancers
Offset	Risk Level
2	Smoker	10.89	6.76	1	1	1	1	2.31	14.6	23.26	1	1	1	1	1	1	1	1	3.27	2.72	1	1	1	1	1	1	1
3	Former Smoker	3.4	4.46	1	1	1	1	1.15	6.34	8.7	1	1	1	1	1	1	1	1	2.09	1.73	1	1	1	1	1	1	1
4	Never Smoker	1	1	1	1	1	1	1	1	1	1	1	1	1	1	1	1	1	1	1	1	1	1	1	1	1	1
4	n/a	1	1	1	1	1	1	1	1	1	1	1	1	1	1	1	1	1	1	1	1	1	1	1	1	1	1
Females
Offset	Risk Level
2	Smoker	5.08	7.75	1	1	1	1	2.25	13.02	12.69	1	1	1	1	1.59	1	1	1	2.22	1.29	1	1	1	1	1	1	1
3	Former Smoker	2.29	2.79	1	1	1	1	1.55	5.16	4.53	1	1	1	1	1.14	1	1	1	1.89	1.05	1	1	1	1	1	1	1
4	Never Smoker	1	1	1	1	1	1	1	1	1	1	1	1	1	1	1	1	1	1	1	1	1	1	1	1	1	1
4	n/a	1	1	1	1	1	1	1	1	1	1	1	1	1	1	1	1	1	1	1	1	1	1	1	1	1	1

## Sheet: PAF
Population Attributable Fraction associated with Tobacco
See Info sheet for explanation of calculation.
	ICD9:	140 - 149	150	151	153 - 154, 159.0	155	156	157	161	162	170 - 171	172	173	174	180	182, 179	183	185	188	189	191 - 192	193	200, 202	201	203	204 - 208	Other (152, 158-160, 163-169, 175-178, 181, 184, 186-187, 190, 194-199, excluding 159.0)
	Disease	Oral cancer	Esophageal cancer	Stomach cancer	Colorectal cancer	Liver cancer	Gall bladder cancer	Pancreatic cancer	Laryngeal cancer	Lung cancer	Bone and connective tissue cancer	Melanoma	Non-melanoma skin cancer	Breast cancer	Cervical cancer	Uterine cancer	Ovarian cancer	Prostate cancer	Bladder cancer	Kidney cancer	Brain cancer	Thyroid cancer	Non-Hodgkin's lymphoma	Hodgkin's disease	Multiple myeloma	Leukemia	All other cancers
Males	Age Group
	35-39	0.791033	0.725772	0	0	0	0	0.317607	0.849456	0.900126	0	0	0	0	0	0	0	0	0.496067	0.420401	0	0	0	0	0	0	0
	40-44	0.80305	0.744817	0	0	0	0	0.331457	0.860043	0.907266	0	0	0	0	0	0	0	0	0.518791	0.441835	0	0	0	0	0	0	0
	45-49	0.803789	0.751912	0	0	0	0	0.328907	0.862471	0.908585	0	0	0	0	0	0	0	0	0.525814	0.447579	0	0	0	0	0	0	0
	50-54	0.788247	0.749233	0	0	0	0	0.298898	0.855693	0.902837	0	0	0	0	0	0	0	0	0.516608	0.435556	0	0	0	0	0	0	0
	55-59	0.782801	0.754564	0	0	0	0	0.28468	0.855507	0.901949	0	0	0	0	0	0	0	0	0.519742	0.436507	0	0	0	0	0	0	0
	60-64	0.761744	0.744186	0	0	0	0	0.25275	0.84453	0.893195	0	0	0	0	0	0	0	0	0.501884	0.416824	0	0	0	0	0	0	0
	65-69	0.750294	0.740395	0	0	0	0	0.235632	0.839276	0.888778	0	0	0	0	0	0	0	0	0.49438	0.408149	0	0	0	0	0	0	0
	70-74	0.730004	0.740467	0	0	0	0	0.202584	0.832844	0.882493	0	0	0	0	0	0	0	0	0.488437	0.399041	0	0	0	0	0	0	0
	75-79	0.73361	0.744433	0	0	0	0	0.205215	0.835571	0.884488	0	0	0	0	0	0	0	0	0.493492	0.403827	0	0	0	0	0	0	0
	80+	0.687093	0.717206	0	0	0	0	0.158598	0.809998	0.863824	0	0	0	0	0	0	0	0	0.454356	0.364059	0	0	0	0	0	0	0
Females	Age Group
	35-39	0.600801	0.707004	0	0	0	0	0.331406	0.818651	0.810429	0	0	0	0	0.171663	0	0	0	0.360079	0.0889707	0	0	0	0	0	0	0
	40-44	0.604026	0.708513	0	0	0	0	0.33738	0.821145	0.812233	0	0	0	0	0.172194	0	0	0	0.372001	0.0885568	0	0	0	0	0	0	0
	45-49	0.5958	0.700506	0	0	0	0	0.331741	0.816403	0.806773	0	0	0	0	0.166442	0	0	0	0.3698	0.0848338	0	0	0	0	0	0	0
	50-54	0.574414	0.68104	0	0	0	0	0.313885	0.80309	0.79253	0	0	0	0	0.153945	0	0	0	0.353519	0.0775686	0	0	0	0	0	0	0
	55-59	0.563029	0.669466	0	0	0	0	0.306781	0.796209	0.784504	0	0	0	0	0.146724	0	0	0	0.351061	0.0729673	0	0	0	0	0	0	0
	60-64	0.535442	0.643199	0	0	0	0	0.285695	0.777996	0.764823	0	0	0	0	0.132387	0	0	0	0.33211	0.0648147	0	0	0	0	0	0	0
	65-69	0.512782	0.620895	0	0	0	0	0.269518	0.762397	0.747833	0	0	0	0	0.121427	0	0	0	0.317983	0.0586285	0	0	0	0	0	0	0
	70-74	0.467915	0.574166	0	0	0	0	0.240895	0.729883	0.711668	0	0	0	0	0.101333	0	0	0	0.295313	0.0472556	0	0	0	0	0	0	0
	75-79	0.431042	0.536254	0	0	0	0	0.216141	0.699997	0.679882	0	0	0	0	0.0879523	0	0	0	0.269374	0.0403956	0	0	0	0	0	0	0
	80+	0.352199	0.448753	0	0	0	0	0.170108	0.628385	0.602629	0	0	0	0	0.0628557	0	0	0	0.223421	0.0275202	0	0	0	0	0	0	0

## Sheet: Summary
Summary of Population Attributable Fraction associated with Tobacco
All Cancers
	Total Numbers	Number attributed to Tobacco	Proportion attributed to Tobacco
TOTAL
DEATHS	64825.1	16728.5	0.258056
HALY	910417	227829	0.250247
YLL	770786	214133	0.277811
YERF	139631	14097.8	0.100965
MALES
DEATHS	34810.9	11452.2	0.328982
HALY	446961	146543	0.327865
YLL	386849	137393	0.355158
YERF	60111.3	9413.71	0.156605
FEMALES
DEATHS	30014.2	5276.32	0.175794
HALY	463457	81286.9	0.175393
YLL	383937	76740.3	0.199877
YERF	79519.5	4684.1	0.058905

## Sheet: DEATHS Attributed
DEATHS attributed to Tobacco
	Population:	Canada 2001
	Discount Rate:	Not discounted
	Lifetable:	PHI_LifetableCanadaCohort_db.xls
ICD9:		140 - 149	150	151	153 - 154, 159.0	155	156	157	161	162	170 - 171	172	173	174	180	182, 179	183	185	188	189	191 - 192	193	200, 202	201	203	204 - 208	Other (152, 158-160, 163-169, 175-178, 181, 184, 186-187, 190, 194-199, excluding 159.0)
Disease	TOTAL	Oral cancer	Esophageal cancer	Stomach cancer	Colorectal cancer	Liver cancer	Gall bladder cancer	Pancreatic cancer	Laryngeal cancer	Lung cancer	Bone and connective tissue cancer	Melanoma	Non-melanoma skin cancer	Breast cancer	Cervical cancer	Uterine cancer	Ovarian cancer	Prostate cancer	Bladder cancer	Kidney cancer	Brain cancer	Thyroid cancer	Non-Hodgkin's lymphoma	Hodgkin's disease	Multiple myeloma	Leukemia	All other cancers
Males
Age Group
35-39	49.3967	8.56375	5.00023	0	0	0	0	2.50094	0	29.2356	0	0	0	0	0	0	0	0	2.44129	1.65491	0	0	0	0	0	0	0
40-44	161.523	16.6784	14.6957	0	0	0	0	7.91675	3.57265	103.637	0	0	0	0	0	0	0	0	5.38734	9.6351	0	0	0	0	0	0	0
45-49	349.968	35.7601	34.2489	0	0	0	0	15.33	7.30878	239.649	0	0	0	0	0	0	0	0	7.24071	10.4306	0	0	0	0	0	0	0
50-54	676.835	38.2572	48.4841	0	0	0	0	25.1452	25.8409	497.582	0	0	0	0	0	0	0	0	16.1583	25.3671	0	0	0	0	0	0	0
55-59	1055.43	68.0511	75.436	0	0	0	0	42.3811	38.1158	780.171	0	0	0	0	0	0	0	0	18.0729	33.2034	0	0	0	0	0	0	0
60-64	1440.2	68.3726	87.7675	0	0	0	0	46.164	38.7832	1115.87	0	0	0	0	0	0	0	0	41.9053	41.3285	0	0	0	0	0	0	0
65-69	1942.91	74.7534	108.438	0	0	0	0	51.6483	56.8609	1554.07	0	0	0	0	0	0	0	0	55.6595	41.478	0	0	0	0	0	0	0
70-74	2318.26	75.7243	130.576	0	0	0	0	54.4271	57.0188	1863.8	0	0	0	0	0	0	0	0	82.0791	54.6387	0	0	0	0	0	0	0
75-79	2122.98	79.8646	123.123	0	0	0	0	53.4888	56.8528	1647.11	0	0	0	0	0	0	0	0	105.899	56.6442	0	0	0	0	0	0	0
80+	1334.67	44.042	62.6172	0	0	0	0	33.4777	26.8551	1036.76	0	0	0	0	0	0	0	0	91.8904	39.0271	0	0	0	0	0	0	0
Total	11452.2	510.068	690.386	0	0	0	0	332.48	311.209	8867.89	0	0	0	0	0	0	0	0	426.733	313.408	0	0	0	0	0	0	0
Females
Age Group
35-39	47.1789	3.53274	0.692871	0	0	0	0	1.94869	0	36.5313	0	0	0	0	4.03733	0	0	0	0	0.435961	0	0	0	0	0	0	0
40-44	136.552	3.75492	4.40446	0	0	0	0	6.64136	0.85041	110.241	0	0	0	0	7.13622	0	0	0	2.6978	0.825769	0	0	0	0	0	0	0
45-49	225.694	6.94396	4.45302	0	0	0	0	8.78698	0	193.178	0	0	0	0	7.75922	0	0	0	3.13435	1.43807	0	0	0	0	0	0	0
50-54	372.713	9.9191	15.4357	0	0	0	0	20.3261	4.33399	310.494	0	0	0	0	4.98438	0	0	0	4.95994	2.26033	0	0	0	0	0	0	0
55-59	539.638	17.1352	13.0982	0	0	0	0	25.6757	6.92347	464.723	0	0	0	0	6.21966	0	0	0	4.19739	1.66555	0	0	0	0	0	0	0
60-64	677.331	14.5938	16.8567	0	0	0	0	33.5433	8.15566	589.298	0	0	0	0	5.55127	0	0	0	6.61487	2.71783	0	0	0	0	0	0	0
65-69	852.761	15.7988	32.0888	0	0	0	0	49.2872	14.3966	720.209	0	0	0	0	4.58597	0	0	0	12.9574	3.43788	0	0	0	0	0	0	0
70-74	912.723	20.2473	22.5338	0	0	0	0	55.7555	16.8932	774.885	0	0	0	0	4.0789	0	0	0	14.8588	3.47142	0	0	0	0	0	0	0
75-79	940.845	24.4112	42.5174	0	0	0	0	62.984	10.091	774.274	0	0	0	0	3.53197	0	0	0	20.2482	2.78687	0	0	0	0	0	0	0
80+	570.883	10.3794	20.0822	0	0	0	0	45.1182	3.42942	474.249	0	0	0	0	1.9896	0	0	0	13.4124	2.22282	0	0	0	0	0	0	0
Total	5276.32	126.717	172.163	0	0	0	0	310.067	65.0738	4448.08	0	0	0	0	49.8745	0	0	0	83.0812	21.2625	0	0	0	0	0	0	0
Both sexes
Age Group
35-39	96.5756	12.0965	5.6931	0	0	0	0	4.44963	0	65.7669	0	0	0	0	4.03733	0	0	0	2.44129	2.09087	0	0	0	0	0	0	0
40-44	298.075	20.4333	19.1002	0	0	0	0	14.5581	4.42306	213.878	0	0	0	0	7.13622	0	0	0	8.08514	10.4609	0	0	0	0	0	0	0
45-49	575.662	42.7041	38.702	0	0	0	0	24.117	7.30878	432.827	0	0	0	0	7.75922	0	0	0	10.3751	11.8686	0	0	0	0	0	0	0
50-54	1049.55	48.1763	63.9198	0	0	0	0	45.4713	30.1748	808.076	0	0	0	0	4.98438	0	0	0	21.1182	27.6275	0	0	0	0	0	0	0
55-59	1595.07	85.1864	88.5342	0	0	0	0	68.0568	45.0393	1244.89	0	0	0	0	6.21966	0	0	0	22.2703	34.8689	0	0	0	0	0	0	0
60-64	2117.53	82.9665	104.624	0	0	0	0	79.7073	46.9389	1705.17	0	0	0	0	5.55127	0	0	0	48.5201	44.0464	0	0	0	0	0	0	0
65-69	2795.67	90.5522	140.527	0	0	0	0	100.935	71.2575	2274.28	0	0	0	0	4.58597	0	0	0	68.6169	44.9159	0	0	0	0	0	0	0
70-74	3230.98	95.9716	153.11	0	0	0	0	110.183	73.912	2638.68	0	0	0	0	4.0789	0	0	0	96.9379	58.1101	0	0	0	0	0	0	0
75-79	3063.83	104.276	165.64	0	0	0	0	116.473	66.9438	2421.39	0	0	0	0	3.53197	0	0	0	126.147	59.4311	0	0	0	0	0	0	0
80+	1905.55	54.4214	82.6994	0	0	0	0	78.5959	30.2845	1511.01	0	0	0	0	1.9896	0	0	0	105.303	41.2499	0	0	0	0	0	0	0
Total	16728.5	636.784	862.55	0	0	0	0	642.547	376.283	13316	0	0	0	0	49.8745	0	0	0	509.814	334.67	0	0	0	0	0	0	0

## Sheet: HALY Attributed
HALY attributed to Tobacco
	Population:	Canada 2001
	Discount Rate:	0.03
	Lifetable:	PHI_LifetableCanadaCohort_db.xls
ICD9:		140 - 149	150	151	153 - 154, 159.0	155	156	157	161	162	170 - 171	172	173	174	180	182, 179	183	185	188	189	191 - 192	193	200, 202	201	203	204 - 208	Other (152, 158-160, 163-169, 175-178, 181, 184, 186-187, 190, 194-199, excluding 159.0)
Disease	TOTAL	Oral cancer	Esophageal cancer	Stomach cancer	Colorectal cancer	Liver cancer	Gall bladder cancer	Pancreatic cancer	Laryngeal cancer	Lung cancer	Bone and connective tissue cancer	Melanoma	Non-melanoma skin cancer	Breast cancer	Cervical cancer	Uterine cancer	Ovarian cancer	Prostate cancer	Bladder cancer	Kidney cancer	Brain cancer	Thyroid cancer	Non-Hodgkin's lymphoma	Hodgkin's disease	Multiple myeloma	Leukemia	All other cancers
Males
Age Group
35-39	1403.27	284.976	124.429	0	0	0	0	63.8583	10.2407	746.934	0	0	0	0	0	0	0	0	90.4879	82.3447	0	0	0	0	0	0	0
40-44	4155.97	532.777	346.282	0	0	0	0	188.098	108.123	2472.01	0	0	0	0	0	0	0	0	197.058	311.62	0	0	0	0	0	0	0
45-49	8024.6	922.409	741.133	0	0	0	0	331.935	214.328	5237.11	0	0	0	0	0	0	0	0	256.78	320.905	0	0	0	0	0	0	0
50-54	13932.8	904.249	957.056	0	0	0	0	496.093	593.149	9899.13	0	0	0	0	0	0	0	0	479.817	603.318	0	0	0	0	0	0	0
55-59	19120.4	1342.23	1315.1	0	0	0	0	738.105	761.972	13764.2	0	0	0	0	0	0	0	0	520.102	678.686	0	0	0	0	0	0	0
60-64	22436.1	1151.32	1322.49	0	0	0	0	695.56	695.733	17012.3	0	0	0	0	0	0	0	0	843.253	715.488	0	0	0	0	0	0	0
65-69	25405.5	1052.85	1383.52	0	0	0	0	657.608	810.673	19952.6	0	0	0	0	0	0	0	0	935.911	612.287	0	0	0	0	0	0	0
70-74	24841.2	877.207	1362.42	0	0	0	0	571.264	667.752	19652.6	0	0	0	0	0	0	0	0	1078.64	631.309	0	0	0	0	0	0	0
75-79	18236	719.152	1031.09	0	0	0	0	452.601	517.102	13960.8	0	0	0	0	0	0	0	0	1039.41	515.823	0	0	0	0	0	0	0
80+	8986.72	312.051	414.58	0	0	0	0	222.745	192.886	6894.21	0	0	0	0	0	0	0	0	674.031	276.221	0	0	0	0	0	0	0
Total	146543	8099.21	8998.1	0	0	0	0	4417.87	4571.96	109592	0	0	0	0	0	0	0	0	6115.49	4748	0	0	0	0	0	0	0
Females
Age Group
35-39	1400.72	134.751	18.8443	0	0	0	0	52.8202	2.32725	981.405	0	0	0	0	179.843	0	0	0	13.1092	17.623	0	0	0	0	0	0	0
40-44	3615.61	143.346	107.441	0	0	0	0	169.137	30.4721	2800.71	0	0	0	0	248.493	0	0	0	85.8663	30.1418	0	0	0	0	0	0	0
45-49	5462.51	213.722	102.838	0	0	0	0	205.685	15.0969	4551.59	0	0	0	0	226.365	0	0	0	101.72	45.4935	0	0	0	0	0	0	0
50-54	8260.04	260.873	325.495	0	0	0	0	432.254	113.298	6785	0	0	0	0	133.434	0	0	0	149.701	59.9864	0	0	0	0	0	0	0
55-59	10733.9	370.826	255.141	0	0	0	0	497.091	155.372	9145.09	0	0	0	0	137.173	0	0	0	130.68	42.4896	0	0	0	0	0	0	0
60-64	11971.5	294.535	290.483	0	0	0	0	581.534	162.963	10317.1	0	0	0	0	106.322	0	0	0	163.855	54.7216	0	0	0	0	0	0	0
65-69	13108.5	275.718	483.44	0	0	0	0	742.082	230.767	10999.4	0	0	0	0	76.2607	0	0	0	241.656	59.2645	0	0	0	0	0	0	0
70-74	11911.5	292.042	291.136	0	0	0	0	715.879	226.65	10050.7	0	0	0	0	56.3103	0	0	0	228.821	49.9189	0	0	0	0	0	0	0
75-79	10000.3	277.115	444.869	0	0	0	0	663.934	111.996	8185.14	0	0	0	0	39.6665	0	0	0	244.67	32.8804	0	0	0	0	0	0	0
80+	4822.34	98.6515	170.791	0	0	0	0	379.936	30.9339	3977.24	0	0	0	0	17.4898	0	0	0	127.478	19.8174	0	0	0	0	0	0	0
Total	81286.9	2361.58	2490.48	0	0	0	0	4440.35	1079.88	67793.3	0	0	0	0	1221.36	0	0	0	1487.56	412.337	0	0	0	0	0	0	0
Both sexes
Age Group
35-39	2803.99	419.727	143.273	0	0	0	0	116.679	12.568	1728.34	0	0	0	0	179.843	0	0	0	103.597	99.9677	0	0	0	0	0	0	0
40-44	7771.58	676.123	453.724	0	0	0	0	357.235	138.595	5272.72	0	0	0	0	248.493	0	0	0	282.924	341.762	0	0	0	0	0	0	0
45-49	13487.1	1136.13	843.971	0	0	0	0	537.62	229.425	9788.7	0	0	0	0	226.365	0	0	0	358.5	366.399	0	0	0	0	0	0	0
50-54	22192.9	1165.12	1282.55	0	0	0	0	928.347	706.447	16684.1	0	0	0	0	133.434	0	0	0	629.518	663.304	0	0	0	0	0	0	0
55-59	29854.2	1713.06	1570.24	0	0	0	0	1235.2	917.344	22909.3	0	0	0	0	137.173	0	0	0	650.782	721.175	0	0	0	0	0	0	0
60-64	34407.6	1445.85	1612.97	0	0	0	0	1277.09	858.696	27329.3	0	0	0	0	106.322	0	0	0	1007.11	770.21	0	0	0	0	0	0	0
65-69	38514	1328.56	1866.96	0	0	0	0	1399.69	1041.44	30952	0	0	0	0	76.2607	0	0	0	1177.57	671.552	0	0	0	0	0	0	0
70-74	36752.7	1169.25	1653.55	0	0	0	0	1287.14	894.403	29703.4	0	0	0	0	56.3103	0	0	0	1307.46	681.228	0	0	0	0	0	0	0
75-79	28236.3	996.267	1475.96	0	0	0	0	1116.54	629.098	22146	0	0	0	0	39.6665	0	0	0	1284.08	548.703	0	0	0	0	0	0	0
80+	13809.1	410.702	585.372	0	0	0	0	602.681	223.82	10871.4	0	0	0	0	17.4898	0	0	0	801.509	296.038	0	0	0	0	0	0	0
Total	227829	10460.8	11488.6	0	0	0	0	8858.22	5651.83	177385	0	0	0	0	1221.36	0	0	0	7603.05	5160.34	0	0	0	0	0	0	0

## Sheet: YLL Attributed
YLL attributed to Tobacco
	Population:	Canada 2001
	Discount Rate:	0.03
	Lifetable:	PHI_LifetableCanadaCohort_db.xls
ICD9:		140 - 149	150	151	153 - 154, 159.0	155	156	157	161	162	170 - 171	172	173	174	180	182, 179	183	185	188	189	191 - 192	193	200, 202	201	203	204 - 208	Other (152, 158-160, 163-169, 175-178, 181, 184, 186-187, 190, 194-199, excluding 159.0)
Disease	TOTAL	Oral cancer	Esophageal cancer	Stomach cancer	Colorectal cancer	Liver cancer	Gall bladder cancer	Pancreatic cancer	Laryngeal cancer	Lung cancer	Bone and connective tissue cancer	Melanoma	Non-melanoma skin cancer	Breast cancer	Cervical cancer	Uterine cancer	Ovarian cancer	Prostate cancer	Bladder cancer	Kidney cancer	Brain cancer	Thyroid cancer	Non-Hodgkin's lymphoma	Hodgkin's disease	Multiple myeloma	Leukemia	All other cancers
Males
Age Group
35-39	1202.66	208.501	121.74	0	0	0	0	60.8903	0	711.798	0	0	0	0	0	0	0	0	59.438	40.2919	0	0	0	0	0	0	0
40-44	3685.25	380.529	335.292	0	0	0	0	180.626	81.5123	2364.54	0	0	0	0	0	0	0	0	122.916	219.831	0	0	0	0	0	0	0
45-49	7378.15	753.906	722.048	0	0	0	0	323.192	154.086	5052.36	0	0	0	0	0	0	0	0	152.651	219.901	0	0	0	0	0	0	0
50-54	12946.1	731.762	927.376	0	0	0	0	480.964	494.269	9517.47	0	0	0	0	0	0	0	0	309.066	485.208	0	0	0	0	0	0	0
55-59	17914.7	1155.09	1280.44	0	0	0	0	719.37	646.972	13242.5	0	0	0	0	0	0	0	0	306.767	563.589	0	0	0	0	0	0	0
60-64	21117	1002.52	1286.9	0	0	0	0	676.884	568.662	16361.6	0	0	0	0	0	0	0	0	614.44	605.983	0	0	0	0	0	0	0
65-69	23961.1	921.903	1337.32	0	0	0	0	636.957	701.242	19165.7	0	0	0	0	0	0	0	0	686.425	511.531	0	0	0	0	0	0	0
70-74	23467.2	766.539	1321.79	0	0	0	0	550.952	577.187	18866.8	0	0	0	0	0	0	0	0	830.867	553.094	0	0	0	0	0	0	0
75-79	17228.7	648.128	999.183	0	0	0	0	434.08	461.379	13366.9	0	0	0	0	0	0	0	0	859.402	459.687	0	0	0	0	0	0	0
80+	8491.77	280.215	398.399	0	0	0	0	213	170.864	6596.33	0	0	0	0	0	0	0	0	584.648	248.308	0	0	0	0	0	0	0
Total	137393	6849.09	8730.49	0	0	0	0	4276.91	3856.17	105246	0	0	0	0	0	0	0	0	4526.62	3907.42	0	0	0	0	0	0	0
Females
Age Group
35-39	1191.15	89.1931	17.4933	0	0	0	0	49.1996	0	922.325	0	0	0	0	101.933	0	0	0	0	11.0069	0	0	0	0	0	0	0
40-44	3267.37	89.8466	105.389	0	0	0	0	158.913	20.3484	2637.81	0	0	0	0	170.753	0	0	0	64.5522	19.7587	0	0	0	0	0	0	0
45-49	5061.23	155.72	99.8599	0	0	0	0	197.05	0	4332.06	0	0	0	0	174.002	0	0	0	70.2885	32.249	0	0	0	0	0	0	0
50-54	7722.13	205.511	319.807	0	0	0	0	421.13	89.7946	6433.02	0	0	0	0	103.27	0	0	0	102.764	46.8311	0	0	0	0	0	0	0
55-59	10149.8	322.288	246.358	0	0	0	0	482.922	130.22	8740.76	0	0	0	0	116.983	0	0	0	78.9466	31.3265	0	0	0	0	0	0	0
60-64	11366.5	244.904	282.878	0	0	0	0	562.9	136.863	9889.19	0	0	0	0	93.1577	0	0	0	111.006	45.6088	0	0	0	0	0	0	0
65-69	12489.4	231.386	469.966	0	0	0	0	721.85	210.85	10548	0	0	0	0	67.165	0	0	0	189.772	50.3504	0	0	0	0	0	0	0
70-74	11328	251.293	279.671	0	0	0	0	691.992	209.665	9617.24	0	0	0	0	50.624	0	0	0	184.415	43.0845	0	0	0	0	0	0	0
75-79	9559.95	248.043	432.02	0	0	0	0	639.982	102.535	7867.42	0	0	0	0	35.8884	0	0	0	205.743	28.3174	0	0	0	0	0	0	0
80+	4604.81	83.7215	161.986	0	0	0	0	363.929	27.6621	3825.35	0	0	0	0	16.0483	0	0	0	108.186	17.9295	0	0	0	0	0	0	0
Total	76740.3	1921.91	2415.43	0	0	0	0	4289.87	927.938	64813.2	0	0	0	0	929.824	0	0	0	1115.67	326.463	0	0	0	0	0	0	0
Both sexes
Age Group
35-39	2393.81	297.695	139.234	0	0	0	0	110.09	0	1634.12	0	0	0	0	101.933	0	0	0	59.438	51.2989	0	0	0	0	0	0	0
40-44	6952.62	470.375	440.681	0	0	0	0	339.538	101.861	5002.36	0	0	0	0	170.753	0	0	0	187.468	239.59	0	0	0	0	0	0	0
45-49	12439.4	909.626	821.907	0	0	0	0	520.242	154.086	9384.42	0	0	0	0	174.002	0	0	0	222.94	252.15	0	0	0	0	0	0	0
50-54	20668.2	937.273	1247.18	0	0	0	0	902.093	584.064	15950.5	0	0	0	0	103.27	0	0	0	411.829	532.039	0	0	0	0	0	0	0
55-59	28064.5	1477.38	1526.8	0	0	0	0	1202.29	777.192	21983.3	0	0	0	0	116.983	0	0	0	385.713	594.916	0	0	0	0	0	0	0
60-64	32483.5	1247.42	1569.78	0	0	0	0	1239.78	705.525	26250.8	0	0	0	0	93.1577	0	0	0	725.446	651.592	0	0	0	0	0	0	0
65-69	36450.4	1153.29	1807.29	0	0	0	0	1358.81	912.092	29713.7	0	0	0	0	67.165	0	0	0	876.197	561.881	0	0	0	0	0	0	0
70-74	34795.2	1017.83	1601.46	0	0	0	0	1242.94	786.852	28484	0	0	0	0	50.624	0	0	0	1015.28	596.178	0	0	0	0	0	0	0
75-79	26788.7	896.171	1431.2	0	0	0	0	1074.06	563.914	21234.3	0	0	0	0	35.8884	0	0	0	1065.14	488.004	0	0	0	0	0	0	0
80+	13096.6	363.937	560.384	0	0	0	0	576.929	198.526	10421.7	0	0	0	0	16.0483	0	0	0	692.834	266.237	0	0	0	0	0	0	0
Total	214133	8771	11145.9	0	0	0	0	8566.78	4784.11	170059	0	0	0	0	929.824	0	0	0	5642.29	4233.89	0	0	0	0	0	0	0

## Sheet: YERF Attributed
YERF attributed to Tobacco
	Population:	Canada 2001
	Discount Rate:	0.03
	Lifetable:	PHI_LifetableCanadaCohort_db.xls
ICD9:		140 - 149	150	151	153 - 154, 159.0	155	156	157	161	162	170 - 171	172	173	174	180	182, 179	183	185	188	189	191 - 192	193	200, 202	201	203	204 - 208	Other (152, 158-160, 163-169, 175-178, 181, 184, 186-187, 190, 194-199, excluding 159.0)
Disease	TOTAL	Oral cancer	Esophageal cancer	Stomach cancer	Colorectal cancer	Liver cancer	Gall bladder cancer	Pancreatic cancer	Laryngeal cancer	Lung cancer	Bone and connective tissue cancer	Melanoma	Non-melanoma skin cancer	Breast cancer	Cervical cancer	Uterine cancer	Ovarian cancer	Prostate cancer	Bladder cancer	Kidney cancer	Brain cancer	Thyroid cancer	Non-Hodgkin's lymphoma	Hodgkin's disease	Multiple myeloma	Leukemia	All other cancers
Males
Age Group
35-39	200.61	76.4747	2.68811	0	0	0	0	2.96795	10.2407	35.1358	0	0	0	0	0	0	0	0	31.0499	42.0528	0	0	0	0	0	0	0
40-44	470.723	152.249	10.99	0	0	0	0	7.47258	26.6102	107.47	0	0	0	0	0	0	0	0	74.1424	91.7887	0	0	0	0	0	0	0
45-49	646.454	168.502	19.0854	0	0	0	0	8.74288	60.2417	184.749	0	0	0	0	0	0	0	0	104.128	101.005	0	0	0	0	0	0	0
50-54	986.701	172.487	29.6792	0	0	0	0	15.1291	98.8802	381.664	0	0	0	0	0	0	0	0	170.751	118.11	0	0	0	0	0	0	0
55-59	1205.63	187.142	34.6597	0	0	0	0	18.7348	115	521.66	0	0	0	0	0	0	0	0	213.336	115.096	0	0	0	0	0	0	0
60-64	1319.11	148.795	35.5912	0	0	0	0	18.6759	127.07	650.658	0	0	0	0	0	0	0	0	228.813	109.505	0	0	0	0	0	0	0
65-69	1444.41	130.943	46.2029	0	0	0	0	20.6509	109.431	786.941	0	0	0	0	0	0	0	0	249.485	100.756	0	0	0	0	0	0	0
70-74	1374.03	110.668	40.6274	0	0	0	0	20.3118	90.565	785.866	0	0	0	0	0	0	0	0	247.776	78.2153	0	0	0	0	0	0	0
75-79	1007.26	71.0236	31.9048	0	0	0	0	18.5208	55.7222	593.941	0	0	0	0	0	0	0	0	180.009	56.1356	0	0	0	0	0	0	0
80+	758.785	52.0499	26.5565	0	0	0	0	16.7564	29.5607	456.269	0	0	0	0	0	0	0	0	138.221	39.3709	0	0	0	0	0	0	0
Total	9413.71	1270.34	277.985	0	0	0	0	147.963	723.323	4504.35	0	0	0	0	0	0	0	0	1637.71	852.036	0	0	0	0	0	0	0
Females
Age Group
35-39	209.572	45.5574	1.35103	0	0	0	0	3.6206	2.32725	59.0802	0	0	0	0	77.9099	0	0	0	13.1092	6.61602	0	0	0	0	0	0	0
40-44	348.233	53.499	2.05279	0	0	0	0	10.2247	10.1237	162.896	0	0	0	0	77.7395	0	0	0	21.3141	10.383	0	0	0	0	0	0	0
45-49	401.279	58.0021	2.97855	0	0	0	0	8.63527	15.0969	219.527	0	0	0	0	52.363	0	0	0	31.4316	13.2444	0	0	0	0	0	0	0
50-54	537.911	55.3626	5.6879	0	0	0	0	11.1244	23.5036	351.975	0	0	0	0	30.164	0	0	0	46.9375	13.1553	0	0	0	0	0	0	0
55-59	584.063	48.5379	8.78299	0	0	0	0	14.1691	25.1519	404.334	0	0	0	0	20.1904	0	0	0	51.7332	11.1632	0	0	0	0	0	0	0
60-64	604.992	49.6315	7.60524	0	0	0	0	18.6339	26.1003	427.895	0	0	0	0	13.1643	0	0	0	52.8488	9.11281	0	0	0	0	0	0	0
65-69	619.187	44.3326	13.4746	0	0	0	0	20.2317	19.9173	451.336	0	0	0	0	9.09569	0	0	0	51.8848	8.91411	0	0	0	0	0	0	0
70-74	583.486	40.7488	11.465	0	0	0	0	23.8866	16.9855	433.474	0	0	0	0	5.68635	0	0	0	44.4056	6.83442	0	0	0	0	0	0	0
75-79	440.327	29.0723	12.8491	0	0	0	0	23.9526	9.461	317.724	0	0	0	0	3.77808	0	0	0	38.9271	4.56297	0	0	0	0	0	0	0
80+	355.053	23.8517	17.2114	0	0	0	0	32.1529	4.29554	237.485	0	0	0	0	2.19726	0	0	0	34.978	2.8808	0	0	0	0	0	0	0
Total	4684.1	448.596	83.4586	0	0	0	0	166.632	152.963	3065.73	0	0	0	0	292.288	0	0	0	387.57	86.867	0	0	0	0	0	0	0
Both sexes
Age Group
35-39	410.182	122.032	4.03915	0	0	0	0	6.58855	12.568	94.2161	0	0	0	0	77.9099	0	0	0	44.1591	48.6688	0	0	0	0	0	0	0
40-44	818.956	205.748	13.0428	0	0	0	0	17.6972	36.734	270.366	0	0	0	0	77.7395	0	0	0	95.4566	102.172	0	0	0	0	0	0	0
45-49	1047.73	226.505	22.064	0	0	0	0	17.3781	75.3386	404.276	0	0	0	0	52.363	0	0	0	135.56	114.249	0	0	0	0	0	0	0
50-54	1524.61	227.85	35.3671	0	0	0	0	26.2535	122.384	733.64	0	0	0	0	30.164	0	0	0	217.689	131.265	0	0	0	0	0	0	0
55-59	1789.69	235.68	43.4427	0	0	0	0	32.9038	140.152	925.994	0	0	0	0	20.1904	0	0	0	265.069	126.26	0	0	0	0	0	0	0
60-64	1924.1	198.427	43.1964	0	0	0	0	37.3098	153.171	1078.55	0	0	0	0	13.1643	0	0	0	281.662	118.618	0	0	0	0	0	0	0
65-69	2063.6	175.276	59.6775	0	0	0	0	40.8826	129.349	1238.28	0	0	0	0	9.09569	0	0	0	301.37	109.67	0	0	0	0	0	0	0
70-74	1957.52	151.417	52.0924	0	0	0	0	44.1984	107.55	1219.34	0	0	0	0	5.68635	0	0	0	292.181	85.0498	0	0	0	0	0	0	0
75-79	1447.58	100.096	44.7539	0	0	0	0	42.4735	65.1832	911.664	0	0	0	0	3.77808	0	0	0	218.936	60.6986	0	0	0	0	0	0	0
80+	1113.84	75.9017	43.7679	0	0	0	0	48.9093	33.8562	693.754	0	0	0	0	2.19726	0	0	0	173.199	42.2517	0	0	0	0	0	0	0
Total	14097.8	1718.93	361.444	0	0	0	0	314.595	876.286	7570.08	0	0	0	0	292.288	0	0	0	2025.28	938.903	0	0	0	0	0	0	0
