# Supplementary material for: Estimating summary measures of health: a structured workbook approach
Source: Popul Health Metr. 2005 May 11;3:5. doi: 10.1186/1478-7954-3-5 (PMC1156945; doi:10.1186/1478-7954-3-5)
Supplement: Additional File 1 — PHI Workbook System. This 2.6 Mb zip file for download contains the Excel files that comprise the workbook system. The system estimates summary measures of health and is initialized with cancer data for Canada. When unzipped, the workbook system will occupy approximately 6 Mb of additional disk space and a folder structure will be created under C:\PHI, where you will find the user guide. [file 1478-7954-3-5-S1.zip › PHI/Canada/Cancer/PAF/PHI_PAF_TobaccoIndirect.xls]

## Sheet: Info
Population Attributable Fraction (PAF) associated with Tobacco using the Peto-Lopez method for indirectly estimating the population exposed to tobacco.
This workbook calculates the proportion of cancers attributable to tobacco by age group and sex.
The calculation is based on the formula:
PAF = Pe*(RR-1) / (1 + Pe*(RR-1) )
where
Pe is proportion exposed in the hypothetical population of the Peto-Lopez method, and RR is the relative risk of a specific disease
When the risk factor has more than one level of risk, then
PAF = åA(i) / (1+ åA(i) )
where A(i) = Pe(i) * (RR(i)-1 ) for the ith risk level
The PAF is calculated by sex and age group and is applied to the number of DEATHS, estimated HALYs, YLLs and YERFs to calculate the amount of each attributable to tobacco.
The Peto-Lopez method:
If we let Pe and Pn represent the "smoking impact ratio" of smokers and never-smokers in a hypothetical mixed-population, then the observed rate of lung cancer mortality in Canada (C) can be expressed as a linear combination of the ratios applied to the lung cancer mortality observed in the reference population for each (S and N, respectively).
C = N*Pn+S*Pe
= N*(1-Pe)+S*Pe
= N-N*Pe+S*Pe
Ps=(C-N)/(S-N)
C represents the rate of lung cancer death in the study population (Canada)
S represents the rate of lung cancer death for SMOKERS in the reference population (CPS II)
N represents the rate of lung cancer death for NEVER SMOKERS in the reference population (CPS II)
The reference population is the CPS-II study from the ACS.
Underlying assumption is that the mixed population of smokers and non-smokers is the same in the study population.
Reference: Peto R, Lopez AD, Boreham J, Thun M, Heath C, Jr. Mortality from tobacco in developed countries: indirect estimation from national vital statistics. Lancet 1992; 339 : 1268-78.

## Sheet: CPS II
CPS II Annual Lung Cancer Death Rates per 100,000
Source:	American Cancer Society CPS II
		Annual Lung Cancer Death
		Rates per 100,000
Males	age group	Never smoker	Current Smoker
	35-39	2	0
	40-44	3	23
	45-49	5	35
	50-54	7	114
	55-59	10	227
	60-64	14	375
	65-69	20	599
	70-74	27	899
	75-79	35	1168
	80+	46	1191
Females	age group	Never smoker	Current Smoker
	35-39	2	7
	40-44	3	12
	45-49	4	49
	50-54	7	71
	55-59	10	136
	60-64	14	195
	65-69	19	310
	70-74	26	339
	75-79	34	429
	80+	44	400
	"CODES"	N	S

## Sheet: Canada
Canada - Annual Lung Cancer Death Rates per 100,000
and Attributable Fraction (to be used in the Peto-Lopez Method)
Year:	Canada 2001	(USED IN LOOKUP FUNCTION BELOW - cells C39:C58, C64:C83)
		Annual Lung Cancer Deaths
		All	Attributable to Tobacco
		Rate per 100,000	Rate per 100000	Proportion
Males	age group
	35-39	2.4241	0.4241	0.174952
	40-44	8.5713	5.5713	0.649995
	45-49	22.1766	17.1766	0.774537
	50-54	52.3634	45.3634	0.866319
	55-59	107.665	97.665	0.907119
	60-64	197.964	183.964	0.92928
	65-69	319.722	299.722	0.937446
	70-74	455.603	428.603	0.940738
	75-79	547.511	512.511	0.936074
	80+	604.22	558.22	0.923869
		All	Attributable to Tobacco
Females	age group	Rate per 100,000	Rate per 100000	Proportion
	35-39	3.4267	1.4267	0.416348
	40-44	10.2092	7.2092	0.706147
	45-49	20.0352	16.0352	0.800351
	50-54	36.9514	29.9514	0.810562
	55-59	72.1232	62.1232	0.861348
	60-64	116.668	102.668	0.880001
	65-69	163.38	144.38	0.883707
	70-74	199.06	173.06	0.869386
	75-79	239.004	205.004	0.857743
	80+	213.295	169.295	0.793713
	"CODES"	C
	FORMULAS		(C-N)	(C-N)/C
		Canada 2001	Annual Lung Cancer Deaths
Male	Age Group	Population	Rate per 100,000	Counts
	0	168311	0.5774	0.971828
	1-4	718487	0	0
	5-9	1039900	0	0
	10-14	1065487	0.0961	1.02393
	15-19	1071010	0.0945	1.0121
	20-24	1077633	0.0949	1.02267
	25-29	1072875	0.2801	3.00512
	30-34	1147864	0.7617	8.74328
	35-39	1339855	2.4241	32.4794
	40-44	1332702	8.5713	114.23
	45-49	1189366	22.1766	263.761
	50-54	1052514	52.3634	551.132
	55-59	803402	107.665	864.983
	60-64	631077	197.964	1249.31
	65-69	546895	319.722	1748.54
	70-74	463554	455.603	2111.97
	75-79	340125	547.511	1862.22
	80-84	196102	612.028	1200.2
	85-89	94574	636.087	601.573
	90+	36761	480.591	176.67
	Total	15388494	70.1358	10792.8
		Canada 2001	Annual Lung Cancer Deaths
Female	Age Group	Population	Rate per 100,000	Counts
	0	160675	0	0
	1-4	686532	0	0
	5-9	990613	0	0
	10-14	1012390	0	0
	15-19	1013994	0.0996	1.00994
	20-24	1033611	0.1982	2.04862
	25-29	1047458	0.0956	1.00137
	30-34	1126228	0.3451	3.88661
	35-39	1315449	3.4267	45.0765
	40-44	1329446	10.2092	135.726
	45-49	1195123	20.0352	239.445
	50-54	1060244	36.9514	391.775
	55-59	821342	72.1232	592.378
	60-64	660424	116.668	770.502
	65-69	589461	163.38	963.061
	70-74	546984	199.06	1088.83
	75-79	476492	239.004	1138.84
	80-84	327641	240.192	786.966
	85-89	194742	205.853	400.882
	90+	104544	142.865	149.357
	Total	15693393	42.7618	6710.78
Sources:
Canadian Population:		Statistics Canada, Population estimates 0-90+ Canada - Provinces 1971-2001 (July 11, 2002).
Canadian Mortality:		Health Statistics Division, Statistics Canada. Vital statistics: death database. Statistics Canada Catalogue 84F0211X.
Reference Population:		American Cancer Society CPS II

## Sheet: Pe
Estimates of the proportion of the study population (Canada) exposed to smoking using the Peto-Lopez Method
Also known as the Smoking Impact Ratio (SIR)
Source:	Calculated.
	Tobacco
		"MIXED POPULATION"
Males	age group	% smokers	% non-smokers
	35-39	0	1
	40-44	0.278565	0.721435
	45-49	0.572553	0.427447
	50-54	0.423957	0.576043
	55-59	0.450069	0.549931
	60-64	0.509596	0.490404
	65-69	0.517655	0.482345
	70-74	0.491518	0.508482
	75-79	0.452349	0.547651
	80+	0.487529	0.512471
Females	age group	% smokers	% non-smokers
	35-39	0.28534	0.71466
	40-44	0.801022	0.198978
	45-49	0.356338	0.643662
	50-54	0.467991	0.532009
	55-59	0.493041	0.506959
	60-64	0.567225	0.432775
	65-69	0.496151	0.503849
	70-74	0.552908	0.447092
	75-79	0.518998	0.481002
	80+	0.475548	0.524452
	"CODES"	Ps	Pn = 1- Ps
	FORMULAS	C = N*Pn+S*Ps = N*(1-Ps)+S*Ps = N-N*Ps+S*Ps
		Therefore, Ps=(C-N)/(S-N)
	C represents the rate of lung cancer death in the study population (Canada)
	S represents the rate of lung cancer death for SMOKERS in the reference population (CPS II)
	N represents the rate of lung cancer death for NEVER SMOKERS in the reference population (CPS II)
	Underlying assumption is that the mixed population of smokers and non-smokers is the same in the study population.
	Reference: Peto R, Lopez AD, Boreham J, Thun M, Heath C, Jr. Mortality from tobacco in developed countries: indirect estimation from national vital statistics. Lancet 1992; 339 : 1268-78.

## Sheet: RR
Relative Risk associated with Tobacco
Source:	CDC web site, SAMMEC. Relative risks are based on CPS-II study (82-88). The website page was last updated March 18, 2002. Accessed October 1, 2003. http://apps.nccd.cdc.gov/sammec/show_risk_data.asp
	ICD9:	140 - 149	150	151	153 - 154, 159.0	155	156	157	161	162	170 - 171	172	173	174	180	182, 179	183	185	188	189	191 - 192	193	200, 202	201	203	204 - 208	Other (152, 158-160, 163-169, 175-178, 181, 184, 186-187, 190, 194-199, excluding 159.0)
	Disease	Oral cancer	Esophageal cancer	Stomach cancer	Colorectal cancer	Liver cancer	Gall bladder cancer	Pancreatic cancer	Laryngeal cancer	Lung cancer	Bone and connective tissue cancer	Melanoma	Non-melanoma skin cancer	Breast cancer	Cervical cancer	Uterine cancer	Ovarian cancer	Prostate cancer	Bladder cancer	Kidney cancer	Brain cancer	Thyroid cancer	Non-Hodgkin's lymphoma	Hodgkin's disease	Multiple myeloma	Leukemia	All other cancers
Offset	Males
2	RR current smokers	10.89	6.76	1	1	1	1	2.31	14.6	23.26	1	1	1	1	1	1	1	1	3.27	2.72	1	1	1	1	1	1	1
	Females
2	RR current smokers	5.08	7.75	1	1	1	1	2.25	13.02	12.69	1	1	1	1	1.59	1	1	1	2.22	1.29	1	1	1	1	1	1	1

## Sheet: PAF
Population Attributable Fraction (PAF) of cancers due to tobacco
See Info sheet for explanation of calculation.
Note: PAF for lung cancer is calculated directly in Canada worksheet
Other cancer excessive relative risk divided by 2 to take into confounding of other risk factors
	ICD9:	140 - 149	150	151	153 - 154, 159.0	155	156	157	161	162	170 - 171	172	173	174	180	182, 179	183	185	188	189	191 - 192	193	200, 202	201	203	204 - 208	Other (152, 158-160, 163-169, 175-178, 181, 184, 186-187, 190, 194-199, excluding 159.0)
	Disease	Oral cancer	Esophageal cancer	Stomach cancer	Colorectal cancer	Liver cancer	Gall bladder cancer	Pancreatic cancer	Laryngeal cancer	Lung cancer	Bone and connective tissue cancer	Melanoma	Non-melanoma skin cancer	Breast cancer	Cervical cancer	Uterine cancer	Ovarian cancer	Prostate cancer	Bladder cancer	Kidney cancer	Brain cancer	Thyroid cancer	Non-Hodgkin's lymphoma	Hodgkin's disease	Multiple myeloma	Leukemia	All other cancers
Males	Age Group
	35-39	0	0	0	0	0	0	0	0	0.174952	0	0	0	0	0	0	0	0	0	0	0	0	0	0	0	0	0
	40-44	0.579391	0.445143	0	0	0	0	0.154305	0.654486	0.649995	0	0	0	0	0	0	0	0	0.24022	0.193266	0	0	0	0	0	0	0
	45-49	0.73899	0.622492	0	0	0	0	0.272739	0.795642	0.774537	0	0	0	0	0	0	0	0	0.393884	0.329936	0	0	0	0	0	0	0
	50-54	0.677051	0.549752	0	0	0	0	0.217339	0.742461	0.866319	0	0	0	0	0	0	0	0	0.324868	0.267186	0	0	0	0	0	0	0
	55-59	0.689979	0.564498	0	0	0	0	0.227677	0.753723	0.907119	0	0	0	0	0	0	0	0	0.338111	0.27905	0	0	0	0	0	0	0
	60-64	0.715905	0.594754	0	0	0	0	0.250254	0.776048	0.92928	0	0	0	0	0	0	0	0	0.366444	0.304712	0	0	0	0	0	0	0
	65-69	0.719086	0.59853	0	0	0	0	0.25321	0.778764	0.937446	0	0	0	0	0	0	0	0	0.370094	0.308046	0	0	0	0	0	0	0
	70-74	0.708502	0.586019	0	0	0	0	0.243538	0.769708	0.940738	0	0	0	0	0	0	0	0	0.358099	0.297114	0	0	0	0	0	0	0
	75-79	0.691059	0.565739	0	0	0	0	0.228567	0.75466	0.936074	0	0	0	0	0	0	0	0	0.339243	0.280068	0	0	0	0	0	0	0
	80+	0.706816	0.584041	0	0	0	0	0.24204	0.768261	0.923869	0	0	0	0	0	0	0	0	0.356228	0.295415	0	0	0	0	0	0	0
Females	Age Group
	35-39	0.367926	0.490581	0	0	0	0	0.151347	0.631661	0.416348	0	0	0	0	0.0776399	0	0	0	0.148253	0.0397305	0	0	0	0	0	0	0
	40-44	0.620362	0.729982	0	0	0	0	0.333617	0.828006	0.706147	0	0	0	0	0.191136	0	0	0	0.328238	0.104062	0	0	0	0	0	0	0
	45-49	0.420937	0.545999	0	0	0	0	0.182145	0.68169	0.800351	0	0	0	0	0.0951206	0	0	0	0.178554	0.0491305	0	0	0	0	0	0	0
	50-54	0.488413	0.612323	0	0	0	0	0.226302	0.737713	0.810562	0	0	0	0	0.12131	0	0	0	0.222077	0.0635465	0	0	0	0	0	0	0
	55-59	0.501447	0.624627	0	0	0	0	0.235562	0.747677	0.861348	0	0	0	0	0.126979	0	0	0	0.231216	0.066721	0	0	0	0	0	0	0
	60-64	0.536423	0.656875	0	0	0	0	0.261729	0.773192	0.880001	0	0	0	0	0.143345	0	0	0	0.257062	0.0759971	0	0	0	0	0	0	0
	65-69	0.503019	0.6261	0	0	0	0	0.236696	0.748862	0.883707	0	0	0	0	0.127677	0	0	0	0.232335	0.0671136	0	0	0	0	0	0	0
	70-74	0.53006	0.65109	0	0	0	0	0.256819	0.768678	0.869386	0	0	0	0	0.140235	0	0	0	0.25221	0.0742213	0	0	0	0	0	0	0
	75-79	0.51427	0.636578	0	0	0	0	0.244926	0.757233	0.857743	0	0	0	0	0.132776	0	0	0	0.240462	0.0699879	0	0	0	0	0	0	0
	80+	0.492416	0.616119	0	0	0	0	0.229119	0.740801	0.793713	0	0	0	0	0.123028	0	0	0	0.224857	0.0645064	0	0	0	0	0	0	0

## Sheet: Summary
Summary of Population Attibutable Fraction associated with Tobacco
All Cancers
	Total Numbers	Number attributed to Tobacco	Proportion attributed to Tobacco
TOTAL
DEATHS	64825.1	17400.7	0.268425
HALY	910417	231482	0.25426
YLL	770786	218679	0.283709
YERF	139631	13246.4	0.0948676
MALES
DEATHS	34810.9	11346	0.325933
HALY	446961	141432	0.316431
YLL	386849	133355	0.34472
YERF	60111.3	8341.7	0.138771
FEMALES
DEATHS	30014.2	6054.69	0.201727
HALY	463457	90050	0.194301
YLL	383937	85324.6	0.222236
YERF	79519.5	4904.75	0.0616798

## Sheet: DEATHS Attributed
DEATHS attributed to tobacco smoking
	Population:	Canada 2001
	Discount Rate:	Not discounted
	Lifetable:	PHI_LifetableCanadaCohort_db.xls
ICD9:		140 - 149	150	151	153 - 154, 159.0	155	156	157	161	162	170 - 171	172	173	174	180	182, 179	183	185	188	189	191 - 192	193	200, 202	201	203	204 - 208	Other (152, 158-160, 163-169, 175-178, 181, 184, 186-187, 190, 194-199, excluding 159.0)
Disease	TOTAL	Oral cancer	Esophageal cancer	Stomach cancer	Colorectal cancer	Liver cancer	Gall bladder cancer	Pancreatic cancer	Laryngeal cancer	Lung cancer	Bone and connective tissue cancer	Melanoma	Non-melanoma skin cancer	Breast cancer	Cervical cancer	Uterine cancer	Ovarian cancer	Prostate cancer	Bladder cancer	Kidney cancer	Brain cancer	Thyroid cancer	Non-Hodgkin's lymphoma	Hodgkin's disease	Multiple myeloma	Leukemia	All other cancers
Males
Age Group
35-39	5.68233	0	0	0	0	0	0	0	0	5.68233	0	0	0	0	0	0	0	0	0	0	0	0	0	0	0	0	0
40-44	108.178	12.0333	8.78297	0	0	0	0	3.68554	2.71876	74.2488	0	0	0	0	0	0	0	0	2.49455	4.21455	0	0	0	0	0	0	0
45-49	298.091	32.8773	28.354	0	0	0	0	12.7121	6.74245	204.293	0	0	0	0	0	0	0	0	5.42397	7.68898	0	0	0	0	0	0	0
50-54	612.319	32.8604	35.5754	0	0	0	0	18.2839	22.4214	477.456	0	0	0	0	0	0	0	0	10.1611	15.5612	0	0	0	0	0	0	0
55-59	1001.52	59.9819	56.4345	0	0	0	0	33.8949	33.581	784.643	0	0	0	0	0	0	0	0	11.7571	21.2263	0	0	0	0	0	0	0
60-64	1437.51	64.2583	70.1438	0	0	0	0	45.7082	35.6384	1160.96	0	0	0	0	0	0	0	0	30.5965	30.2125	0	0	0	0	0	0	0
65-69	1979.7	71.6441	87.6605	0	0	0	0	55.5012	52.7612	1639.17	0	0	0	0	0	0	0	0	41.6668	31.3051	0	0	0	0	0	0	0
70-74	2382.63	73.4938	103.34	0	0	0	0	65.4299	52.6964	1986.81	0	0	0	0	0	0	0	0	60.1765	40.6823	0	0	0	0	0	0	0
75-79	2134.98	75.2323	93.5683	0	0	0	0	59.5755	51.3475	1743.18	0	0	0	0	0	0	0	0	72.7981	39.2847	0	0	0	0	0	0	0
80+	1385.4	45.3063	50.991	0	0	0	0	51.091	25.4714	1108.83	0	0	0	0	0	0	0	0	72.0447	31.6684	0	0	0	0	0	0	0
Total	11346	467.688	534.851	0	0	0	0	345.882	283.378	9185.25	0	0	0	0	0	0	0	0	307.119	221.844	0	0	0	0	0	0	0
Females
Age Group
35-39	24.3223	2.16343	0.480775	0	0	0	0	0.889927	0	18.7675	0	0	0	0	1.82601	0	0	0	0	0.194681	0	0	0	0	0	0	0
40-44	122.934	3.85647	4.53792	0	0	0	0	6.56729	0.857514	95.8424	0	0	0	0	7.92121	0	0	0	2.38043	0.970347	0	0	0	0	0	0	0
45-49	211.622	4.90596	3.47084	0	0	0	0	4.82458	0	191.64	0	0	0	0	4.43435	0	0	0	1.51339	0.832841	0	0	0	0	0	0	0
50-54	367.401	8.43401	13.8782	0	0	0	0	14.6545	3.98118	317.558	0	0	0	0	3.92773	0	0	0	3.11579	1.85173	0	0	0	0	0	0	0
55-59	573.613	15.261	12.2209	0	0	0	0	19.7151	6.50146	510.244	0	0	0	0	5.38265	0	0	0	2.76448	1.52297	0	0	0	0	0	0	0
60-64	763.031	14.6206	17.2151	0	0	0	0	30.7295	8.10531	678.043	0	0	0	0	6.0108	0	0	0	5.12009	3.18673	0	0	0	0	0	0	0
65-69	974.571	15.498	32.3578	0	0	0	0	43.2851	14.141	851.064	0	0	0	0	4.82203	0	0	0	9.4674	3.93544	0	0	0	0	0	0	0
70-74	1096.12	22.9364	25.5527	0	0	0	0	59.4412	17.7911	946.612	0	0	0	0	5.6448	0	0	0	12.6901	5.45233	0	0	0	0	0	0	0
75-79	1166.95	29.1246	50.4716	0	0	0	0	71.372	10.9161	976.83	0	0	0	0	5.33199	0	0	0	18.0749	4.82842	0	0	0	0	0	0	0
80+	754.125	14.5117	27.5721	0	0	0	0	60.7699	4.04293	624.625	0	0	0	0	3.89424	0	0	0	13.4986	5.21021	0	0	0	0	0	0	0
Total	6054.69	131.312	187.758	0	0	0	0	312.249	66.3367	5211.23	0	0	0	0	49.1958	0	0	0	68.6252	27.9857	0	0	0	0	0	0	0
Both sexes
Age Group
35-39	30.0047	2.16343	0.480775	0	0	0	0	0.889927	0	24.4498	0	0	0	0	1.82601	0	0	0	0	0.194681	0	0	0	0	0	0	0
40-44	231.112	15.8897	13.3209	0	0	0	0	10.2528	3.57627	170.091	0	0	0	0	7.92121	0	0	0	4.87498	5.1849	0	0	0	0	0	0	0
45-49	509.714	37.7832	31.8248	0	0	0	0	17.5366	6.74245	395.933	0	0	0	0	4.43435	0	0	0	6.93736	8.52183	0	0	0	0	0	0	0
50-54	979.721	41.2944	49.4536	0	0	0	0	32.9385	26.4026	795.014	0	0	0	0	3.92773	0	0	0	13.2769	17.4129	0	0	0	0	0	0	0
55-59	1575.13	75.243	68.6554	0	0	0	0	53.6101	40.0824	1294.89	0	0	0	0	5.38265	0	0	0	14.5216	22.7492	0	0	0	0	0	0	0
60-64	2200.54	78.8789	87.3589	0	0	0	0	76.4376	43.7437	1839	0	0	0	0	6.0108	0	0	0	35.7166	33.3992	0	0	0	0	0	0	0
65-69	2954.28	87.1421	120.018	0	0	0	0	98.7863	66.9022	2490.23	0	0	0	0	4.82203	0	0	0	51.1342	35.2405	0	0	0	0	0	0	0
70-74	3478.75	96.4303	128.893	0	0	0	0	124.871	70.4875	2933.42	0	0	0	0	5.6448	0	0	0	72.8666	46.1346	0	0	0	0	0	0	0
75-79	3301.93	104.357	144.04	0	0	0	0	130.948	62.2636	2720.01	0	0	0	0	5.33199	0	0	0	90.8731	44.1131	0	0	0	0	0	0	0
80+	2139.52	59.8179	78.563	0	0	0	0	111.861	29.5143	1733.45	0	0	0	0	3.89424	0	0	0	85.5434	36.8787	0	0	0	0	0	0	0
Total	17400.7	599	722.609	0	0	0	0	658.131	349.715	14396.5	0	0	0	0	49.1958	0	0	0	375.745	249.83	0	0	0	0	0	0	0

## Sheet: HALY Attributed
HALY attributed to tobacco smoking
	Population:	Canada 2001
	Discount Rate:	0.03
	Lifetable:	PHI_LifetableCanadaCohort_db.xls
ICD9:		140 - 149	150	151	153 - 154, 159.0	155	156	157	161	162	170 - 171	172	173	174	180	182, 179	183	185	188	189	191 - 192	193	200, 202	201	203	204 - 208	Other (152, 158-160, 163-169, 175-178, 181, 184, 186-187, 190, 194-199, excluding 159.0)
Disease	TOTAL	Oral cancer	Esophageal cancer	Stomach cancer	Colorectal cancer	Liver cancer	Gall bladder cancer	Pancreatic cancer	Laryngeal cancer	Lung cancer	Bone and connective tissue cancer	Melanoma	Non-melanoma skin cancer	Breast cancer	Cervical cancer	Uterine cancer	Ovarian cancer	Prostate cancer	Bladder cancer	Kidney cancer	Brain cancer	Thyroid cancer	Non-Hodgkin's lymphoma	Hodgkin's disease	Multiple myeloma	Leukemia	All other cancers
Males
Age Group
35-39	145.177	0	0	0	0	0	0	0	0	145.177	0	0	0	0	0	0	0	0	0	0	0	0	0	0	0	0	0
40-44	2759.78	384.393	206.957	0	0	0	0	87.5667	82.2804	1771.03	0	0	0	0	0	0	0	0	91.2456	136.308	0	0	0	0	0	0	0
45-49	6827.95	848.048	613.569	0	0	0	0	275.25	197.72	4464.46	0	0	0	0	0	0	0	0	192.352	236.558	0	0	0	0	0	0	0
50-54	12524.9	776.69	702.242	0	0	0	0	360.725	514.659	9498.73	0	0	0	0	0	0	0	0	301.731	370.098	0	0	0	0	0	0	0
55-59	18043.8	1183.08	983.84	0	0	0	0	590.311	671.316	13843.1	0	0	0	0	0	0	0	0	338.346	433.87	0	0	0	0	0	0	0
60-64	22305.3	1082.03	1056.93	0	0	0	0	688.691	639.317	17699.6	0	0	0	0	0	0	0	0	615.689	523.045	0	0	0	0	0	0	0
65-69	25794.3	1009.05	1118.43	0	0	0	0	706.665	752.223	21045.2	0	0	0	0	0	0	0	0	700.625	462.117	0	0	0	0	0	0	0
70-74	25444.1	851.369	1078.24	0	0	0	0	686.75	617.132	20949.7	0	0	0	0	0	0	0	0	790.81	470.054	0	0	0	0	0	0	0
75-79	18279.5	677.439	783.585	0	0	0	0	504.104	467.029	14775.1	0	0	0	0	0	0	0	0	714.525	357.741	0	0	0	0	0	0	0
80+	9307.53	321.008	337.604	0	0	0	0	339.936	182.947	7373.43	0	0	0	0	0	0	0	0	528.46	224.139	0	0	0	0	0	0	0
Total	141432	7133.11	6881.4	0	0	0	0	4240	4124.62	111565	0	0	0	0	0	0	0	0	4273.78	3213.93	0	0	0	0	0	0	0
Females
Age Group
35-39	720.305	82.5202	13.0758	0	0	0	0	24.1219	1.79567	504.185	0	0	0	0	81.3394	0	0	0	5.39734	7.86965	0	0	0	0	0	0	0
40-44	3277.82	147.222	110.697	0	0	0	0	167.251	30.7267	2434.91	0	0	0	0	275.827	0	0	0	75.7649	35.4191	0	0	0	0	0	0	0
45-49	5076.87	150.996	80.1559	0	0	0	0	112.933	12.6058	4515.35	0	0	0	0	129.366	0	0	0	49.1146	26.347	0	0	0	0	0	0	0
50-54	8117.89	221.815	292.652	0	0	0	0	311.643	104.075	6939.37	0	0	0	0	105.147	0	0	0	94.0407	49.1426	0	0	0	0	0	0	0
55-59	11380.4	330.267	238.053	0	0	0	0	381.692	145.902	10040.9	0	0	0	0	118.713	0	0	0	86.0683	38.8523	0	0	0	0	0	0	0
60-64	13463.3	295.075	296.659	0	0	0	0	532.752	161.957	11870.8	0	0	0	0	115.123	0	0	0	126.828	64.1626	0	0	0	0	0	0	0
65-69	14958.8	270.469	487.493	0	0	0	0	651.712	226.67	12997.8	0	0	0	0	80.1863	0	0	0	176.567	67.8418	0	0	0	0	0	0	0
70-74	14292.8	330.829	330.141	0	0	0	0	763.201	238.697	12278.1	0	0	0	0	77.9281	0	0	0	195.423	78.4043	0	0	0	0	0	0	0
75-79	12393.9	330.622	528.097	0	0	0	0	752.356	121.154	10326.4	0	0	0	0	59.882	0	0	0	218.409	56.9673	0	0	0	0	0	0	0
80+	6367.96	137.927	234.489	0	0	0	0	511.737	36.468	5238.35	0	0	0	0	34.2329	0	0	0	128.298	46.4513	0	0	0	0	0	0	0
Total	90050	2297.74	2611.51	0	0	0	0	4209.4	1080.05	77146.2	0	0	0	0	1077.75	0	0	0	1155.91	471.458	0	0	0	0	0	0	0
Both sexes
Age Group
35-39	865.482	82.5202	13.0758	0	0	0	0	24.1219	1.79567	649.362	0	0	0	0	81.3394	0	0	0	5.39734	7.86965	0	0	0	0	0	0	0
40-44	6037.6	531.615	317.654	0	0	0	0	254.818	113.007	4205.94	0	0	0	0	275.827	0	0	0	167.01	171.727	0	0	0	0	0	0	0
45-49	11904.8	999.044	693.725	0	0	0	0	388.183	210.326	8979.81	0	0	0	0	129.366	0	0	0	241.466	262.905	0	0	0	0	0	0	0
50-54	20642.8	998.505	994.895	0	0	0	0	672.368	618.734	16438.1	0	0	0	0	105.147	0	0	0	395.772	419.241	0	0	0	0	0	0	0
55-59	29424.2	1513.34	1221.89	0	0	0	0	972.003	817.218	23883.9	0	0	0	0	118.713	0	0	0	424.414	472.723	0	0	0	0	0	0	0
60-64	35768.6	1377.11	1353.59	0	0	0	0	1221.44	801.274	29570.3	0	0	0	0	115.123	0	0	0	742.517	587.208	0	0	0	0	0	0	0
65-69	40753.1	1279.52	1605.92	0	0	0	0	1358.38	978.893	34043	0	0	0	0	80.1863	0	0	0	877.192	529.959	0	0	0	0	0	0	0
70-74	39736.8	1182.2	1408.38	0	0	0	0	1449.95	855.829	33227.8	0	0	0	0	77.9281	0	0	0	986.233	548.458	0	0	0	0	0	0	0
75-79	30673.4	1008.06	1311.68	0	0	0	0	1256.46	588.182	25101.5	0	0	0	0	59.882	0	0	0	932.934	414.708	0	0	0	0	0	0	0
80+	15675.5	458.935	572.094	0	0	0	0	851.673	219.415	12611.8	0	0	0	0	34.2329	0	0	0	656.757	270.59	0	0	0	0	0	0	0
Total	231482	9430.85	9492.92	0	0	0	0	8449.4	5204.67	188712	0	0	0	0	1077.75	0	0	0	5429.69	3685.39	0	0	0	0	0	0	0

## Sheet: YLL Attributed
YLL attributed to tobacco smoking
	Population:	Canada 2001
	Discount Rate:	0.03
	Lifetable:	PHI_LifetableCanadaCohort_db.xls
ICD9:		140 - 149	150	151	153 - 154, 159.0	155	156	157	161	162	170 - 171	172	173	174	180	182, 179	183	185	188	189	191 - 192	193	200, 202	201	203	204 - 208	Other (152, 158-160, 163-169, 175-178, 181, 184, 186-187, 190, 194-199, excluding 159.0)
Disease	TOTAL	Oral cancer	Esophageal cancer	Stomach cancer	Colorectal cancer	Liver cancer	Gall bladder cancer	Pancreatic cancer	Laryngeal cancer	Lung cancer	Bone and connective tissue cancer	Melanoma	Non-melanoma skin cancer	Breast cancer	Cervical cancer	Uterine cancer	Ovarian cancer	Prostate cancer	Bladder cancer	Kidney cancer	Brain cancer	Thyroid cancer	Non-Hodgkin's lymphoma	Hodgkin's disease	Multiple myeloma	Leukemia	All other cancers
Males
Age Group
35-39	138.347	0	0	0	0	0	0	0	0	138.347	0	0	0	0	0	0	0	0	0	0	0	0	0	0	0	0	0
40-44	2468.16	274.547	200.389	0	0	0	0	84.0879	62.0302	1694.04	0	0	0	0	0	0	0	0	56.9148	96.1577	0	0	0	0	0	0	0
45-49	6284.46	693.129	597.768	0	0	0	0	268	142.147	4306.96	0	0	0	0	0	0	0	0	114.35	162.102	0	0	0	0	0	0	0
50-54	11712.1	628.535	680.465	0	0	0	0	349.724	428.863	9132.51	0	0	0	0	0	0	0	0	194.355	297.645	0	0	0	0	0	0	0
55-59	16999.6	1018.12	957.91	0	0	0	0	575.327	569.998	13318.4	0	0	0	0	0	0	0	0	199.563	360.292	0	0	0	0	0	0	0
60-64	21077.7	942.193	1028.49	0	0	0	0	670.2	522.55	17022.6	0	0	0	0	0	0	0	0	448.624	442.993	0	0	0	0	0	0	0
65-69	24414.9	883.557	1081.08	0	0	0	0	684.473	650.682	20215.2	0	0	0	0	0	0	0	0	513.859	386.073	0	0	0	0	0	0	0
70-74	24118.8	743.961	1046.09	0	0	0	0	662.332	533.433	20112	0	0	0	0	0	0	0	0	609.152	411.817	0	0	0	0	0	0	0
75-79	17326.1	610.535	759.338	0	0	0	0	483.475	416.702	14146.5	0	0	0	0	0	0	0	0	590.781	318.809	0	0	0	0	0	0	0
80+	8814.53	288.259	324.427	0	0	0	0	325.064	162.06	7054.85	0	0	0	0	0	0	0	0	458.381	201.489	0	0	0	0	0	0	0
Total	133355	6082.84	6675.96	0	0	0	0	4102.68	3488.47	107141	0	0	0	0	0	0	0	0	3185.98	2677.38	0	0	0	0	0	0	0
Females
Age Group
35-39	614.079	54.6212	12.1384	0	0	0	0	22.4685	0	473.834	0	0	0	0	46.1022	0	0	0	0	4.91522	0	0	0	0	0	0	0
40-44	2941.52	92.2765	108.582	0	0	0	0	157.14	20.5184	2293.29	0	0	0	0	189.536	0	0	0	56.9582	23.2182	0	0	0	0	0	0	0
45-49	4745.67	110.017	77.8343	0	0	0	0	108.192	0	4297.58	0	0	0	0	99.4412	0	0	0	33.9382	18.6766	0	0	0	0	0	0	0
50-54	7612.07	174.742	287.538	0	0	0	0	303.623	82.4848	6579.39	0	0	0	0	81.3774	0	0	0	64.555	38.3654	0	0	0	0	0	0	0
55-59	10788.8	287.038	229.858	0	0	0	0	370.812	122.283	9596.94	0	0	0	0	101.24	0	0	0	51.9958	28.6448	0	0	0	0	0	0	0
60-64	12804.7	245.353	288.892	0	0	0	0	515.681	136.018	11378.5	0	0	0	0	100.869	0	0	0	85.9219	53.4776	0	0	0	0	0	0	0
65-69	14273.3	226.98	473.906	0	0	0	0	633.944	207.107	12464.5	0	0	0	0	70.6224	0	0	0	138.657	57.6375	0	0	0	0	0	0	0
70-74	13604.2	284.669	317.14	0	0	0	0	737.736	220.809	11748.6	0	0	0	0	70.0587	0	0	0	157.499	67.6699	0	0	0	0	0	0	0
75-79	11857.4	295.936	512.844	0	0	0	0	725.213	110.919	9925.59	0	0	0	0	54.1785	0	0	0	183.66	49.0617	0	0	0	0	0	0	0
80+	6082.86	117.053	222.399	0	0	0	0	490.177	32.6108	5038.3	0	0	0	0	31.4114	0	0	0	108.881	42.0262	0	0	0	0	0	0	0
Total	85324.6	1888.68	2531.13	0	0	0	0	4064.99	932.749	73796.4	0	0	0	0	844.837	0	0	0	882.066	383.693	0	0	0	0	0	0	0
Both sexes
Age Group
35-39	752.426	54.6212	12.1384	0	0	0	0	22.4685	0	612.181	0	0	0	0	46.1022	0	0	0	0	4.91522	0	0	0	0	0	0	0
40-44	5409.68	366.823	308.971	0	0	0	0	241.228	82.5486	3987.32	0	0	0	0	189.536	0	0	0	113.873	119.376	0	0	0	0	0	0	0
45-49	11030.1	803.146	675.603	0	0	0	0	376.192	142.147	8604.54	0	0	0	0	99.4412	0	0	0	148.288	180.778	0	0	0	0	0	0	0
50-54	19324.2	803.276	968.004	0	0	0	0	653.347	511.348	15711.9	0	0	0	0	81.3774	0	0	0	258.91	336.01	0	0	0	0	0	0	0
55-59	27788.4	1305.16	1187.77	0	0	0	0	946.14	692.281	22915.3	0	0	0	0	101.24	0	0	0	251.559	388.936	0	0	0	0	0	0	0
60-64	33882.3	1187.55	1317.38	0	0	0	0	1185.88	658.568	28401.1	0	0	0	0	100.869	0	0	0	534.546	496.471	0	0	0	0	0	0	0
65-69	38688.2	1110.54	1554.99	0	0	0	0	1318.42	857.788	32679.6	0	0	0	0	70.6224	0	0	0	652.517	443.71	0	0	0	0	0	0	0
70-74	37722.9	1028.63	1363.23	0	0	0	0	1400.07	754.242	31860.6	0	0	0	0	70.0587	0	0	0	766.651	479.487	0	0	0	0	0	0	0
75-79	29183.5	906.471	1272.18	0	0	0	0	1208.69	527.621	24072.1	0	0	0	0	54.1785	0	0	0	774.441	367.87	0	0	0	0	0	0	0
80+	14897.4	405.312	546.827	0	0	0	0	815.241	194.671	12093.1	0	0	0	0	31.4114	0	0	0	567.262	243.515	0	0	0	0	0	0	0
Total	218679	7971.52	9207.09	0	0	0	0	8167.67	4421.21	180938	0	0	0	0	844.837	0	0	0	4068.05	3061.07	0	0	0	0	0	0	0

[truncated: 1 more sheets: YERF Attributed]
