# Supplementary material for: Estimating summary measures of health: a structured workbook approach
Source: Popul Health Metr. 2005 May 11;3:5. doi: 10.1186/1478-7954-3-5 (PMC1156945; doi:10.1186/1478-7954-3-5)
Supplement: Additional File 1 — PHI Workbook System. This 2.6 Mb zip file for download contains the Excel files that comprise the workbook system. The system estimates summary measures of health and is initialized with cancer data for Canada. When unzipped, the workbook system will occupy approximately 6 Mb of additional disk space and a folder structure will be created under C:\PHI, where you will find the user guide. [file 1478-7954-3-5-S1.zip › PHI/Canada/Cancer/PHI_Builder_Macro.xls]

## Sheet: Builder
			Workbook Status:	Release
TRUE
	CHAPTER:	<Enter chapter name>	( as entered in PHI_DiseaseNames_db.xls )
	Project Folder:	J:\PHI\Data Management\Cancer\Workbooks\ZipZone\PHI\Canada\Cancer\
	Data:	Database\
	Output:	HALY\	Discount rate:	0.03
	Template:	PHI_Cancer_Template.xls	Comorbidity coefficient k:	0.34
Advanced:			Life table:	PHI_LifetableCanadaCohort_db.xls
Links:	Database Files:	File names:	Data status:
Maintain	Preference scores:	PHI_PreferenceScores_db.xls	Final
Break	Health state distributions:	PHI_HSDistributions_db.xls	Final
Break	Health state durations:	PHI_HSDurations_db.xls	Final
Break	Disease names:	PHI_DiseaseNames_db.xls	Cancers
Break	Stage distribution:	PHI_StageDistribution_db.xls	Final
Maintain	Population:	PHI_Population_db.xls	2001 Canada and Provinces
Break	Mortality rates:	PHI_MortalityRates_db.xls	Final
Break	Incidence rates:	PHI_IncidenceRates_db.xls	Final
Break	Notes:	PHI_Notes_db.xls	Final
Break	Observed survival:	PHI_SurvivalObserved_db.xls	Final
Break	Cause-specific survival:	PHI_SurvivalCauseSpecific_db.xls	Final
Maintain	Life table:	PHI_LifetableCanadaCohort_db.xls	Final
Break	Initial preference scores:	PHI_InitialPreferenceScores_db.xls	Final
Macro Programming Structures: Do not move or edit below this line.
Break Link Choices:
Break
Maintain
Life table choices:
PHI_LifetableWHO_db.xls
PHI_LifetableCanadaPeriod_db.xls
PHI_LifetableCanadaCohort_db.xls
Status Choices:
Release
Prototype-Data Complete
Prototype-Data Incomplete
not known

## Sheet: Log
	Log of workbooks generated by Builder
0
LogID	Folder	Workbook	Date	Time
