# Supplementary material for: Estimating summary measures of health: a structured workbook approach
Source: Popul Health Metr. 2005 May 11;3:5. doi: 10.1186/1478-7954-3-5 (PMC1156945; doi:10.1186/1478-7954-3-5)
Supplement: Additional File 1 — PHI Workbook System. This 2.6 Mb zip file for download contains the Excel files that comprise the workbook system. The system estimates summary measures of health and is initialized with cancer data for Canada. When unzipped, the workbook system will occupy approximately 6 Mb of additional disk space and a folder structure will be created under C:\PHI, where you will find the user guide. [file 1478-7954-3-5-S1.zip › PHI/Canada/Cancer/PHI_Cancer_Template.xls]

## Sheet: Instructions
Disease:			Created	<enter date>
ICD-9:	#N/A		Last updated	<enter date>
Population:	Canada 2001		By:	Statistics Canada Public Health Agency of Canada
Discount rate:	0.03		Status:	<enter status>
Total HALY	#N/A	FALSE	Population found and updated (see HALY)
This workbook calculates HALY, YLL and YERF for a particular disease, disease group or injury.
Cells that can be changed directly by user have green-filled background.
Instructions (A to H): (click on + to expand, - to collapse)
A. Instruction sheet
This sheet allows you to select a different population and discount rate.
1. Enter the population choice (cell B3) - it is automatically updated in HALY workbook
It must match a population named in the linked population database (PHI_Population_db.xls)
A message is shown in cell D5 indicating whether the population was found in the database file
2. Enter the discount rate (cell B4) to apply in YLL and YERF calculations
B. Algorithm sheet
Documents treatment algorithm and summarizes the health states for this disease.
Modifiable data elements are:
1. Distribution of treatment, remission/follow-up and terminal health states by stage
2. Preference scores of individual health stages by stage
3. Preference scores of initial health state of population
4. Coefficient (k) for comorbidity rule
C. HALY sheet
Calculates the summary measure HALY as sum of YLL and YERF.
Displays population counts corresponding to choice made here in cell B3
D. YLL sheet
Years of life lost due to premature mortality (YLL) is estimated from the death counts and remaining life expectancy
at the age of death. The death counts are obtained from the death rates and population counts.
Modifiable data elements are:
1. Death rates
2. Unit YLL (life expectancies) from life table by updating link to file (Canada-cohort, Canada-period, Standard-WHO)
E. YERF
This sheet sums the YERF values across all detailed YERF sheets.
Modifiable data elements are:
1. incidence rates (they are automatically distributed into detailed YERF sheets according to the stage distribution)
F. YERF by stage
There is one YERF sheet per "primary" health state.
For instance, for cancers the primary health states are the stages at diagnosis.
Each YERF sheet contains several YERF blocks:
(1) The top block is a summary block containing input fields for the name of the primary health state,
case-fatality, cause-specific and observed survivals as well as the stage distribution. This block also
contains fields for the resulting calculated YERF.
(2) Below this are blocks for each health state (eg, diagnosis, treatment, remission/follow-up…)
They contain the health state name, the preference score, distribution (update in Algorithm sheet),
and the sequence number (which temporaly orders the health states).
The number of cases entering the health state is calculated from the incidence counts, stage and health state distributions.
Modifiable data elements are:
Cause-specific and observed survival durations, and duration of health states
EXCEPT - duration of remission/follow-up (calculated by formula)
EXCEPT - the time from diagnosis is automatically calculated (required for discounting of future time events)
G. Source
Data sources are listed in this worksheet. They were copied from the database files.
H. Notes
Notes are listed in this worksheet. They were copied from the database files.

## Sheet: Algorithm
Disease Progression		#N/A
and Treatment Algorithm
Control center for the YERF calculations.
Cancer progression is modeled by stage.
										Comorbidity rule for combining preference scores u1 and u2, with coeffIcient k:
										u12=(1-k)min(u1,u2)+k(u1*u2)
										k =	0.34
										Initial Health State
		Distributions				Preference Scores				Age	Preference
Sequence	Health State									Group	Score
										0	1
										1-4	1
										5-9	1
										10-14	0.918285
										15-19	0.910809
										20-24	0.911344
										25-29	0.91527
										30-34	0.911729
										35-39	0.90254
										40-44	0.888555
										45-49	0.876184
										50-54	0.863418
										55-59	0.85748
										60-64	0.844559
										65-69	0.842416
										70-74	0.812903
										75-79	0.769793
										80-84	0.687842
										85-89	0.636992
										90+	0.443948

## Sheet: HALY
HALY = YLL+YERF		#N/A
Note: To change the population year or discount rate, refer to Instructions worksheet
Population updated
	Males			Females			Total
Age	Population	HALY	HALY per	Population	HALY	HALY per	Population	HALY	HALY per
Group	Canada 2001	(years)	1000	Canada 2001	(years)	1000	Canada 2001	(years)	1000
0	168311	#N/A	#N/A	160675	#N/A	#N/A	328986	#N/A	#N/A
1-4	718487	#N/A	#N/A	686532	#N/A	#N/A	1405019	#N/A	#N/A
5-9	1039900	#N/A	#N/A	990613	#N/A	#N/A	2030513	#N/A	#N/A
10-14	1065487	#N/A	#N/A	1012390	#N/A	#N/A	2077877	#N/A	#N/A
15-19	1071010	#N/A	#N/A	1013994	#N/A	#N/A	2085004	#N/A	#N/A
20-24	1077633	#N/A	#N/A	1033611	#N/A	#N/A	2111244	#N/A	#N/A
25-29	1072875	#N/A	#N/A	1047458	#N/A	#N/A	2120333	#N/A	#N/A
30-34	1147864	#N/A	#N/A	1126228	#N/A	#N/A	2274092	#N/A	#N/A
35-39	1339855	#N/A	#N/A	1315449	#N/A	#N/A	2655304	#N/A	#N/A
40-44	1332702	#N/A	#N/A	1329446	#N/A	#N/A	2662148	#N/A	#N/A
45-49	1189366	#N/A	#N/A	1195123	#N/A	#N/A	2384489	#N/A	#N/A
50-54	1052514	#N/A	#N/A	1060244	#N/A	#N/A	2112758	#N/A	#N/A
55-59	803402	#N/A	#N/A	821342	#N/A	#N/A	1624744	#N/A	#N/A
60-64	631077	#N/A	#N/A	660424	#N/A	#N/A	1291501	#N/A	#N/A
65-69	546895	#N/A	#N/A	589461	#N/A	#N/A	1136356	#N/A	#N/A
70-74	463554	#N/A	#N/A	546984	#N/A	#N/A	1010538	#N/A	#N/A
75-79	340125	#N/A	#N/A	476492	#N/A	#N/A	816617	#N/A	#N/A
80-84	196102	#N/A	#N/A	327641	#N/A	#N/A	523743	#N/A	#N/A
85-89	94574	#N/A	#N/A	194742	#N/A	#N/A	289316	#N/A	#N/A
90+	36761	#N/A	#N/A	104544	#N/A	#N/A	141305	#N/A	#N/A
Total	15388494	#N/A	#N/A	15693393	#N/A	#N/A	31081887	#N/A	#N/A
Notes:
1. Population counts are linked to an external file for the year specified. To change the year, see Instructions sheet.
Alternatively, population counts can be entered manually in cells B8 to B27 (males) and E8 to E27 (females).
2. HALY is a calculated field. It is the sum of YLL and YERF, as calculated in subsequent sheets.
Data Sources:
Population:	Statistics Canada, Population estimates 0-90+ Canada - Provinces 1971-2001 (July 11, 2002).

## Sheet: YLL
YLL		#N/A
	Males				Females
Age	Death Rate per	Death	Unit YLL	YLL	Death Rate per	Death	Unit YLL	YLL
Group	100000	Count			100000	Count
0	#N/A	#N/A	83.9512	#N/A	#N/A	#N/A	85.7292	#N/A
1-4	#N/A	#N/A	81.255	#N/A	#N/A	#N/A	83.08	#N/A
5-9	#N/A	#N/A	76.13	#N/A	#N/A	#N/A	78.4	#N/A
10-14	#N/A	#N/A	70.635	#N/A	#N/A	#N/A	73.28	#N/A
15-19	#N/A	#N/A	65.235	#N/A	#N/A	#N/A	68.085	#N/A
20-24	#N/A	#N/A	59.745	#N/A	#N/A	#N/A	62.81	#N/A
25-29	#N/A	#N/A	54.43	#N/A	#N/A	#N/A	57.62	#N/A
30-34	#N/A	#N/A	49.1	#N/A	#N/A	#N/A	52.405	#N/A
35-39	#N/A	#N/A	43.695	#N/A	#N/A	#N/A	47.215	#N/A
40-44	#N/A	#N/A	38.45	#N/A	#N/A	#N/A	42.175	#N/A
45-49	#N/A	#N/A	33.365	#N/A	#N/A	#N/A	37.235	#N/A
50-54	#N/A	#N/A	28.43	#N/A	#N/A	#N/A	32.39	#N/A
55-59	#N/A	#N/A	23.725	#N/A	#N/A	#N/A	27.69	#N/A
60-64	#N/A	#N/A	19.32	#N/A	#N/A	#N/A	23.335	#N/A
65-69	#N/A	#N/A	15.4	#N/A	#N/A	#N/A	19.29	#N/A
70-74	#N/A	#N/A	12.065	#N/A	#N/A	#N/A	15.525	#N/A
75-79	#N/A	#N/A	9.3	#N/A	#N/A	#N/A	12.12	#N/A
80-84	#N/A	#N/A	7.06	#N/A	#N/A	#N/A	9.235	#N/A
85-89	#N/A	#N/A	5.12	#N/A	#N/A	#N/A	6.855	#N/A
90+	#N/A	#N/A	2.97	#N/A	#N/A	#N/A	3.65184	#N/A
Total		#N/A	#N/A	#N/A		#N/A	#N/A	#N/A
Notes:
1. Death rates are assumed to be per 100,000.
2. Death counts are calculated from the rate and the population counts (found in HALY sheet).
3. Unit YLL comes from the linked lifetable file - change link to change the reference lifetable.
It represents the years of life lost from the average age of death (in age group)
according to the life expectancies shown in the life table.
4. YLL = Deaths * Unit YLL				when not discounting
YLL = Deaths * (1-e-r*Unit YLL)/r				when discount rate r>0
Data Sources:
Death rates:	Health Statistics Division, Statistics Canada. Vital statistics: death database. Statistics Canada Catalogue 84F0211X.

## Sheet: YERF
YERF		#N/A
Sum of YERF values across individual YERF sheets
	Males				Females
Age	Incidence Rate per	Incidence		YERF	Incidence Rate per	Incidence		YERF
Group	100000	Count			100000	Count
0	#N/A	#N/A			#N/A	#N/A
1-4	#N/A	#N/A			#N/A	#N/A
5-9	#N/A	#N/A			#N/A	#N/A
10-14	#N/A	#N/A			#N/A	#N/A
15-19	#N/A	#N/A			#N/A	#N/A
20-24	#N/A	#N/A			#N/A	#N/A
25-29	#N/A	#N/A			#N/A	#N/A
30-34	#N/A	#N/A			#N/A	#N/A
35-39	#N/A	#N/A			#N/A	#N/A
40-44	#N/A	#N/A			#N/A	#N/A
45-49	#N/A	#N/A			#N/A	#N/A
50-54	#N/A	#N/A			#N/A	#N/A
55-59	#N/A	#N/A			#N/A	#N/A
60-64	#N/A	#N/A			#N/A	#N/A
65-69	#N/A	#N/A			#N/A	#N/A
70-74	#N/A	#N/A			#N/A	#N/A
75-79	#N/A	#N/A			#N/A	#N/A
80-84	#N/A	#N/A			#N/A	#N/A
85-89	#N/A	#N/A			#N/A	#N/A
90+	#N/A	#N/A			#N/A	#N/A
Total		#N/A		0		#N/A		0
Notes:
1. Incidence rates are per 100,000
2. Incidence counts are calculated from the incidence rate and the population count (found in HALY sheet).
3. The formula for calculation of the YERF depends on whether we discount or not:
YERF = Incidence * ( 1 - Preference Score ) * Duration						when not discounting
YERF = Incidence * ( 1 - Preference Score ) * 1/r *(1-e-r*Duration) * (e-r*T)						when discount rate r>0
where T is the time from diagnosis to the start of the current health state.
Data Sources:
Incidence Rate:	Canadian Cancer Registry Database (February, 2003 file), Statistics Canada

## Sheet: YERF0
YERF		#N/A
Stage:
Case-Fatality
	Males				Females
Age	Incidence	Survival (years)		YERF	Incidence	Survival (years)		YERF		Stage Distribution
Group		Cause-specific	Observed			Cause-specific	Observed			Males	Females
0	#N/A	#N/A	#N/A		#N/A	#N/A	#N/A			#N/A	#N/A
1-4	#N/A				#N/A
5-9	#N/A				#N/A
10-14	#N/A				#N/A
15-19	#N/A				#N/A
20-24	#N/A				#N/A
25-29	#N/A				#N/A
30-34	#N/A				#N/A
35-39	#N/A				#N/A
40-44	#N/A				#N/A
45-49	#N/A				#N/A
50-54	#N/A				#N/A
55-59	#N/A				#N/A
60-64	#N/A				#N/A
65-69	#N/A				#N/A
70-74	#N/A				#N/A
75-79	#N/A				#N/A
80-84	#N/A				#N/A
85-89	#N/A				#N/A
90+	#N/A				#N/A
Total	#N/A	#N/A	#N/A	0	#N/A	#N/A	#N/A	0		n/a	n/a
Health State:							Distribution:
Preference Score:							Sequence:
	Males				Females
Age	Incidence	Duration	Time from Dx	YERF	Incidence	Duration	Time from Dx	YERF
Group		(years)	(years)			(years)	(years)
0	#N/A		0	#N/A	#N/A		0	#N/A
1-4	#N/A		0	#N/A	#N/A		0	#N/A
5-9	#N/A		0	#N/A	#N/A		0	#N/A
10-14	#N/A		0	#N/A	#N/A		0	#N/A
15-19	#N/A		0	#N/A	#N/A		0	#N/A
20-24	#N/A		0	#N/A	#N/A		0	#N/A
25-29	#N/A		0	#N/A	#N/A		0	#N/A
30-34	#N/A		0	#N/A	#N/A		0	#N/A
35-39	#N/A		0	#N/A	#N/A		0	#N/A
40-44	#N/A		0	#N/A	#N/A		0	#N/A
45-49	#N/A		0	#N/A	#N/A		0	#N/A
50-54	#N/A		0	#N/A	#N/A		0	#N/A
55-59	#N/A		0	#N/A	#N/A		0	#N/A
60-64	#N/A		0	#N/A	#N/A		0	#N/A
65-69	#N/A		0	#N/A	#N/A		0	#N/A
70-74	#N/A		0	#N/A	#N/A		0	#N/A
75-79	#N/A		0	#N/A	#N/A		0	#N/A
80-84	#N/A		0	#N/A	#N/A		0	#N/A
85-89	#N/A		0	#N/A	#N/A		0	#N/A
90+	#N/A		0	#N/A	#N/A		0	#N/A
Total	#N/A	#N/A	#N/A	#N/A	#N/A	#N/A	#N/A	#N/A

## Sheet: Source
Disease:	#N/A	MAP to sheet where data is used								For formula
Data Item	Data Source	Algorithm	HALY	YLL	YERF	YERF Localized	YERF Regional	YERF Distant		ColOffset
Population:	Statistics Canada, Population estimates 0-90+ Canada - Provinces 1971-2001 (July 11, 2002).		x
Life table:	Based on Mortality Hazards, Canada, 2001 Cohort, from LifePaths41, Statistics Canada. http://www.statcan.ca/english/spsd/LifePaths.htm; Except at ages 0 and 1-4: Life Tables Canada, Provinces and Territories 1995-1997, p. 10, Statistics Canada Catalogue			x
Death rates:	Health Statistics Division, Statistics Canada. Vital statistics: death database. Statistics Canada Catalogue 84F0211X.			x
Incidence rates:	Canadian Cancer Registry Database (February, 2003 file), Statistics Canada				x
Stage Distribution:	SEER*Stat5 (for full reference see stage distribution database file: PHI_StageDistribution_db.xls)					x	x	x
Comorbidity coefficient, k:	Statistics Canada (estimated from analysis of comorbidity reported on CCHS 2001)	x				x	x	x
Preference Scores:	Population Health Impact in Canada (PHI) program: Statistics Canada, Public Health Agency of Canada	x				x	x	x
Initial Health State Scores:	Statistics Canada (estimated from analysis of all chronic conditions reported on CCHS 2001)	x				x	x	x
Survival						x	x	x
case-fatality	#N/A
cause-specific	SEER*Stat5 (for full reference see stage distribution database file: PHI_StageDistribution_db.xls)
observed (all cause)	SEER*Stat5 (for full reference see stage distribution database file: PHI_StageDistribution_db.xls)
Distributions (treatment/progression)		x				x	x	x
diagnosis	#N/A									3
surgery in-patient	#N/A									4
surgery out-patient	#N/A									5
chemo mild toxicity	#N/A									6
chemo moderate toxicity	#N/A									7
chemo severe toxicity	#N/A									8
radio curative	#N/A									9
radio palliative	#N/A									10
remission after surgery alone	#N/A									11
remission after chemo alone	#N/A									12
remission after radio alone	#N/A									13
remission after surgery + chemo	#N/A									14
remission after surgery + radio	#N/A									15
remission after chemo + radio	#N/A									16
remission after surgery + chemo + radio	#N/A									17
no treatment	#N/A									18
palliative	#N/A									19
terminal	#N/A									20
Durations (treatment/progression)						x	x	x
diagnosis	#N/A									3
surgery in-patient	#N/A									4
surgery out-patient	#N/A									5
chemo mild toxicity	#N/A									6
chemo moderate toxicity	#N/A									7
chemo severe toxicity	#N/A									8
radio curative	#N/A									9
radio palliative	#N/A									10
remission after surgery alone	#N/A									11
remission after chemo alone	#N/A									12
remission after radio alone	#N/A									13
remission after surgery + chemo	#N/A									14
remission after surgery + radio	#N/A									15
remission after chemo + radio	#N/A									16
remission after surgery + chemo + radio	#N/A									17
no treatment	#N/A									18
palliative	#N/A									19
terminal	#N/A									20

## Sheet: Notes
Notes
#N/A
