# Supplementary material for: Estimating summary measures of health: a structured workbook approach
Source: Popul Health Metr. 2005 May 11;3:5. doi: 10.1186/1478-7954-3-5 (PMC1156945; doi:10.1186/1478-7954-3-5)
Supplement: Additional File 1 — PHI Workbook System. This 2.6 Mb zip file for download contains the Excel files that comprise the workbook system. The system estimates summary measures of health and is initialized with cancer data for Canada. When unzipped, the workbook system will occupy approximately 6 Mb of additional disk space and a folder structure will be created under C:\PHI, where you will find the user guide. [file 1478-7954-3-5-S1.zip › PHI/Canada/Cancer/PHI_Extract_Macro.xls]

## Sheet: ExtractHALYs
Status:
	Project folder:	J:\PHI\Data Management\Cancer\Workbooks\ZipZone\PHI\Canada\Cancer\
	Data:	Database\
	HALY workbooks:	HALY\
	Output:	Extracts\
	Input:
	Template:	PHI_Extract_Template.xls
	Life table:	PHI_LifetableCanadaCohort_db.xls
	Population:	Canada 2001
	Discount rate:	0.03
	Comorbidity coefficient, k:	0.34	PHI_PreferenceScores_db.xls
	Output File:	PHI_Extract--CanadaCohort_3%_Canada 2001_k0.34.xls
Goal:	The goal of this macro is to extract DEATHS, HALYs, YLLs and YERFs from the workbooks (by age and sex)
	so that the population attributable fractions (PAF) can be easily applied.
Usage:	The macro, executed by clicking on the yellow command bar above, opens each of the HALY workbooks generated by Builder,
	updates its values of the parameters specified above (life table, population, discount rate, and comorbidity coefficient)
	and copies the calculated DEATHS, HALYs, YLLs and YERFs into the output file (the name is automatically configured).
Related:	The PAF workbooks (found in folder PAF\) link to these PHI_Extract--*.xls files.
	Open the PAF workbook for the risk factor of interest and change the link to the extracted data you want to use.
	The fractions are automatically applied and the number of deaths, HALYs, YLLs and YERFs attributable to the
	risk factor is automatically calculated and shown.
Macro Programming Structures:
Note - do not move these structures
Life table choices:
PHI_LifetableCanadaCohort_db.xls
PHI_LifetableCanadaPeriod_db.xls
PHI_LifetableWHO_db.xls
Extracted name pieces
11	PHI_Extract
25	CanadaCohort
