# Supplementary material for: Estimating summary measures of health: a structured workbook approach
Source: Popul Health Metr. 2005 May 11;3:5. doi: 10.1186/1478-7954-3-5 (PMC1156945; doi:10.1186/1478-7954-3-5)
Supplement: Additional File 1 — PHI Workbook System. This 2.6 Mb zip file for download contains the Excel files that comprise the workbook system. The system estimates summary measures of health and is initialized with cancer data for Canada. When unzipped, the workbook system will occupy approximately 6 Mb of additional disk space and a folder structure will be created under C:\PHI, where you will find the user guide. [file 1478-7954-3-5-S1.zip › PHI/Canada/Cancer/PHI_Extract_Template.xls]

## Sheet: DEATHS
DEATHS	Source:	HALY workbooks
	Population:	2001
	Discount Rate:	Not discounted
	Life table:
	Comorbidity k:
ICD-9	(sortkey)
Disease
Males	Age Group
	0
	1-4
	5-9
	10-14
	15-19
	20-24
	25-29
	30-34
	35-39
	40-44
	45-49
	50-54
	55-59
	60-64
	65-69
	70-74
	75-79
	80-84
	85-89
	90+
ICD-9
Disease
Females	Age Group
	0
	1-4
	5-9
	10-14
	15-19
	20-24
	25-29
	30-34
	35-39
	40-44
	45-49
	50-54
	55-59
	60-64
	65-69
	70-74
	75-79
	80-84
	85-89
	90+

## Sheet: HALY
HALY	Source:	HALY workbooks
	Population:	2001
	Discount Rate:
	Life table:
	Comorbidity k:
ICD-9	(sortkey)
Disease
Males	Age Group
	0
	1-4
	5-9
	10-14
	15-19
	20-24
	25-29
	30-34
	35-39
	40-44
	45-49
	50-54
	55-59
	60-64
	65-69
	70-74
	75-79
	80-84
	85-89
	90+
ICD-9
Disease
Females	Age Group
	0
	1-4
	5-9
	10-14
	15-19
	20-24
	25-29
	30-34
	35-39
	40-44
	45-49
	50-54
	55-59
	60-64
	65-69
	70-74
	75-79
	80-84
	85-89
	90+

## Sheet: YLL
YLL	Source:	HALY workbooks
	Population:	2001
	Discount Rate:
	Life table:
	Comorbidity k:
ICD-9	(sortkey)
Disease
Males	Age Group
	0
	1-4
	5-9
	10-14
	15-19
	20-24
	25-29
	30-34
	35-39
	40-44
	45-49
	50-54
	55-59
	60-64
	65-69
	70-74
	75-79
	80-84
	85-89
	90+
ICD-9
Disease
Females	Age Group
	0
	1-4
	5-9
	10-14
	15-19
	20-24
	25-29
	30-34
	35-39
	40-44
	45-49
	50-54
	55-59
	60-64
	65-69
	70-74
	75-79
	80-84
	85-89
	90+

## Sheet: YERF
YERF	Source:	HALY workbooks
	Population:	2001
	Discount Rate:
	Life table:
	Comorbidity k:
ICD-9	(sortkey)
Disease
Males	Age Group
	0
	1-4
	5-9
	10-14
	15-19
	20-24
	25-29
	30-34
	35-39
	40-44
	45-49
	50-54
	55-59
	60-64
	65-69
	70-74
	75-79
	80-84
	85-89
	90+
ICD-9
Disease
Females	Age Group
	0
	1-4
	5-9
	10-14
	15-19
	20-24
	25-29
	30-34
	35-39
	40-44
	45-49
	50-54
	55-59
	60-64
	65-69
	70-74
	75-79
	80-84
	85-89
	90+

## Sheet: Summary
Summary
ICD-9			0	0	0	0	0	0	0	0	0	0	0	0	0	0	0	0	0	0	0	0	0	0	0	0	0
CANCER:	TOTAL	0	0	0	0	0	0	0	0	0	0	0	0	0	0	0	0	0	0	0	0	0	0	0	0	0	0
TOTAL
DEATHS	0	0	0	0	0	0	0	0	0	0	0	0	0	0	0	0	0	0	0	0	0	0	0	0	0	0	0
HALY	0	0	0	0	0	0	0	0	0	0	0	0	0	0	0	0	0	0	0	0	0	0	0	0	0	0	0
YLL	0	0	0	0	0	0	0	0	0	0	0	0	0	0	0	0	0	0	0	0	0	0	0	0	0	0	0
YERF	0	0	0	0	0	0	0	0	0	0	0	0	0	0	0	0	0	0	0	0	0	0	0	0	0	0	0
MALES
DEATHS	0	0	0	0	0	0	0	0	0	0	0	0	0	0	0	0	0	0	0	0	0	0	0	0	0	0	0
HALY	0	0	0	0	0	0	0	0	0	0	0	0	0	0	0	0	0	0	0	0	0	0	0	0	0	0	0
YLL	0	0	0	0	0	0	0	0	0	0	0	0	0	0	0	0	0	0	0	0	0	0	0	0	0	0	0
YERF	0	0	0	0	0	0	0	0	0	0	0	0	0	0	0	0	0	0	0	0	0	0	0	0	0	0	0
FEMALES
DEATHS	0	0	0	0	0	0	0	0	0	0	0	0	0	0	0	0	0	0	0	0	0	0	0	0	0	0	0
HALY	0	0	0	0	0	0	0	0	0	0	0	0	0	0	0	0	0	0	0	0	0	0	0	0	0	0	0
YLL	0	0	0	0	0	0	0	0	0	0	0	0	0	0	0	0	0	0	0	0	0	0	0	0	0	0	0
YERF	0	0	0	0	0	0	0	0	0	0	0	0	0	0	0	0	0	0	0	0	0	0	0	0	0	0	0
