# Supplementary material for: Estimating summary measures of health: a structured workbook approach
Source: Popul Health Metr. 2005 May 11;3:5. doi: 10.1186/1478-7954-3-5 (PMC1156945; doi:10.1186/1478-7954-3-5)
Supplement: Additional File 1 — PHI Workbook System. This 2.6 Mb zip file for download contains the Excel files that comprise the workbook system. The system estimates summary measures of health and is initialized with cancer data for Canada. When unzipped, the workbook system will occupy approximately 6 Mb of additional disk space and a folder structure will be created under C:\PHI, where you will find the user guide. [file 1478-7954-3-5-S1.zip › PHI/Canada/Cancer/PHI_Summary_Macro.xls]

## Sheet: SummaryMacro
Status:
	Project folder:	J:\PHI\Data Management\Cancer\Workbooks\ZipZone\PHI\Canada\Cancer\
	Data:	Database\
	HALY workbooks:	HALY\
	Output:	Summary\
	Input:
	Template:	PHI_Summary_Template.xls
	Life table:	PHI_LifetableCanadaCohort_db.xls
	Comorbidity coefficient, k:	0.34	PHI_PreferenceScores_db.xls
	Output file name:	PHI_SummaryMeasures_CanadaCohort_k0.34.xls
		Discount rate	Sheet name:
		0	Discount rate 0%
		0.03	Discount rate 3%
		0.05	Discount rate 5%
Notes:	The Summary macro opens each of the workbooks generated by Builder, updates (but doesn't save) the parameters specified above
	and copies the HALY, YLL and YERF into the summary output file identified above. This creates a list of the
	diseases with their summary measures for ease of comparison. The results are discounted according to the
	three rates chosen and reported in separate worksheets. The summary measures are estimated with
	respect to the reference life table and comorbidity coefficient chosen. The output name reflects these choices.
	The macro takes a minute or two to run.
Macro Programming Structures:
Note - do not move these structures
Life table choices:
PHI_LifetableCanadaCohort_db.xls
PHI_LifetableCanadaPeriod_db.xls
PHI_LifetableWHO_db.xls
Dissection of Life table Name to use in Output file name:
CanadaCohort
