# Supplementary material for: Estimating summary measures of health: a structured workbook approach
Source: Popul Health Metr. 2005 May 11;3:5. doi: 10.1186/1478-7954-3-5 (PMC1156945; doi:10.1186/1478-7954-3-5)
Supplement: Additional File 1 — PHI Workbook System. This 2.6 Mb zip file for download contains the Excel files that comprise the workbook system. The system estimates summary measures of health and is initialized with cancer data for Canada. When unzipped, the workbook system will occupy approximately 6 Mb of additional disk space and a folder structure will be created under C:\PHI, where you will find the user guide. [file 1478-7954-3-5-S1.zip › PHI/Canada/Cancer/PHI_Summary_Template.xls]

## Sheet: Discount rate X
Population Health Impact Summary Measures
Reference Population:
Discount Rate:		Comorbidity coefficient, k:
Life table:
		HALY			YLL			YERF
ICD-9	Disease name	Males	Females	Total	Males	Females	Total	Males	Females	Total
Totals:		0	0	0	0	0	0	0	0	0

## Sheet: Discount rate Y
Population Health Impact Summary Measures
Reference Population:
Discount Rate:		Comorbidity coefficient, k:
Life table:
		HALY			YLL			YERF
ICD-9	Disease name	Males	Females	Total	Males	Females	Total	Males	Females	Total
Totals:		0	0	0	0	0	0	0	0	0

## Sheet: Discount rate Z
Population Health Impact Summary Measures
Reference Population:
Discount Rate:		Comorbidity coefficient, k:
Life table:
		HALY			YLL			YERF
ICD-9	Disease name	Males	Females	Total	Males	Females	Total	Males	Females	Total
Totals:		0	0	0	0	0	0	0	0	0
