# Supplementary material for: Estimating summary measures of health: a structured workbook approach
Source: Popul Health Metr. 2005 May 11;3:5. doi: 10.1186/1478-7954-3-5 (PMC1156945; doi:10.1186/1478-7954-3-5)
Supplement: Additional File 1 — PHI Workbook System. This 2.6 Mb zip file for download contains the Excel files that comprise the workbook system. The system estimates summary measures of health and is initialized with cancer data for Canada. When unzipped, the workbook system will occupy approximately 6 Mb of additional disk space and a folder structure will be created under C:\PHI, where you will find the user guide. [file 1478-7954-3-5-S1.zip › PHI/Canada/Cancer/PHI_UpdatePAF_Macro.xls]

## Sheet: UpdatePAF
Status:
	Path:	J:\PHI\Data Management\Cancer\Workbooks\ZipZone\PHI\Canada\Cancer\
	PAF workbooks:	PAF\
	Extract folder:	Extracts\
	Database folder:	Database\
	Extract file:	PHI_Extract--CanadaCohort_3%_Canada 2001_k0.34.xls
	Prevalence db:	PHI_Risk_Factor_Prevalence_db.xls
	RR db:	PHI_RR_db.xls
Goal:	The goal of this macro is to simply update the links in the PAF workbooks to use the extract file listed above.
Hint:	The following attempts to automatically identify the Extract file to specify above.
	Extract file:	PHI_Extract--CanadaCohort_3%_Canada 2001_k0.34.xls
		as currently specified in PHI_Extract_Macro.xls (using formula)
Macro Programming Structures:
Note - do not move these structures
Life table choices:
PHI_LifeTable_Canada_Cohort_db.xls
PHI_LifeTable_Canada_Period_db.xls
PHI_LifeTable_WHO_db.xls
Extracted name pieces
37	PHI_Extract--CanadaCohort_3%_Canada 2
#REF!	#REF!
