# Supplementary material for: Estimating summary measures of health: a structured workbook approach
Source: Popul Health Metr. 2005 May 11;3:5. doi: 10.1186/1478-7954-3-5 (PMC1156945; doi:10.1186/1478-7954-3-5)
Supplement: Additional File 1 — PHI Workbook System. This 2.6 Mb zip file for download contains the Excel files that comprise the workbook system. The system estimates summary measures of health and is initialized with cancer data for Canada. When unzipped, the workbook system will occupy approximately 6 Mb of additional disk space and a folder structure will be created under C:\PHI, where you will find the user guide. [file 1478-7954-3-5-S1.zip › PHI/Canada/Cancer/PHI__Master_Macro.xls]

## Sheet: Instructions
Introduction	The following worksheets contain several macros that help initialize the PHI Workbook system and summarize the data into report-like tables.
(To expand/collapse, click on +/- at left)
Worksheet:	Master
Master Macro:	The macro command button is labeled "Generate all PHI workbooks". It builds the entire PHI workbook system by running all of the other macros, in the appropriate order as listed in cells B16:B22.
Individual Macros:	The individual macros can be opened using the macro command buttons on the far right of the screen. This in general is not necessary, and not recommended for new users, but may be useful to re-run a particular subset of the system.
	These macros use existing templates (found in the project folder) and database files.
	For more details see the user guide found in folder C:\PHI\.
Project Folder:	This field is calculated automatically and it is not recommended to manually change it.
Parameters:	The parameters specified in cells B10:B12 set the life table, discount rate and comorbidity co-efficient throughout the workbook system. The co-morbidity co-efficient is updated in the preference score database, since the impact of treatment and diagnosis are combined, as are certain remission states. This is specific to the way the cancer treatment states were defined in the Canadian study.
Advanced:	This section can be hidden or shown using the left sidebar viewing options + and -.
Macro names:	The bottom section of this worksheet, contains the folder and macro names, a description of what they do and in which tables and figures they are used.
Run times:	Additionally, the time elapsed to run each macro is recorded to the right of the macro name descriptions.
Worksheet:	Tables & Figures
N.B.	This is an advanced section because it requires knowledge of Excel's pivot table feature (refer to Excel documentation).
Purpose:	After the system has been initialized, it is still useful to further summarize the results into publication-style tables and figures.
	A template of pre-formatted tables and figures has been provided, however, the data in them must be updated manually.
	To assist in this effort, the Table macros (A,B and C), run during initialization, create summary "lists" of results in PivotTable format.
	The user can choose to setup their own pivot tables from these lists or they can use the pre-defined pivot workbooks provided. Each one can be opened with the macro command provided; the macro locates the data list it needs using the folder, workbook and data range information provided in the adjacent cells.
	More tips are provided in the worksheet itself.

## Sheet: Master
			Open individual macros (see Instructions):
Last updated:	< macro has not been run yet >
Run time (h:m:s):	< estimated run time is 15 minutes >
Project Folder:	J:\PHI\Data Management\Cancer\Workbooks\ZipZone\PHI\Canada\Cancer\
Parameters:	Default values	Applied to:
Chapter:	Cancer	Applied in Builder macro
Life table :	PHI_LifetableCanadaCohort_db.xls	All macros and their descendents
Discount rate, r:	0.03	All macros and their descendents
Comorbidity coefficient, k:	0.34	All macros and their descendents; PHI_PreferenceScores_db.xls
Advanced:
Macro subfolder (if applicable):	Macros to be run:	Description:	Elapsed Time (hh:mm:ss)	Time Started	Time Ended	Date
	PHI_Builder_Macro.xls	Generates HALY workbooks for each cancer in the database.	1899-12-31
	PHI_Summary_Macro.xls	Summarizes HALY, YLL, YERF results for all cancers in one file	1899-12-31
	PHI_Extract_Macro.xls	Extracts HALY, YLL, YERF and deaths for use in PAF workbooks	1899-12-31
	PHI_UpdatePAF_Macro.xls	Updates links in PAF workbooks to use the newly extracted files.	1899-12-31
Tables\A. Summary Measures\	PHI_TableA_Macro.xls	Creates workbook of incidence, death, HALY, YLL and YERF data in pivot table format for Tables 3-5, Figures 2-3	1899-12-31
Tables\B. YERF by Health State\	PHI_TableB_Macro.xls	Creates workbook of YERF data in pivot table format for Table 6	1899-12-31
Tables\C. YERF by Stage\	PHI_TableC_Macro.xls	Creates workbook of YERF data in pivot table format for Table A1and Figure 4	1899-12-31
Database\	PHI_PreferenceScores_db.xls	Uses the comorbidity scalar k to apply comorbidity rule	1899-12-31
Life table choices:
PHI_LifetableWHO_db.xls
PHI_LifetableCanadaPeriod_db.xls
PHI_LifetableCanadaCohort_db.xls

## Sheet: Tables & Figures
Tables & Figures	J:\PHI\Data Management\Cancer\Workbooks\ZipZone\PHI\Canada\Cancer\			Destination
Macro command:	Subfolder:	Pivot Workbook	Source data for Pivot:	Table/Figure:
	Tables\A. Summary Measures\	PHI_TableA_Pivot.xls	[PHI_TableA_Data_CanadaCohort_k0.34_r3%.xls]LIST!$A$6:$I$1046	Tables 3-4-5, B1
	Tables\B. YERF by Health State\	PHI_TableB_Pivot.xls	[PHI_TableB_Data_CanadaCohort_k0.34.xls]LIST!$A$6:$L$4814	Table 7
	Tables\C. YERF by Stage\	PHI_TableC_Pivot.xls	[PHI_TableC_Data_CanadaCohort_k0.34_r3%.xls]LIST!$A$6:$I$162	Table 6
	Tables\A. Summary Measures\	PHI_Figure2_Pivot.xls	[PHI_TableA_Data_CanadaCohort_k0.34_r3%.xls]LIST!$A$6:$I$1046	Figure 2
	Tables\A. Summary Measures\	PHI_Figure3_Pivot.xls	[PHI_TableA_Data_CanadaCohort_k0.34_r3%.xls]LIST!$A$6:$I$1046	Figure 3
	Tables\C. YERF by Stage\	PHI_Figure4_Pivot.xls	[PHI_TableC_Data_CanadaCohort_k0.34_r3%.xls]LIST!$A$6:$I$162	Figure 4
	PAF\	PHI_PAF Summary.xls	not applicable (not a pivot table)	Tables 8-9-10 Figure 5
	Tables\D. Tables and Figures\	PHI_Tables_and_Figures.xls	(link automatically updated to the PAF summary file identified in row 9)
Tips:
1. The PHI Workbook System should be first initialized with the Master macro to create the source data required by the pivot tables.
2. Macros A, B and C are run during initialization; this creates three workbooks (see Source data for Pivot above), with a "list" of data to be used with pivot tables.
3. Create your own pivot tables or use the ones predefined above: the command buttons open them (named in Pivot Workbook column) using the Source data.
4a. It is possible to run the Pivot macros (listed in the previous worksheet) independently from the initialize macro, to generate different versions
of the Pivot source data files (e.g., for different discount rates).
4b. Depending on the parameter choices (e.g. discount rate) set in the initializing macros,
the file names may differ from the default names supplied here for the source data.
4c. Modifying the source data name in column D and then using the Open macro command is the easiest way to update the source data for the given pivot table.
5. The pivot tables are meant as a way to quickly manipulate the data into various report layouts. These pivots have been setup to ASSIST in generating
specific tables and figures. Additional manual steps may be required to finalize the formatting required (e.g., copying the data (and pasting as values) into
a formatted table.
Used to build the filename in the source for data column D above:
PHI life table name:	CanadaCohort
