# Supplementary material for: Estimating summary measures of health: a structured workbook approach
Source: Popul Health Metr. 2005 May 11;3:5. doi: 10.1186/1478-7954-3-5 (PMC1156945; doi:10.1186/1478-7954-3-5)
Supplement: Additional File 1 — PHI Workbook System. This 2.6 Mb zip file for download contains the Excel files that comprise the workbook system. The system estimates summary measures of health and is initialized with cancer data for Canada. When unzipped, the workbook system will occupy approximately 6 Mb of additional disk space and a folder structure will be created under C:\PHI, where you will find the user guide. [file 1478-7954-3-5-S1.zip › PHI/Canada/Cancer/Tables/A. Summary Measures/PHI_Figure2_Pivot.xls]

## Sheet: Pivot
Sex	(All)
	Data
Disease name	Sum of YLL	Sum of YERF	Sum of HALY
Oral cancer	13457.6	1056.56	14514.1
Bladder cancer	14658	1447.22	16105.2
Liver cancer	16338.1	329.582	16667.7
Esophageal cancer	16630.9	306.597	16937.5
Kidney cancer	16312.3	1482.39	17794.7
Ovarian cancer	20052.5	2115.49	22168
Stomach cancer	23865.8	835.932	24701.7
Brain cancer	25288	1323.66	26611.7
Leukemia	27115.1	1335.62	28450.7
Non-Hodgkin's lymphoma	31410.3	4602.73	36013
Prostate cancer	30587.6	5883.72	36471.4
Pancreatic cancer	36581.6	861.801	37443.4
Breast cancer	70425	11711.3	82136.3
Colorectal cancer	90437.9	5921.22	96359.2
Lung cancer	212671	5275.05	217946
