# Supplementary material for: Estimating summary measures of health: a structured workbook approach
Source: Popul Health Metr. 2005 May 11;3:5. doi: 10.1186/1478-7954-3-5 (PMC1156945; doi:10.1186/1478-7954-3-5)
Supplement: Additional File 1 — PHI Workbook System. This 2.6 Mb zip file for download contains the Excel files that comprise the workbook system. The system estimates summary measures of health and is initialized with cancer data for Canada. When unzipped, the workbook system will occupy approximately 6 Mb of additional disk space and a folder structure will be created under C:\PHI, where you will find the user guide. [file 1478-7954-3-5-S1.zip › PHI/Canada/Cancer/Tables/A. Summary Measures/PHI_Figure3_Pivot.xls]

## Sheet: Pivot
Sex	(All)
Sum of YERF
Disease name	Total
Oral cancer	1056.56
Brain cancer	1323.66
Leukemia	1335.62
Hodgkin's disease	1404.9
Bladder cancer	1447.22
Kidney cancer	1482.39
Thyroid cancer	1720.36
Uterine cancer	1815.31
Ovarian cancer	2115.49
Melanoma	2148.19
Non-Hodgkin's lymphoma	4602.73
Lung cancer	5275.05
Prostate cancer	5883.72
Colorectal cancer	5921.22
Breast cancer	11711.3
