# Supplementary material for: Estimating summary measures of health: a structured workbook approach
Source: Popul Health Metr. 2005 May 11;3:5. doi: 10.1186/1478-7954-3-5 (PMC1156945; doi:10.1186/1478-7954-3-5)
Supplement: Additional File 1 — PHI Workbook System. This 2.6 Mb zip file for download contains the Excel files that comprise the workbook system. The system estimates summary measures of health and is initialized with cancer data for Canada. When unzipped, the workbook system will occupy approximately 6 Mb of additional disk space and a folder structure will be created under C:\PHI, where you will find the user guide. [file 1478-7954-3-5-S1.zip › PHI/Canada/Cancer/Tables/A. Summary Measures/PHI_TableA_Macro.xls]

## Sheet: Macro
A
Status:
	Project folder:	J:\PHI\Data Management\Cancer\Workbooks\ZipZone\PHI\Canada\Cancer\
	Database:	Database\
	Input data:	HALY\
	Output:	Tables\A. Summary Measures\
	Parameters:
	Template:	PHI_TableA_Data_Template.xls
	Lifetable	PHI_LifetableCanadaCohort_db.xls
	Comorbidity coefficient, k:	0.34	PHI_PreferenceScores_db.xls
	Discount rate, r:	0.03
	Output file name:	PHI_TableA_Data_CanadaCohort_k0.34_r3%.xls
Goal:	To list incidence, deaths, HALY, YLL and YERF by sex, age group and cancer site
	To be used with a pivot table (pre-built) to organize the data that can then be copied to a pre-formatted table.
Macro Programming Structures:
Note - do not move these structures
Lifetable choices:
PHI_LifetableCanadaCohort_db.xls
PHI_LifetableCanadaPeriod_db.xls
PHI_LifetableWHO_db.xls
Disection of Lifetable Name to use in Output file name:
CanadaCohort
