# Supplementary material for: Estimating summary measures of health: a structured workbook approach
Source: Popul Health Metr. 2005 May 11;3:5. doi: 10.1186/1478-7954-3-5 (PMC1156945; doi:10.1186/1478-7954-3-5)
Supplement: Additional File 1 — PHI Workbook System. This 2.6 Mb zip file for download contains the Excel files that comprise the workbook system. The system estimates summary measures of health and is initialized with cancer data for Canada. When unzipped, the workbook system will occupy approximately 6 Mb of additional disk space and a folder structure will be created under C:\PHI, where you will find the user guide. [file 1478-7954-3-5-S1.zip › PHI/Canada/Cancer/Tables/A. Summary Measures/PHI_TableA_Pivot.xls]

## Sheet: Hints
Goal:	To organize Incidence, Deaths, HALY, YLL, YERF by sex,age group and cancer site so that the data values can be copied to the pre-formatted tables (Tables_and_Figures.xls)
How:	Drag and drop data fields (Incidence, Deaths, HALY, YLL, YERF) into (and out of) the pivot table data area.
Check:	Ensure that the rows and columns are in exactly the same order as those in the pre-formatted table
Copy:	Select only the data from the pivot table and copy it.
Paste:	In the pre-formatted table, Paste Special AS VALUES (>Edit \ Paste Special \ Values)
Viewing and changing the data source used in the Pivot table:
Step 1:	Be sure the PivotTable toolbar is available when in the Pivot worksheet (if not, choose View \ ToolBars \ PivotTable )
Step 2:	Select any cell in the PivotTable in order to activate the the PivotTable toolbar.
Step 3:	Select "Wizard" from the "PivotTable" dropdown menu and then select "Back"
	The data source for the pivot table is shown in the prompt window.
	At this point you can at least see what data file is being used (and thereby determine for instance, which discount rate was applied to the data)
Step 4:	To change the data source, you will need to retype the name of the file in this prompt window (or the portion of it that is different from the existing one.
	The file names are standardized by the macro that generates them, so for instance, if you wish to use the file generated with a discount rate of 0% instead of the current one generated with 3%, you could notice that the only difference in the file name is the 0% and type it directly over the 3%.
	Warning: the arrow arrow keys act as "range-rovers" instead of the usual editing function; instead, use your mouse to position the cursor and use the delete key (eg, delete "3", then type "0", then press Enter)
	Warning: you may be tempted to use the Browse button, however, you would need to manually re-enter the data range in proper Excel syntax, an awkward task.
Generating the data source:
	This Pivot table operates on the data list in the file generated by the PHI_TableA_Macro.xls program.
	The macro saves these files to the \Tables\A. Summary Measures\ subfolder of the PHI Workbook workspace.
	The macro determines the file name according to convention:
	"PHI_TableA_Data_<life table used>_k<comorbidity coeffecient>_ r<discount rate%>.xls"
	Example:
	PHI_TableA_Data_CanadaCohort_k0.34_r3%.xls

## Sheet: Pivot
		Data	Sex	Age Group2	Age Group
		Sum of Incidence										Sum of HALY										Sum of YLL										Sum of YERF
		Males					Females					Males					Females					Males					Females					Males					Females
		0-14	15-34	35-54	55-74	75+	0-14	15-34	35-54	55-74	75+	0-14	15-34	35-54	55-74	75+	0-14	15-34	35-54	55-74	75+	0-14	15-34	35-54	55-74	75+	0-14	15-34	35-54	55-74	75+	0-14	15-34	35-54	55-74	75+	0-14	15-34	35-54	55-74	75+
ICD	Disease name
ICD-9: 140 - 149	Oral cancer	4.00139	42.1746	532.336	1016.42	385.028	2.71168	38.5067	202.369	386.583	264.855	6.68426	172.103	2896.66	5359.34	1563.12	5.53009	157.823	1060.75	2145.11	1147.01	0	126.704	2603.72	5070.44	1507.98	0	107.753	916.34	2018.09	1106.54	6.68426	45.3993	292.947	288.895	55.1396	5.53009	50.0692	144.406	127.018	40.4672
ICD-9: 150	Esophageal cancer	0	3.16903	135.706	470.532	225.503	0	0.877351	29.6068	140.228	173.102	0	130.392	2868.13	7149.82	2217.75	0	0.661183	797.154	2091.53	1682.04	0	128.602	2815.96	7017.5	2177.26	0	0	785.629	2051.8	1654.13	0	1.78977	52.1725	132.321	40.4892	0	0.661183	11.5256	39.7302	27.9074
ICD-9: 151	Stomach cancer	0.631616	14.233	252.406	902.054	630.706	0.626633	12.6011	139.772	389.479	473.329	0.66189	164.855	3017.31	7546.08	3778.56	0.938192	249.799	2082.97	4347.2	3513.34	0	155.115	2902.19	7260.94	3664	0	239.96	2004.1	4212.59	3426.9	0.66189	9.74046	115.126	285.144	114.558	0.938192	9.83974	78.8685	134.609	86.4467
ICD-9: 153 - 154, 159.0	Colorectal cancer	0.31197	50.7521	1195	4749.04	2844.73	1.32721	50.6711	1028.81	3376.3	3480.82	0.734115	413.949	8824.99	27993.2	12396.6	2.57684	321.53	7970.52	21474.4	16960.6	0	362.056	8098.88	26245.2	11872.5	0	263.787	7254.95	20056.7	16283.9	0.734115	51.8923	726.105	1748.05	524.092	2.57684	57.7431	715.575	1417.72	676.732
ICD-9: 155	Liver cancer	8.09975	9.18101	148.612	414.828	180.794	5.0681	8.35394	40.7869	149.783	137.864	187.695	208.717	2479.54	5778.25	1906.01	72.0466	96.2716	1157.84	2865.38	1915.93	175.541	201.582	2419.29	5671.7	1874.09	59.6408	85.3651	1133.93	2824.57	1892.39	12.154	7.13525	60.2512	106.55	31.9194	12.4058	10.9065	23.91	40.8149	23.5348
ICD-9: 156	Gall bladder cancer	0	2.48031	42.4571	172.614	127.255	0	0.647952	51.1128	193.452	246.775	0	1.842	339.766	1298.27	666.203	0	0.56734	625.606	1819.33	1207.18	0	0	321.212	1254.91	649.593	0	0	599.713	1765.94	1172	0	1.842	18.5544	43.3574	16.6098	0	0.56734	25.8937	53.3948	35.1816
ICD-9: 157	Pancreatic cancer	1.2784	4.18047	200.007	755.038	464.166	0.944167	7.20731	145.02	642.366	713.332	1.34746	152.46	3409.12	10866.7	4204.36	1.47537	62.3946	2626.62	9298.23	6820.74	0	149.756	3328.41	10627.8	4099.87	0	54.9705	2555.14	9095.34	6670.3	1.34746	2.70434	80.7136	238.826	104.491	1.47537	7.42413	71.488	202.895	150.437
ICD-9: 161	Laryngeal cancer	0.287395	0.643725	160.728	597.974	197.466	0	1.28058	42.1254	127.938	38.5669	0.650121	0.621544	935.173	3139.86	956.901	0	1.58429	160.935	942.8	244.604	0	0	851.058	2958.16	926.061	0	0	136.592	903.287	238.382	0.650121	0.621544	84.1158	181.703	30.8397	0	1.58429	24.3431	39.5126	6.22216
ICD-9: 162	Lung cancer	0.319791	29.81	1228.77	6617.83	3263.32	2.34051	25.3877	1218.59	4068.65	2111.11	60.1448	379.807	19973	77846.5	26720.8	2.27512	234.599	18426.6	52973.9	21328.3	59.8144	362.616	19499.4	75943.2	26105.9	0	217.322	17872.4	51690.2	20920	0.330405	17.1914	473.607	1903.35	614.854	2.27512	17.2772	554.239	1283.63	408.297
ICD-9: 170 - 171	Bone and connective tissue cancer	43.29	100.637	145.836	185.695	98.2461	42.2574	72.5565	120.446	138.327	104.008	334.62	1316.9	1573.3	1182.62	536.415	403.14	894.08	1430.2	1280.29	786.606	236.943	1186.83	1467.1	1119.74	522.304	296.77	787.879	1331.02	1223.42	770.378	97.677	130.071	106.199	62.8778	14.1112	106.37	106.201	99.1816	56.8735	16.2281
ICD-9: 172	Melanoma	2.01675	118.16	597.734	731.05	327.686	3.07019	204.331	664.024	511.453	267.76	3.57779	490.054	2977.85	2949.41	863.317	6.18783	633.062	2106.86	1843.39	916.93	0	339.005	2530.07	2645.08	806.31	0	343.809	1520.63	1593.5	864.049	3.57779	151.05	447.775	304.33	57.0069	6.18783	289.253	586.238	249.888	52.8812
ICD-9: 173	Non-melanoma skin cancer	1.06549	26.5735	78.6772	59.25	55.8633	0.297184	15.1124	39.4217	47.1747	62.0168	0.573027	11.0648	258.739	807.488	418.513	0.974857	21.0758	153.824	254.249	332.204	0	0	236.727	790.183	410.823	0	0	119.06	232.448	323.727	0.573027	11.0648	22.0121	17.3057	7.68952	0.974857	21.0758	34.7639	21.8013	8.47717
ICD-9: 174	Breast cancer	0	0	0	0	0	0	321.804	6448.33	8134.31	3866.34	0	0	0	0	0	0	1551.47	30863.6	34336.7	15384.5	0	0	0	0	0	0	1074.95	24868.6	30022.9	14458.5	0	0	0	0	0	0	476.526	5995.01	4313.79	925.945
ICD-9: 180	Cervical cancer	0	0	0	0	0	0	229.929	663.087	334.284	148.769	0	0	0	0	0	0	885.303	3851.86	2684.17	901.373	0	0	0	0	0	0	587.017	3301.67	2553.69	877.006	0	0	0	0	0	0	298.286	550.191	130.482	24.3669
ICD-9: 182, 179	Uterine cancer	0	0	0	0	0	0.297184	34.8765	734.129	1815.83	763.324	0	0	0	0	0	1.02151	78.7382	2104.22	4572.58	3097.22	0	0	0	0	0	0	25.6721	1448.08	3630.82	2933.9	0	0	0	0	0	1.02151	53.0661	656.142	941.761	163.315
ICD-9: 183	Ovarian cancer	0	0	0	0	0	11.5258	83.6593	616.413	927.921	500.862	0	0	0	0	0	40.6629	525.958	6156.79	10723.6	4721.06	0	0	0	0	0	0	297.808	5147.93	10024.6	4582.21	0	0	0	0	0	40.6629	228.151	1008.86	698.967	138.847
ICD-9: 185	Prostate cancer	0.607186	2.38702	867.3	10604.5	5243.61	0	0	0	0	0	31.8615	2.98303	1393.46	18081.2	16961.8	0	0	0	0	0	30.0304	0	886.51	13791.1	15880	0	0	0	0	0	1.83111	2.98303	506.95	4290.11	1081.85	0	0	0	0	0
ICD-9: 188	Bladder cancer	0	22.7375	396.581	1790.47	1282.95	0.608999	11.0819	154.206	522.276	529.637	0	78.3146	1488.17	5496.83	4118.68	1.3642	13.4991	757.965	1976.94	2173.44	0	51.8261	1245.32	4904.02	3931.31	0	0	654.286	1780.4	2090.82	0	26.4886	242.854	592.801	187.378	1.3642	13.4991	103.678	196.54	82.621
ICD-9: 189	Kidney cancer	26.8956	26.7394	500.887	1108.95	516.818	33.4775	21.606	279.75	590.597	407.66	107.547	114.495	2513.42	5744.06	2357.75	257.782	86.2743	1527.54	3111.34	1974.44	30.0304	80.7967	2198.69	5384.3	2274.53	149.304	54.9705	1330.71	2903.54	1905.38	77.5166	33.6979	314.732	359.761	83.2188	108.478	31.3038	196.822	207.802	69.0615
ICD-9: 191 - 192	Brain cancer	103.805	127.151	360.626	460.153	161.521	77.7953	90.7372	234.191	378.622	209.562	1037.97	1567.77	5458.82	5371.82	1270.65	739.317	1207.19	3476.86	4772.76	1708.5	794.431	1403.5	5245.08	5287.11	1251.62	536.076	1075.04	3310.78	4699.72	1684.66	243.535	164.27	213.748	84.7133	19.0315	203.241	132.154	166.077	73.0475	23.8463
ICD-9: 193	Thyroid cancer	2.96801	72.8631	178.803	141.072	33.1871	7.64719	315.386	621.466	305.004	97.5956	6.69675	118.577	325.518	428.465	121.366	17.8779	527.693	782.091	662.519	392.512	0	0	149.52	360.496	114.983	0	27.4531	140.758	497.917	371.825	6.69675	118.577	175.998	67.9688	6.38343	17.8779	500.24	641.333	164.602	20.6866
ICD-9: 200, 202	Non-Hodgkin's lymphoma	40.2811	164.246	772.311	1236.11	610.366	16.4063	107.566	533.455	1036.95	768.46	201.163	1291.26	5649.21	9066.21	3536.44	63.6262	772.031	3302.63	7108.68	5021.76	89.5113	996.211	4645.75	8232.44	3380.07	0	511.534	2425.67	6317.4	4811.71	111.651	295.05	1003.47	833.771	156.373	63.6262	260.498	876.964	791.285	210.045
ICD-9: 201	Hodgkin's disease	23.2205	184.559	143.088	70.782	23.3205	14.9107	174.568	85.4698	47.7289	25.3834	76.5151	996.372	684.958	386.701	114.802	42.6583	731.787	424.791	214.402	190.82	0	557.087	466.512	341.004	110.148	0	328.296	287.842	183.157	184.859	76.5151	439.285	218.446	45.6969	4.6532	42.6583	403.492	136.949	31.2448	5.96148
ICD-9: 203	Multiple myeloma	0	5.65076	117.756	420.124	296.455	0	3.87697	79.0885	335.021	333.397	0	34.8522	1113.38	3898.68	1739.8	0	32.7855	820.266	3552.87	2702.96	0	24.9494	971.303	3594.58	1637.26	0	25.6721	712.628	3295.03	2581.29	0	9.90272	142.082	304.104	102.539	0	7.11339	107.638	257.838	121.667
ICD-9: 204 - 208	Leukemia	154.058	104.818	312.867	783.359	528.297	119.625	80.3034	206.965	480.732	544.479	1034.2	1169.7	3743.23	6500.99	3435.89	885.467	907.291	2385.2	4762.25	3626.52	795.894	1101.03	3608.06	6276.28	3355.65	679.869	849.548	2289.03	4616.06	3543.71	238.307	68.6702	135.171	224.711	80.2395	205.598	57.7425	96.175	146.194	82.813
ICD-9: Other (152, 158-160, 163-169, 175-178, 181, 184, 186-187, 190, 194-199, excluding 159.0)	All other cancers	54.4645	444.754	836.763	1671.75	1094.59	42.3186	65.871	516.527	1260.25	1436.9	628.87	1848.64	6840.11	15606.3	6874.04	473.105	745.771	5195.74	13214.9	10980.6	440.966	1069.8	6078.8	15227.5	6773.05	350.651	653.778	4829.34	12890	10843.8	187.904	778.837	761.313	378.764	100.993	122.453	91.9934	366.398	324.924	136.829
