# Supplementary material for: Estimating summary measures of health: a structured workbook approach
Source: Popul Health Metr. 2005 May 11;3:5. doi: 10.1186/1478-7954-3-5 (PMC1156945; doi:10.1186/1478-7954-3-5)
Supplement: Additional File 1 — PHI Workbook System. This 2.6 Mb zip file for download contains the Excel files that comprise the workbook system. The system estimates summary measures of health and is initialized with cancer data for Canada. When unzipped, the workbook system will occupy approximately 6 Mb of additional disk space and a folder structure will be created under C:\PHI, where you will find the user guide. [file 1478-7954-3-5-S1.zip › PHI/Canada/Cancer/Tables/B. YERF by Health State/PHI_TableB_Data_Template.xls]

## Sheet: LIST
Population Health Impact Summary Measures								Discrount rate:	0	0.03	0.05
Reference Population:
Comorbidity coefficient, k:
Life table:
ICD	Disease name	Stage	Health State	Sequence	Sex	Incidence	Preference Score	Average Duration	YERF0%	YERF3%	YERF5%
