# Supplementary material for: Estimating summary measures of health: a structured workbook approach
Source: Popul Health Metr. 2005 May 11;3:5. doi: 10.1186/1478-7954-3-5 (PMC1156945; doi:10.1186/1478-7954-3-5)
Supplement: Additional File 1 — PHI Workbook System. This 2.6 Mb zip file for download contains the Excel files that comprise the workbook system. The system estimates summary measures of health and is initialized with cancer data for Canada. When unzipped, the workbook system will occupy approximately 6 Mb of additional disk space and a folder structure will be created under C:\PHI, where you will find the user guide. [file 1478-7954-3-5-S1.zip › PHI/Canada/Cancer/Tables/B. YERF by Health State/PHI_TableB_Pivot.xls]

## Sheet: Pivot
Sex	(All)
		Disease name	Stage	Data
		Breast cancer						Colorectal cancer						Lung cancer						Prostate cancer
		local		regional		distant		local		regional		distant		local		regional		distant		local		regional		distant
Sequence2	Health State	Number of cases	Sum of YERF3%	Number of cases	Sum of YERF3%	Number of cases	Sum of YERF3%	Number of cases	Sum of YERF3%	Number of cases	Sum of YERF3%	Number of cases	Sum of YERF3%	Number of cases	Sum of YERF3%	Number of cases	Sum of YERF3%	Number of cases	Sum of YERF3%	Number of cases	Sum of YERF3%	Number of cases	Sum of YERF3%	Number of cases	Sum of YERF3%
Diagnosis		11966.1	37.0286	5764.45	18.2728	1039.36	42.5073	6976.45	28.8434	6581.21	27.2923	3220.95	123.435	3222.39	21.4721	7623.42	51.3319	7720.24	308.999	0	0	15862.9	47.0514	855.542	31.92
Treatment	surgery in-patient	3087.26	38.6798	5072.72	67.2507	363.777	12.4588	6557.86	75.3539	6449.59	74.133	2286.88	73.7324	2094.56	26.5836	1219.75	15.6203	0	0	0	0	7138.28	80.6013	0	0
	surgery out-patient	7203.6	37.4724	0	0	0	0	0	0	0	0	0	0	0	0	0	0	0	0	0	0	0	0	0	0
	chemo mild toxicity	0	0	0	0	0	0	627.88	42.3772	3488.04	235.512	0	0	0	0	0	0	0	0	0	0	4282.97	77.4922	419.215	254.835
	chemo moderate toxicity	2871.87	220.098	3689.25	299.543	478.107	105.341	0	0	0	0	1417.22	293.665	257.792	10.0747	4269.12	168.57	3782.92	410.307	0	0	0	0	0	0
	chemo severe toxicity	0	0	0	0	0	0	0	0	0	0	0	0	0	0	0	0	0	0	0	0	0	0	0	0
	radio curative	5145.43	36.1058	2536.36	18.8624	0	0	0	0	197.436	1.27277	0	0	741.151	9.02021	4497.82	55.1487	0	0	0	0	6503.77	80.3573	402.105	35.1116
	radio palliative	0	0	0	0	270.234	7.35697	0	0	0	0	0	0	0	0	0	0	3628.51	97.5858	0	0	0	0	0	0
Remission	remission after surgery alone	3829.16	1613.15	1152.89	389.435	114.33	9.27854	5929.98	1703.25	2961.55	593.527	1127.33	21.8823	1868.99	257.581	533.64	18.8899	0	0	0	0	6503.77	1692.72	0	0
	remission after chemo alone	0	0	0	0	166.298	9.1585	0	0	0	0	257.676	3.4087	0	0	1067.28	26.0688	1775.66	0.339031	0	0	793.143	170.41	196.775	9.00672
	remission after radio alone	0	0	0	0	103.936	8.68388	0	0	0	0	0	0	322.239	45.5544	1067.28	38.7752	1621.25	0.466686	0	0	3331.2	888.075	179.664	10.2039
	remission after surgery + chemo	1316.27	715.876	1383.47	616.888	145.511	15.6301	627.88	225.124	3290.61	826.225	1159.54	29.22	0	0	0	0	0	0	0	0	475.886	155.566	0	0
	remission after surgery + radio	3589.83	2264.21	230.578	120.954	0	0	0	0	0	0	0	0	161.12	31.5119	228.703	11.7421	0	0	0	0	158.629	55.4273	0	0
	remission after chemo + radio	0	0	0	0	62.3618	6.92729	0	0	0	0	0	0	193.344	34.2183	2744.43	126.514	2007.26	0.793728	0	0	3013.94	1004.63	222.441	15.7725
	remission after surgery + chemo + radio	1555.59	1279.34	2305.78	1587.47	103.936	17.209	0	0	197.436	71.1461	0	0	64.4479	16.0975	457.405	30.4718	0	0	0	0	0	0	0	0
	no treatment	1675.26	732.159	691.734	242.827	342.99	385.203	418.587	181.587	131.624	40.1327	676.4	182.854	612.255	218.77	1524.68	146.869	2316.07	9.14497	0	0	1586.29	426.312	256.662	194.106
Terminal Phase	palliative	2241.25	176.263	2701.22	258.341	937.194	124.611	1487.38	112.593	3072.11	277.093	2978.42	393.202	2235.05	235.892	6965.52	915.349	7622.97	1121.7	0	0	5666.21	444.654	305.599	35.9431
	terminal	2241.25	62.3424	2701.22	90.3179	937.194	44.0179	1487.38	40.9692	3072.11	100.831	2978.42	142.564	2235.05	84.8932	6965.52	328.789	7622.97	399.908	0	0	5666.21	160.344	305.599	13.1857
