# Supplementary material for: Estimating summary measures of health: a structured workbook approach
Source: Popul Health Metr. 2005 May 11;3:5. doi: 10.1186/1478-7954-3-5 (PMC1156945; doi:10.1186/1478-7954-3-5)
Supplement: Additional File 1 — PHI Workbook System. This 2.6 Mb zip file for download contains the Excel files that comprise the workbook system. The system estimates summary measures of health and is initialized with cancer data for Canada. When unzipped, the workbook system will occupy approximately 6 Mb of additional disk space and a folder structure will be created under C:\PHI, where you will find the user guide. [file 1478-7954-3-5-S1.zip › PHI/Canada/Cancer/Tables/C. YERF by Stage/PHI_Figure4_Pivot.xls]

## Sheet: Pivot
Sex	(All)
		Stage
Disease name	Data	local	regional	distant
Melanoma	YERF:	0.873854	0.0921733	0.0339722
	Incidence:	0.847242	0.118118	0.0346403
Non-Hodgkin's lymphoma	YERF:	0.190786	0.078369	0.730845
	Incidence:	0.330125	0.154989	0.514886
Lung	YERF:	0.187992	0.366658	0.44535
	Incidence:	0.173564	0.410611	0.415826
Prostate	YERF:	0	0.898009	0.101991
	Incidence:	0	0.948826	0.0511737
Colorectal	YERF:	0.407026	0.37951	0.213463
	Incidence:	0.415794	0.392238	0.191968
Breast	YERF:	0.615879	0.316802	0.0673184
	Incidence:	0.637515	0.307111	0.0553739
