# Supplementary material for: Estimating summary measures of health: a structured workbook approach
Source: Popul Health Metr. 2005 May 11;3:5. doi: 10.1186/1478-7954-3-5 (PMC1156945; doi:10.1186/1478-7954-3-5)
Supplement: Additional File 1 — PHI Workbook System. This 2.6 Mb zip file for download contains the Excel files that comprise the workbook system. The system estimates summary measures of health and is initialized with cancer data for Canada. When unzipped, the workbook system will occupy approximately 6 Mb of additional disk space and a folder structure will be created under C:\PHI, where you will find the user guide. [file 1478-7954-3-5-S1.zip › PHI/Canada/Cancer/Tables/C. YERF by Stage/PHI_TableC_Data_Template.xls]

## Sheet: LIST
Population Health Impact Summary Measures - Data in Pivot table format for Table C6
Reference Population:
Discount Rate, r:
Life table:
Comorbidity coefficient, k:
ICD	Disease name	Stage	Sex	YERF	Incidence	Cause-specific duration	All-cause duration	Case-fatality
