# Supplementary material for: Estimating summary measures of health: a structured workbook approach
Source: Popul Health Metr. 2005 May 11;3:5. doi: 10.1186/1478-7954-3-5 (PMC1156945; doi:10.1186/1478-7954-3-5)
Supplement: Additional File 1 — PHI Workbook System. This 2.6 Mb zip file for download contains the Excel files that comprise the workbook system. The system estimates summary measures of health and is initialized with cancer data for Canada. When unzipped, the workbook system will occupy approximately 6 Mb of additional disk space and a folder structure will be created under C:\PHI, where you will find the user guide. [file 1478-7954-3-5-S1.zip › PHI/Canada/Cancer/Tables/C. YERF by Stage/PHI_TableC_Pivot.xls]

## Sheet: Pivot
Sex	(All)
		Data	Stage
		YERFs			Incidence counts			Cause-specific survival (years)			All-cause survival (years)			Average of Case-fatality
ICD	Disease name	local	regional	distant	local	regional	distant	local	regional	distant	local	regional	distant	local	regional	distant
ICD-9: 140 - 149	Oral cancer	410.015	452.789	193.752	1024.3	1527.38	323.398	21.8304	16.177	11.2422	13.6718	7.35743	3.62445	0.1696	0.4219	0.6276
ICD-9: 150	Esophageal cancer	83.1905	92.5015	130.905	363.195	411.623	403.906	8.1544	3.67483	1.03934	2.51116	1.38018	0.428207	0.7384	0.9032	0.9626
ICD-9: 151	Stomach cancer	245.999	246.082	343.851	777.512	971.653	1066.56	16.9513	7.52721	2.13995	7.64895	2.9234	0.514653	0.3678	0.7445	0.9298
ICD-9: 153 - 154, 159.0	Colorectal cancer	2410.09	2247.17	1263.96	6976.45	6581.21	3220.95	21.0774	15.2296	2.85266	12.5463	8.55938	1.41309	0.2132	0.4668	0.9247
ICD-9: 155	Liver cancer	125.695	95.456	108.431	443.232	357.795	303.797	6.70806	2.56267	1.54328	3.06409	1.45724	0.587425	0.7857	0.908	0.9424
ICD-9: 156	Gall bladder cancer	43.2114	81.3943	70.7953	169.344	419.375	248.029	15.7598	11.187	2.18075	4.90223	2.22141	0.285099	0.3919	0.5817	0.8886
ICD-9: 157	Pancreatic cancer	60.41	211.255	590.136	245.245	860.837	1827.58	4.15101	2.06629	0.681972	1.80816	1.01029	0.269122	0.8889	0.947	0.9856
ICD-9: 161	Laryngeal cancer	179.504	161.625	28.4634	540.804	583.081	43.1369	22.06	15.722	8.60188	11.1809	6.73061	4.91885	0.1797	0.464	0.7209
ICD-9: 162	Lung cancer	991.669	1934.14	2349.24	3222.39	7623.42	7720.24	11.0224	3.88566	0.78588	5.83068	2.01236	0.388592	0.6936	0.9137	0.9874
ICD-9: 170 - 171	Bone and connective tissue cancer	400.714	216.756	178.321	556.511	329.436	165.425	20.9461	16.4393	8.43648	22.021	16.8931	6.07481	0.2127	0.3919	0.7028
ICD-9: 172	Melanoma	1877.2	198.006	72.9787	2903.7	404.816	118.72	23.0063	14.0434	4.52352	23.8501	12.5126	2.9813	0.1227	0.5169	0.8604
ICD-9: 173	Non-melanoma skin cancer	145.738	0	0	385.452	0	0	24.1452	0	0	13.6471	0	0	0.0466	0	0
ICD-9: 174	Breast cancer	7212.73	3710.16	788.384	11966.1	5764.45	1039.36	22.3565	16.9147	4.96868	9.59006	7.16755	1.77764	0.1873	0.4686	0.9017
ICD-9: 180	Cervical cancer	647.829	259.1	96.3965	764.997	478.352	132.72	23.2777	14.6046	6.37577	15.1711	6.41728	1.78067	0.0872	0.4638	0.7828
ICD-9: 182, 179	Uterine cancer	1234.06	300.618	280.632	2445.26	593.381	309.87	23.3776	17.7916	8.28152	9.75566	8.32898	2.73109	0.0796	0.318	0.7144
ICD-9: 183	Ovarian cancer	414.519	104.901	1596.07	439.24	167.811	1533.33	22.0639	15.9169	6.75777	12.2599	6.73184	2.54981	0.1599	0.454	0.8062
ICD-9: 185	Prostate cancer	0	5283.64	600.084	0	15862.9	855.542	0	20.7059	5.70985	0	5.50193	1.54655	0.3572	0.3572	0.3572
ICD-9: 188	Bladder cancer	1157.23	229.108	60.8819	3604.9	919.678	185.815	22.369	12.2789	2.4857	12.7194	5.67951	1.12071	0.1598	0.5946	0.9159
ICD-9: 189	Kidney cancer	852.217	265.773	364.404	1923.05	804.445	785.824	21.2677	13.4509	2.79933	15.6469	8.55883	1.92633	0.236	0.5658	0.9231
ICD-9: 191 - 192	Brain cancer	1323.66	0	0	2204.16	0	0	8.22971	0	0	7.55644	0	0	0.7326	0	0
ICD-9: 193	Thyroid cancer	913.679	620.696	185.989	1022.8	651.602	101.663	24.698	23.1428	13.0395	32.4585	30.5784	14.5083	0.0201	0.0957	0.5508
ICD-9: 200, 202	Non-Hodgkin's lymphoma	878.136	360.712	3363.88	1745.05	819.277	2721.71	12.1515	10.1563	11.2604	13.0521	11.7971	7.70961	0.392	0.5102	0.6329
ICD-9: 201	Hodgkin's disease	202.097	389.644	813.16	197.714	322.103	273.214	15.7702	15.6084	13.5773	36.3993	36.2956	26.4447	0.0898	0.1074	0.2333
ICD-9: 203	Multiple myeloma	37.053	0	1015.83	68.8099	0	1522.56	9.15904	0	5.30712	12.3616	0	2.95391	0.3225	0	0.9417
ICD-9: 204 - 208	Leukemia	629.844	705.778	0	1458.82	1856.68	0	9.80434	9.80434	0	7.98399	7.98399	0	0.7137	0.7137	0
ICD-9: Other (152, 158-160, 163-169, 175-178, 181, 184, 186-187, 190, 194-199, excluding 159.0)	All other cancers	3250.41	0	0	7424.19	0	0	13.5814	0	0	7.71217	0	0	0.4887	0	0
