# Supplementary material for: Estimating summary measures of health: a structured workbook approach
Source: Popul Health Metr. 2005 May 11;3:5. doi: 10.1186/1478-7954-3-5 (PMC1156945; doi:10.1186/1478-7954-3-5)
Supplement: Additional File 1 — PHI Workbook System. This 2.6 Mb zip file for download contains the Excel files that comprise the workbook system. The system estimates summary measures of health and is initialized with cancer data for Canada. When unzipped, the workbook system will occupy approximately 6 Mb of additional disk space and a folder structure will be created under C:\PHI, where you will find the user guide. [file 1478-7954-3-5-S1.zip › PHI/Canada/Cancer/Tables/D. Tables and Figures/PHI_Tables_and_Figures.xls]

## Sheet: Table 1
Table 1
Cancer sites by ICD-9 code
ICD-9	Cancer site
140-149	Oral cancer
150	Esophageal cancer
151	Stomach cancer
153-154,159.0	Colorectal cancer
155	Liver cancer
156	Gall bladder cancer
157	Pancreatic cancer
161	Laryngeal cancer
162	Lung cancer
170-171	Bone and connective tissue cancer
172	Melanoma
173	Non-melanoma skin cancer
174	Breast cancer (female)
180	Cervical cancer
182179	Uterine cancer
183	Ovarian cancer
185	Prostate cancer
188	Bladder cancer
189	Kidney cancer
191-192	Brain cancer
193	Thyroid cancer
200202	Non-Hodgkin's lymphoma
201	Hodgkin's disease
203	Multiple myeloma
204-208	Leukemia
All sites 140 to 208 not listed above	All other cancers

## Sheet: Table 2
Table 2 Data sources
Data	Source
Years of life lost (YLL) estimates
Mortality Counts	Statistics Canada, Vital Statistics: Death Database4
Population Counts	Statistics Canada, Population estimates 0-90+ Canada - Provinces 1971-20015
Life Expectancies	Statistics Canada, Canadian Projected Cohort Lifetable, Lifepaths 41 6 ; Statistics Canada 21
Year-equivalents lost to reduced functioning (YERF) estimates
Preference Scores	Population Health Impact of Disease in Canada program 7
Diagnosis	Incidence: Canadian Cancer Registry (CCR) 8
	Duration of diagnostic state: Simunovic M et. al., 2001 9
Staging	Surveillance, Epidemiology, and End Results (SEER) Program 10
Treatment	Duration and distribution to treatments: Expert consultation (WKE) 11
Remission	Distribution to remission states: Expert consultation (WKE) 11
Case fatality	Surveillance, Epidemiology, and End Results (SEER) Program 10
Terminal and Palliative	Duration: Expert consultation (WKE) 11
Survival	Surveillance, Epidemiology, and End Results (SEER) Program 10
Population attributable fraction (PAF) estimates
Risk Factor Exposure	Tobacco (indirect method): Australia Institute of Health and Welfare, 2001b 12 based on American Cancer Society CPS II Tobacco (direct method): General Social Survey, 1991 13 All risk factors for 2001: Canadian Community Health Survey, 2000-01 14
Relative Risks	Literature review with expert consultation 15 Alcohol: All sites except breast cancer English et al., 1995; 16 Breast cancer from Australia Institute of Health and Welfare, 2001b 12 Lack of fruit and vegetables: New Zealand Ministry of Health, 1999 17 Obesity: All sites except rectal cancer Mao Y et al., 200419; Rectal cancer from Pan et al., 2002 18 Physical inactivity: Australia Institute of He…
Note: All input data and sources are available in workbooks.15
References
3. Mathers C, Vos T, Stevenson C. The burden of disease and injury in Australia. AIHW cat. no. PHE 17. Canberra: Australian Institute of Health and Welfare; 1999.
4. Health Statistics Division, Statistics Canada. Vital statistics: death database. Statistics Canada Catalogue 84F0211X.
5. Statistics Canada, Population estimates 0-90+ Canada - Provinces 1971-2001 (July 11, 2002).
6. Based on Mortality Hazards, Canada, 2001 Cohort, from LifePaths41, Statistics Canada. http://www.statcan.ca/english/spsd/LifePaths.htm
7. Gorber S, Bernier J, McIntosh CN, Berthelot J-M. Eliciting Canadian population preferences for health states (forthcoming).
8. Health Statistics Division, Statistics Canada. Canadian Cancer Registry.
9. Simunovic M, Gagliardi A, McCready D, Coates A, Levine M, DePetrillo D. A snapshot of waiting times for cancer surgery provided by surgeons affiliated with regional cancer centres in Ontario. CMAJ 2001;165(4): 421-5.
10. Surveillance, Epidemiology, and End Results (SEER) Program (www.seer.cancer.gov) SEER*Stat Database: Incidence SEER 12 Regs Public Use, Nov 2002 Sub (1973 2000), National Cancer Institute, DCCPS, Surveillance Research Program, Cancer Statistics Branch, released April 2003, based on the November 2002 submission. Using software: Surveillance Research Program, National Cancer Institute SEER*Stat…
11. Expert consultation, Dr. WK Evans, Juravinski Cancer Centre, Hamilton Health Sciences and McMaster University.
12. AIHW Burden of Disease. Risk factors. Last reviewed on 29 October 2001. http://www.aihw.gov.au/bod/bod_risk_factors/index.cfm.
13. Statistics Canada, Household, Family and Social Statistics Division. General Social Survey–Health Cycle 6, 1991. Statistics Canada Survey 3894.
14. Health Statistics Division, Statistics Canada. Canadian Community Health Survey 2000-01. Statistics Canada, Survey 3226.
15. Flanagan W, Boswell-Purdy J, Le Petit C, Berthelot J-M. Estimating summary measures of health: a structured workbook approach. Population Health Metrics (forthcoming).
16. English DR, Holman CDJ, Milne E. The quantification of drug caused morbidity and mortality in Australia, 1995 edition. Canberra: Commonwealth Department of Human Services and Health; 1995.
17. New Zealand Ministry of Health (NZMOH). The health of New Zealanders 1996/7. Wellington: NZMOH; 1999.
18. Pan SY, Johnson KC, Ugnat AM, Wen SW, Mao Y; Canadian Cancer Registries Epidemiology Research Group. Association of obesity and cancer risk in Canada. Am J Epidemiol 2004; 159(3): 259-68.
19. Mao Y, Pan S, Wen SW, Johnson KC; Canadian Cancer Registries Epidemiology Research Group. Physical inactivity, energy intake, obesity and the risk of rectal cancer in Canada. Int J Cancer 2003; 105(6): 831-7.
20. National Centre for Chronic Disease Prevention and Health Promotion, Centre for Disease Control. Smoking-Attributable Mortality, Morbidity and Economic Costs (SAMMEC). Based on CPS-II study (82-88). Page last updated March 18, 2002. http://apps.nccd.cdc.gov/sammec/show_risk_data.asp. Accessed October 1, 2003
21. Life Tables Canada, Provinces and Territories 1995-1997, p. 10, Statistics Canada Catalogue no. 84-537

## Sheet: Table 3
Table 3 Estimated health-adjusted life years (HALYs) lost to cancer by age group, sex and cancer site, Canada, 2001
					Male					Female
ICD-9 Code	Cancer	Total	Male	Female	0-14	15-34	35-54	55-74	75+	0-14	15-34	35-54	55-74	75+
140-149	Oral cancer	0	0	0
150	Esophageal cancer	0	0	0
151	Stomach cancer	0	0	0
153-154,159.0	Colorectal cancer	0	0	0
155	Liver cancer	0	0	0
156	Gall bladder cancer	0	0	0
157	Pancreatic cancer	0	0	0
161	Laryngeal cancer	0	0	0
162	Lung cancer	0	0	0
170-171	Bone and connective tissue cancer	0	0	0
172	Melanoma	0	0	0
173	Non-melanoma skin cancer a	0	0	0
174	Breast cancer	0	…	0
180	Cervical cancer	0	…	0
182179	Uterine cancer	0	…	0
183	Ovarian cancer	0	…	0
185	Prostate cancer	0	0	…
188	Bladder cancer	0	0	0
189	Kidney cancer	0	0	0
191-192	Brain cancer	0	0	0
193	Thyroid cancer	0	0	0
200202	Non-Hodgkin's lymphoma	0	0	0
201	Hodgkin's disease	0	0	0
203	Multiple myeloma	0	0	0
204-208	Leukemia	0	0	0
All sites 140 to 208 not listed above	All other cancers	0	0	0
140-208	TOTAL	0	0	0	0	0	0	0	0	0	0	0	0	0
Notes: HALY estimates are discounted at 3%. ... not applicable a. Data for non-melanoma skin cancers are underestimated due to reporting problems

## Sheet: Table 4
Table 4 Estimated years of life lost to cancer (YLLs) by age group, sex and cancer site, Canada, 2001
					Male					Female
ICD-9 Code	Cancer	Total	Male	Female	0-14	15-34	35-54	55-74	75+	0-14	15-34	35-54	55-74	75+
140-149	Oral cancer	0	0	0
150	Esophageal cancer	0	0	0
151	Stomach cancer	0	0	0
153-154,159.0	Colorectal cancer	0	0	0
155	Liver cancer	0	0	0
156	Gall bladder cancer	0	0	0
157	Pancreatic cancer	0	0	0
161	Laryngeal cancer	0	0	0
162	Lung cancer	0	0	0
170-171	Bone and connective tissue cancer	0	0	0
172	Melanoma	0	0	0
173	Non-melanoma skin cancer a	0	0	0
174	Breast cancer	0	…	0
180	Cervical cancer	0	…	0
182179	Uterine cancer	0	…	0
183	Ovarian cancer	0	…	0
185	Prostate cancer	0	0	…
188	Bladder cancer	0	0	0
189	Kidney cancer	0	0	0
191-192	Brain cancer	0	0	0
193	Thyroid cancer	0	0	0
200202	Non-Hodgkin's lymphoma	0	0	0
201	Hodgkin's disease	0	0	0
203	Multiple myeloma	0	0	0
204-208	Leukemia	0	0	0
All sites 140 to 208 not listed above	All other cancers	0	0	0
140-208	TOTAL	0	0	0	0	0	0	0	0	0	0	0	0	0
Notes: YLL estimates are discounted at 3%. ... not applicable a. Data for non-melanoma skin cancers are underestimated due to reporting problems.

## Sheet: Table 5
Table 5 Estimated year-equivalents lost to reduced functioning (YERFs) due to cancer, by age group, sex and cancer site, Canada, 2001
					Male					Female
ICD-9 Code	Cancer	Total	Male	Female	0-14	15-34	35-54	55-74	75+	0-14	15-34	35-54	55-74	75+
140-149	Oral cancer	0	0	0
150	Esophageal cancer	0	0	0
151	Stomach cancer	0	0	0
153-154,159.0	Colorectal cancer	0	0	0
155	Liver cancer	0	0	0
156	Gall bladder cancer	0	0	0
157	Pancreatic cancer	0	0	0
161	Laryngeal cancer	0	0	0
162	Lung cancer	0	0	0
170-171	Bone and connective tissue cancer	0	0	0
172	Melanoma	0	0	0
173	Non-melanoma skin cancer a	0	0	0
174	Breast cancer	0	...	0
180	Cervical cancer	0	...	0
182179	Uterine cancer	0	...	0
183	Ovarian cancer	0	...	0
185	Prostate cancer	0	0	...
188	Bladder cancer	0	0	0
189	Kidney cancer	0	0	0
191-192	Brain cancer	0	0	0
193	Thyroid cancer	0	0	0
200202	Non-Hodgkin's lymphoma	0	0	0
201	Hodgkin's disease	0	0	0
203	Multiple myeloma	0	0	0
204-208	Leukemia	0	0	0
All sites 140 to 208 not listed above	All other cancers	0	0	0
140-208	TOTAL	0	0	0	0	0	0	0	0	0	0	0	0	0
Notes: YERF estimates are discounted at 3%. ... not applicable a. Data for non-melanoma skin cancers are underestimated due to reporting problems.

## Sheet: Table 6
Table 6 Estimated morbidity, new cases and cause-specific survival, by stage and cancer site, Canada, 2001
		Year-equivalents lost to reduced functioning (YERFs)				Incidence				Survival (years)
ICD-9 Code	Cancer	Localized	Regional	Distant		Localized	Regional	Distant		Localized	Regional	Distant
140-149	Oral cancer
150	Esophageal cancer
151	Stomach cancer
153-154,159.0	Colorectal cancer
155	Liver cancer
156	Gall bladder cancer
157	Pancreatic cancer
161	Laryngeal cancer
162	Lung cancer
170-171	Bone and connective tissue cancer
172	Melanoma
173	Non-melanoma skin cancer a b
174	Breast cancer
180	Cervical cancer
182179	Uterine cancer
183	Ovarian cancer
185	Prostate cancer c
188	Bladder cancer
189	Kidney cancer
191-192	Brain cancer b
193	Thyroid cancer
200202	Non-Hodgkin's lymphoma
201	Hodgkin's disease
203	Multiple myeloma c
204-208	Leukemia d
All sites 140 to 208 not listed above	All other cancers b
140-208	TOTAL: 140-208	0	0	0		0	0	0
Notes: YERF estimates are discounted at 3%. ... not applicable a. Data for non-melanoma skin cancers are underestimated due to reporting problems. b. These estimates are not provided by stage. c. Localized and regional diagnoses are combined. d. For leukemia, the columns for "localized" are used for acute lymphoblastic leukemia and those for "regional" are used for chronic lymphocytic leukemia.

## Sheet: Table 7
Table 7 Estimated year-equivalents lost to reduced functioning (YERFs) due to cancer, by health state and stage, for selected cancer sites, Canada, 2001
		Breast cancer						Colorectal cancer						Lung cancer
		Localized		Regional		Distant		Localized		Regional		Distant		Localized		Regional		Distant
	Health State	Number of cases	YERFs	Number of cases	YERFs	Number of cases	YERFs	Number of cases	YERFs	Number of cases	YERFs	Number of cases	YERFs	Number of cases	YERFs	Number of cases	YERFs	Number of cases	YERFs
At diagnosis
Treatment	surgery inpatient
	surgery outpatient
	chemo mild toxicity
	chemo moderate toxicity
	chemo severe toxicity
	radio curative
	radio palliative
Remission	surgery alone
	chemo alone
	radio alone
	surgery + chemo
	surgery + radio
	chemo + radio
	surgery + chemo + radio
	no treatment*
Palliative care
Terminal care
TOTAL			0		0		0		0		0		0		0		0		0
Notes: YERF estimates are discounted at 3%. * included with remission health states although not strictly speaking a remission period

## Sheet: Table 8
Table 8 Attribution of deaths to risk factors for selected cancer sites, Canada, 2001
	All cancers	Breast	Colorectal	Lung	Prostate
Total deaths	64825.1	5002.07	8242.45	17503.6	3849.11
Smoking	17400.7	0	0	14396.5	0
Lack of fruit and vegetables	5708.3	456.023	666.129	1705.3	233.576
Physical inactivity	3144.21	1016.29	2127.92	0	0
Obesity	2492.53	382.983	796.293	0	93.8268
Alcohol	1115.58	210.957	0	0	0
N.B.This is data is linked and automatically updated.

## Sheet: Table 9
Table 9 Attribution to risk factors of health-adjusted life years (HALYs) lost to cancer, selected cancer sites, Canada, 2001
	All cancers	Breast	Colorectal	Lung	Prostate
Smoking	225099	0	0	185426	0
Lack of fruit and vegetables	90930.8	9585.22	10140.9	25098.4	3185.73
Physical inactivity	45895.5	18127.6	27767.9	0	0
Obesity	36503.8	6407.08	11098.8	0	1198.19
Alcohol	16430.7	4040.93	0	0	0
Note: HALY estimates are discounted at 3%.
N.B.This is data is linked and automatically updated.

## Sheet: Table 10
Table 10 Attribution of morbidity to risk factors for selected cancer sites, Canada, 2001
	All cancers	Breast	Colorectal	Lung	Prostate
Smoking	0.112475	0	0	0.870295	0
Lack of fruit and vegetables	0.117314	0.132166	0.120032	0.11888	0.122096
Physical inactivity	0.0762377	0.2242	0.308367	0	0
Obesity	0.0527246	0.068943	0.125094	0	0.0426488
Alcohol	0.0182412	0.0522346	0	0	0
N.B.This is data is linked and automatically updated.

[truncated: 8 more sheets: Table A, Table B, Table C, Figure 1, Figure2-Data, Figure3-Data, Figure4-Data, Figure5-Data]
