# Supplementary material for: Estimating summary measures of health: a structured workbook approach
Source: Popul Health Metr. 2005 May 11;3:5. doi: 10.1186/1478-7954-3-5 (PMC1156945; doi:10.1186/1478-7954-3-5)
Supplement: Additional File 1 — PHI Workbook System. This 2.6 Mb zip file for download contains the Excel files that comprise the workbook system. The system estimates summary measures of health and is initialized with cancer data for Canada. When unzipped, the workbook system will occupy approximately 6 Mb of additional disk space and a folder structure will be created under C:\PHI, where you will find the user guide. [file 1478-7954-3-5-S1.zip › PHI/Canada/Cancer/Tables/readme.txt]

Table and Figures:
==================
The files in this folder are used to produce standard (pub-ready) tables and figures(graphs).

There are three different folders that separate the files by type of data list created and used:
A. Summary Measures
B. YERF by Health State
C. YERF by Stage

Each of these folders contain three types of files that work together to produce standard tables and figures. 

The first type of files are the macro files that are used to summarize the results in the HALY workbooks into lists of data. These lists are constructed to be used with Excel's Pivot tables.

The second type of files are the lists of data created by the macros. Their names reflect parameter choices made in the macro program. Their may be more than one Data file for a given type of data (eg, for different discount rates).

The third type of files are pre-defined pivot tables that operate on the data lists, although users are free to create their own from the data lists. When opened through the PHI_Macro.xls file, the data source is automatically updated, but it can be changed. The pivot files organize data to be copied into preformatted tables. Some tables are used only to be able to graph the data (figures).


The remaining folder contains pre-formatted tables and figures.
D. Preformatted Tables and Figures.


The best way to manage all of this is to open the PHI__Macro.xls file which provides various macro buttons and instructions that help navigate throught the files. Its first purpose is to initialize the system, by generating HALY workbooks from the database and templates, as well as various extract files for PAF and summary files. Then it can be used to manage the production of the tables and figures.
